# Supplementary material for: Helicobacter pylori actively suppresses innate immune nucleic acid receptors
Source: Gut Microbes. 2022 Jul 29;14(1):2105102. doi: 10.1080/19490976.2022.2105102 (PMC9341374; doi:10.1080/19490976.2022.2105102)
Supplement: Supplemental Material [file KGMI_A_2105102_SM1864.zip]

Archive with 12 entries (12 files):
- Revised Supplemental Materials_FINAL.docx
- Revised Supplemental Materials_FINAL_clean copy.docx
- Supplemental Figure 1.tiff
- Supplemental Figure 2.tiff
- Supplemental Figure 3.tiff
- Supplemental Figure 4_revised.tiff
- Supplemental Figure 5_revised.tiff
- Supplemental Figure 6_revised.tiff
- Supplemental Figure 7_revised.tiff
- Supplemental Table 1_revised.xlsx
- Supplemental Table 2_revised.xlsx
- Supplemental Table 3_revised.xlsx
