# Supplementary material for: Helicobacter pylori actively suppresses innate immune nucleic acid receptors
Source: Gut Microbes. 2022 Jul 29;14(1):2105102. doi: 10.1080/19490976.2022.2105102 (PMC9341374; doi:10.1080/19490976.2022.2105102)
Supplement: Supplemental Material [file KGMI_A_2105102_SM1864.zip › Supplemental Table 1_revised.xlsx]

## Sheet: Baseline
Supplemental Table 1. Up and down regulated genes in C57BL/6 wild-type (WT) uninfected mice versus C57BL/6 Sting-/- uninfected mice. Differential expression analysis was performed on RNAseq reads. Threshold: log2 fold change ≥ | 2 | and FDR ≤ 0.05.
ID	Gene Symbol	Description	FOLD CHANGE		DE Genes
ENSMUSG00000116016	Gm49496	predicted gene, 49496	294.632		661
ENSMUSG00000085759	1700061E18Rik	RIKEN cDNA 1700061E18 gene	257.782		Upregulated
ENSMUSG00000112053	Gm46328	predicted gene, 46328	165.494		336
ENSMUSG00000082688	Gm12124	predicted gene 12124	142.802		Downregulated
ENSMUSG00000111339	AC139579.1		139.407		325
ENSMUSG00000108210	Gm35808	predicted gene, 35808	121.374
ENSMUSG00000104543	Gm6602	predicted gene 6602	112.569
ENSMUSG00000043314	Olfr30	olfactory receptor 30	105.286
ENSMUSG00000107081	Gm43701	predicted gene 43701	104.116
ENSMUSG00000081610	Gm13733	predicted gene 13733	92.067
ENSMUSG00000095916	Vmn1r191	vomeronasal 1 receptor 191	85.5595
ENSMUSG00000076012	Mir705	microRNA 705	77.485
ENSMUSG00000055228	Zfp935	zinc finger protein 935	73.472
ENSMUSG00000097361	4930550C17Rik	RIKEN cDNA 4930550C17 gene	67.9859
ENSMUSG00000114229	Gm47072	predicted gene, 47072	67.0412
ENSMUSG00000105204	Gm43738	predicted gene 43738	66.5876
ENSMUSG00000100081	Gm29434	predicted gene 29434	64.5385
ENSMUSG00000065612	Mir151	microRNA 151	61.8798
ENSMUSG00000083467	Gm15840	predicted gene 15840	59.3551
ENSMUSG00000026420	Il24	interleukin 24	59.3351
ENSMUSG00000100713	Ifna7	interferon alpha 7	56.5664
ENSMUSG00000079666	Pttg1ip2	PTTG1IP family member 2	52.8445
ENSMUSG00000105596	Gm42650	predicted gene 42650	51.2544
ENSMUSG00000069668	Sult3a1	sulfotransferase family 3A, member 1	51.0179
ENSMUSG00000078308	Gm47854	predicted gene, 47854	50.4809
ENSMUSG00000101429	BC055402	cDNA sequence BC055402	50.0357
ENSMUSG00000108229	1700102F20Rik	RIKEN cDNA 1700102F20 gene	48.905
ENSMUSG00000032394	Igdcc3	immunoglobulin superfamily, DCC subclass, member 3	48.8912
ENSMUSG00000085623	Gm16041	predicted gene 16041	47.311
ENSMUSG00000102725	Gm37939	predicted gene, 37939	45.849
ENSMUSG00000078798	Sult2a1	sulfotransferase family 2A, dehydroepiandrosterone (DHEA)-preferring, member 1	45.7594
ENSMUSG00000111868	Gm47398	predicted gene, 47398	44.8504
ENSMUSG00000097071	4930544I03Rik	RIKEN cDNA 4930544I03 gene	44.5602
ENSMUSG00000079258	Calhm1	calcium homeostasis modulator 1	44.5377
ENSMUSG00000115141	Gm49256	predicted gene, 49256	43.8105
ENSMUSG00000093574	Gm20671	predicted gene 20671	43.3367
ENSMUSG00000083687	Gm15154	predicted gene 15154	42.8404
ENSMUSG00000031559	4930555F03Rik	RIKEN cDNA 4930555F03 gene	40.6186
ENSMUSG00000116170	Gm6332	predicted gene 6332	39.3266
ENSMUSG00000115122	Gm49685	predicted gene, 49685	38.3468
ENSMUSG00000116843	Gm49750	predicted gene, 49750	38.1684
ENSMUSG00000073926	Olfr653	olfactory receptor 653	37.8454
ENSMUSG00000106797	Gm42936	predicted gene 42936	37.7086
ENSMUSG00000075073	Olfr1256	olfactory receptor 1256	37.4338
ENSMUSG00000117040	Gm49805	predicted gene, 49805	36.7362
ENSMUSG00000087568	Maats1os	MYCBP-associated, testis expressed 1, opposite strand	36.3255
ENSMUSG00000110774	Gm39318	predicted gene, 39318	36.036
ENSMUSG00000091924	Vmn1r185	vomeronasal 1 receptor 185	35.1997
ENSMUSG00000082683	Gm12697	predicted gene 12697	34.8765
ENSMUSG00000112743	Gm49358	predicted gene, 49358	34.09
ENSMUSG00000114661	Gm48707	predicted gene, 48707	33.9147
ENSMUSG00000115300	Gm49188	predicted gene, 49188	32.6364
ENSMUSG00000107954	Gm43942	predicted gene, 43942	32.1881
ENSMUSG00000109434	Gm44937	predicted gene 44937	31.6354
ENSMUSG00000114875	Gm30363	predicted gene, 30363	31.1167
ENSMUSG00000074003	Gucy2d	guanylate cyclase 2d	30.7939
ENSMUSG00000111694	Gm48901	predicted gene, 48901	30.6608
ENSMUSG00000070811	Sult2a2	sulfotransferase family 2A, dehydroepiandrosterone (DHEA)-preferring, member 2	30.416
ENSMUSG00000080413	Gm26473	predicted gene, 26473	29.8176
ENSMUSG00000086562	Gm14651	predicted gene 14651	29.7903
ENSMUSG00000110291	Gm37419	predicted gene, 37419	29.7466
ENSMUSG00000101877	Gm8176	predicted gene 8176	28.735
ENSMUSG00000117477	Gm50092	predicted gene, 50092	28.512
ENSMUSG00000116933	Atp5o	ATP synthase, H+ transporting, mitochondrial F1 complex, O subunit	28.3975
ENSMUSG00000078925	D030018L15Rik	nuclear receptor coactivator 2 pseudogene	27.7115
ENSMUSG00000043633	Fam221b	family with sequence similarity 221, member B	27.5032
ENSMUSG00000110389	Gm45579	predicted gene 45579	27.4509
ENSMUSG00000118471	Gm50461	predicted gene, 50461	27.3943
ENSMUSG00000089633	A230009B12Rik	RIKEN cDNA A230009B12 gene	27.2942
ENSMUSG00000040660	Cyp2b9	cytochrome P450, family 2, subfamily b, polypeptide 9	26.5715
ENSMUSG00000086556	Gm15444	predicted gene 15444	26.5693
ENSMUSG00000043383	Olfr1342	olfactory receptor 1342	26.5106
ENSMUSG00000108120	9930120I10Rik	RIKEN cDNA 9930120I10 gene	26.3792
ENSMUSG00000100960	Gm21156	predicted gene, 21156	26.3011
ENSMUSG00000075222	Olfr988	olfactory receptor 988	26.1093
ENSMUSG00000117102	AC107792.1		26.015
ENSMUSG00000092008	Cyp2c69	cytochrome P450, family 2, subfamily c, polypeptide 69	25.8776
ENSMUSG00000063615	Olfr64	olfactory receptor 64	25.0885
ENSMUSG00000004542	Psg19	pregnancy specific glycoprotein 19	24.8676
ENSMUSG00000006649	Nphs1	nephrosis 1, nephrin	24.6952
ENSMUSG00000081466	Gm14912	predicted gene 14912	24.6026
ENSMUSG00000097845	A230020J21Rik	RIKEN cDNA A230020J21 gene	24.5058
ENSMUSG00000109028	Gm35842	predicted gene, 35842	24.4132
ENSMUSG00000092375	A730060N03Rik	RIKEN cDNA A730060N03 gene	24.3694
ENSMUSG00000085745	Gm14372	predicted gene 14372	24.2772
ENSMUSG00000053303	Slc22a26	solute carrier family 22 (organic cation transporter), member 26	24.2648
ENSMUSG00000107736	Gm44148	predicted gene, 44148	24.1627
ENSMUSG00000073686	Gm10564	predicted gene 10564	23.7772
ENSMUSG00000108931	Olfr1284	olfactory receptor 1284	23.758
ENSMUSG00000108718	Gm44749	predicted gene 44749	23.5218
ENSMUSG00000101622	Mrgpra18-ps	MAS-related GPR, member A18, pseudogene	23.4804
ENSMUSG00000114763	Gm49354	predicted gene, 49354	23.1439
ENSMUSG00000081811	Gm12713	predicted gene 12713	22.9166
ENSMUSG00000091039	Krtap20-2	keratin associated protein 20-2	22.1998
ENSMUSG00000055109	Gm15155	predicted gene 15155	22.1775
ENSMUSG00000108811	4933432K03Rik	RIKEN cDNA 4933432K03 gene	22.1489
ENSMUSG00000086422	4930421P07Rik	RIKEN cDNA 4930421P07 gene	22.1445
ENSMUSG00000049149	Olfr1258	olfactory receptor 1258	22.0524
ENSMUSG00000086791	Gm12147	predicted gene 12147	21.846
ENSMUSG00000116383	Apol10c-ps	apolipoprotein L 10C, pseudogene	21.5256
ENSMUSG00000108416	Gm44924	predicted gene 44924	21.1127
ENSMUSG00000081784	Gm13281	predicted gene 13281	21.0898
ENSMUSG00000014603	Alx3	aristaless-like homeobox 3	21.02
ENSMUSG00000107103	Gm43164	predicted gene 43164	20.8708
ENSMUSG00000082107	Gm16216	predicted gene 16216	20.4155
ENSMUSG00000087515	Gm13554	predicted gene 13554	20.4098
ENSMUSG00000064352	mt-Ts1	mitochondrially encoded tRNA serine 1	20.0007
ENSMUSG00000051392	Olfr1402	olfactory receptor 1402	19.45
ENSMUSG00000085680	Gm13327	predicted gene 13327	19.3727
ENSMUSG00000054944	5330416C01Rik	RIKEN cDNA 5330416C01 gene	19.3048
ENSMUSG00000114776	Gm18260	predicted gene, 18260	19.1105
ENSMUSG00000091204	Gm7271	predicted gene 7271	19.0162
ENSMUSG00000109824	Olfr643	olfactory receptor 643	18.8274
ENSMUSG00000090806	Vmn2r70	vomeronasal 2, receptor 70	18.7333
ENSMUSG00000081576	Gm11279	predicted gene 11279	18.2574
ENSMUSG00000001819	Hoxd13	homeobox D13	18.1744
ENSMUSG00000102581	Gm37443	predicted gene, 37443	18.053
ENSMUSG00000061798	Olfr1204	olfactory receptor 1204	17.9553
ENSMUSG00000104041	Gm37562	predicted gene, 37562	17.9247
ENSMUSG00000104586	4921539H07Rik	RIKEN cDNA 4921539H07 gene	17.5521
ENSMUSG00000085407	1700095J03Rik	RIKEN cDNA 1700095J03 gene	17.3633
ENSMUSG00000111256	Gm48094	predicted gene, 48094	17.2399
ENSMUSG00000055088	Olfr354	olfactory receptor 354	16.5449
ENSMUSG00000073051	Gm14812	predicted gene 14812	16.2442
ENSMUSG00000097919	Gm27021	predicted gene, 27021	15.9985
ENSMUSG00000044025	Olfr790	olfactory receptor 790	15.8871
ENSMUSG00000085041	BB031773	expressed sequence BB031773	15.8654
ENSMUSG00000053706	B430305J03Rik	RIKEN cDNA B430305J03 gene	15.5833
ENSMUSG00000068062	Gm14164	predicted gene 14164	15.569
ENSMUSG00000100162	Gm20687	predicted gene 20687	15.4991
ENSMUSG00000111491	Gm47503	predicted gene, 47503	15.3592
ENSMUSG00000075551	Cyp3a41a	cytochrome P450, family 3, subfamily a, polypeptide 41A	15.3528
ENSMUSG00000091259	Vmn2r110	vomeronasal 2, receptor 110	14.7406
ENSMUSG00000013353	4931406B18Rik	RIKEN cDNA 4931406B18 gene	14.5993
ENSMUSG00000102179	Gm37868	predicted gene, 37868	14.5907
ENSMUSG00000075552	Cyp3a41b	cytochrome P450, family 3, subfamily a, polypeptide 41B	14.5
ENSMUSG00000117850	Gm50443	predicted gene, 50443	14.3988
ENSMUSG00000095538	Gm21983	predicted gene 21983	13.929
ENSMUSG00000117955	Gm50205	predicted gene, 50205	13.9174
ENSMUSG00000111308	Gm48710	predicted gene, 48710	13.8196
ENSMUSG00000052382	Rnase9	ribonuclease, RNase A family, 9 (non-active)	13.76
ENSMUSG00000093954	Gm16867	predicted gene, 16867	13.6165
ENSMUSG00000106799	Gm20756	predicted gene, 20756	13.6054
ENSMUSG00000053268	Dspp	dentin sialophosphoprotein	13.4351
ENSMUSG00000036972	Zic4	zinc finger protein of the cerebellum 4	13.0684
ENSMUSG00000020890	Gucy2e	guanylate cyclase 2e	12.9637
ENSMUSG00000083339	Gm11693	predicted gene 11693	12.8453
ENSMUSG00000108616	Gm35040	predicted gene, 35040	12.7814
ENSMUSG00000044306	4930500M09Rik	RIKEN cDNA 4930500M09 gene	12.5534
ENSMUSG00000097274	Gm47512	predicted gene, 47512	12.4336
ENSMUSG00000108398	Gm30191	predicted gene, 30191	12.3426
ENSMUSG00000097215	Gm26550	predicted gene, 26550	11.9387
ENSMUSG00000115267	Vmn1r76	vomeronasal 1 receptor 76	11.9189
ENSMUSG00000111258	Gm34397	predicted gene, 34397	11.838
ENSMUSG00000102626	Gm18553	predicted gene, 18553	11.5323
ENSMUSG00000111641	Gm47388	predicted gene, 47388	11.51
ENSMUSG00000045091	Aqp12	aquaporin 12	11.5082
ENSMUSG00000083760	Gm14524	predicted gene 14524	11.2257
ENSMUSG00000053914	Kdm4d	lysine (K)-specific demethylase 4D	11.1911
ENSMUSG00000070459	Olfr290	olfactory receptor 290	11.0687
ENSMUSG00000024857	Cabp2	calcium binding protein 2	11.0299
ENSMUSG00000061616	Olfr12	olfactory receptor 12	10.8295
ENSMUSG00000088891	Gm22516	predicted gene, 22516	10.6026
ENSMUSG00000099908	Gm28539	predicted gene 28539	10.5127
ENSMUSG00000058579	Cela2a	chymotrypsin-like elastase family, member 2A	10.4797
ENSMUSG00000073407	Gm6034	predicted gene 6034	10.4716
ENSMUSG00000057359	Gm17494	predicted gene, 17494	10.4047
ENSMUSG00000103765	Gm37857	predicted gene, 37857	10.3914
ENSMUSG00000031896	Ctrl	chymotrypsin-like	10.028
ENSMUSG00000082433	Gm9025	predicted gene 9025	10.0246
ENSMUSG00000032517	Mobp	myelin-associated oligodendrocytic basic protein	9.98857
ENSMUSG00000031957	Ctrb1	chymotrypsinogen B1	9.89569
ENSMUSG00000040205	Cuzd1	CUB and zona pellucida-like domains 1	9.77948
ENSMUSG00000023433	Cela3b	chymotrypsin-like elastase family, member 3B	9.77202
ENSMUSG00000118491	Gm44505	predicted readthrough transcript (NMD candidate), 44505	9.6907
ENSMUSG00000057163	Prss2	protease, serine 2	9.65712
ENSMUSG00000083076	Gm11408	predicted gene 11408	9.54113
ENSMUSG00000109498	Gm45222	predicted gene 45222	9.51114
ENSMUSG00000097414	B130046B21Rik	RIKEN cDNA B130046B21 gene	9.48396
ENSMUSG00000097964	Gm21045	predicted gene, 21045	9.39199
ENSMUSG00000046008	Pnlip	pancreatic lipase	9.33245
ENSMUSG00000011463	Cpb1	carboxypeptidase B1 (tissue)	9.28299
ENSMUSG00000091272	Gm17641	predicted gene, 17641	9.26068
ENSMUSG00000098573	Gm27232	predicted gene 27232	9.14695
ENSMUSG00000054446	Cpa1	carboxypeptidase A1, pancreatic	9.12533
ENSMUSG00000117721	Gm50221	predicted gene, 50221	9.10891
ENSMUSG00000107577	Gm44103	predicted gene, 44103	9.0659
ENSMUSG00000089837	Npcd	neuronal pentraxin chromo domain	9.06484
ENSMUSG00000030219	Erp27	endoplasmic reticulum protein 27	8.98388
ENSMUSG00000098292	Gm27194	predicted gene 27194	8.90409
ENSMUSG00000036938	Try5	trypsin 5	8.89104
ENSMUSG00000111403	Gm47544	predicted gene, 47544	8.8837
ENSMUSG00000062478	Ctrc	chymotrypsin C (caldecrin)	8.81726
ENSMUSG00000043066	Vmn1r66	vomeronasal 1 receptor 66	8.79002
ENSMUSG00000071553	Cpa2	carboxypeptidase A2, pancreatic	8.74853
ENSMUSG00000000215	Ins2	insulin II	8.6789
ENSMUSG00000105852	Gm42890	predicted gene 42890	8.67053
ENSMUSG00000106518	Gm42759	predicted gene 42759	8.59384
ENSMUSG00000029882	2210010C04Rik	RIKEN cDNA 2210010C04 gene	8.4557
ENSMUSG00000038203	Hoxa13	homeobox A13	8.37803
ENSMUSG00000082528	Gm15182	predicted gene 15182	7.97628
ENSMUSG00000058183	Mmel1	membrane metallo-endopeptidase-like 1	7.92914
ENSMUSG00000101023	Gm21152	predicted gene, 21152	7.72426
ENSMUSG00000115046	Gm49302	predicted gene, 49302	7.60222
ENSMUSG00000117465	Gm49980	predicted gene, 49980	7.58516
ENSMUSG00000096770	Amy2a4	amylase 2a4	7.55966
ENSMUSG00000067795	4930444P10Rik	RIKEN cDNA 4930444P10 gene	7.55287
ENSMUSG00000092042	Gm17163	predicted gene 17163	7.52808
ENSMUSG00000087162	Gm14244	predicted gene 14244	7.49384
ENSMUSG00000093931	Amy2a3	amylase 2a3	7.46394
ENSMUSG00000074268	Amy2a5	amylase 2a5	7.44025
ENSMUSG00000096569	Amy2a2	amylase 2a2	7.40776
ENSMUSG00000048400	Prss54	protease, serine 54	7.36434
ENSMUSG00000105373	Gm42429	predicted gene 42429	7.33069
ENSMUSG00000093485	Gm20708	predicted gene 20708	7.27516
ENSMUSG00000079845	Xlr4a	X-linked lymphocyte-regulated 4A	7.08941
ENSMUSG00000078520	Cela3a	chymotrypsin-like elastase family, member 3A	6.9852
ENSMUSG00000084038	Gm11295	predicted gene 11295	6.88526
ENSMUSG00000078719	Msmp	microseminoprotein, prostate associated	6.87537
ENSMUSG00000072898	Gm10434	predicted gene 10434	6.76466
ENSMUSG00000068341	Reg3d	regenerating islet-derived 3 delta	6.74737
ENSMUSG00000103484	Gm38000	predicted gene, 38000	6.52417
ENSMUSG00000076540	Igkv4-80	immunoglobulin kappa variable 4-80	6.52125
ENSMUSG00000085357	Gm13480	predicted gene 13480	6.40953
ENSMUSG00000026818	Cel	carboxyl ester lipase	6.20883
ENSMUSG00000112481	Gm29684	predicted gene, 29684	6.20527
ENSMUSG00000115289	Gm49164	predicted gene, 49164	6.20337
ENSMUSG00000070360	Amy2a1	amylase 2a1	6.19403
ENSMUSG00000115293	Gm49333	predicted gene, 49333	6.18248
ENSMUSG00000091479	Gm17035	predicted gene 17035	6.13581
ENSMUSG00000101678	Gm29609	predicted gene 29609	6.10958
ENSMUSG00000056880	Gadl1	glutamate decarboxylase-like 1	6.04772
ENSMUSG00000050558	Prokr2	prokineticin receptor 2	6.0353
ENSMUSG00000066677	Ifi208	interferon activated gene 208	5.97911
ENSMUSG00000078143	Gm17344	predicted gene, 17344	5.92682
ENSMUSG00000089989	Gm45713	predicted gene 45713	5.89776
ENSMUSG00000023013	Aqp2	aquaporin 2	5.81999
ENSMUSG00000112657	BC106175	cDNA sequence BC106175	5.79908
ENSMUSG00000087700	Gm15283	predicted gene 15283	5.77506
ENSMUSG00000028715	Cyp4a14	cytochrome P450, family 4, subfamily a, polypeptide 14	5.74429
ENSMUSG00000111504	Gm48284	predicted gene, 48284	5.70212
ENSMUSG00000026941	Mamdc4	MAM domain containing 4	5.66793
ENSMUSG00000071494	Olfr455	olfactory receptor 455	5.56993
ENSMUSG00000100113	Gm28592	predicted gene 28592	5.29384
ENSMUSG00000097515	1700040D17Rik	RIKEN cDNA 1700040D17 gene	5.22225
ENSMUSG00000105103	Gm43191	predicted gene 43191	5.17369
ENSMUSG00000108443	Gm44510	predicted gene 44510	5.14239
ENSMUSG00000097445	Gm26631	predicted gene, 26631	5.08012
ENSMUSG00000114934	Gm48342	predicted gene, 48342	5.05653
ENSMUSG00000045225	Olfr1152	olfactory receptor 1152	4.96105
ENSMUSG00000084911	Gm16185	predicted gene 16185	4.94059
ENSMUSG00000025004	Cyp2c40	cytochrome P450, family 2, subfamily c, polypeptide 40	4.92767
ENSMUSG00000084174	Sycn	syncollin	4.92018
ENSMUSG00000075591	Gm10874	predicted gene 10874	4.9187
ENSMUSG00000116716	Gm49643	predicted gene, 49643	4.89461
ENSMUSG00000107253	Gm43634	predicted gene 43634	4.88522
ENSMUSG00000076652	Ighv7-3	immunoglobulin heavy variable 7-3	4.88437
ENSMUSG00000110285	Gm45524	predicted gene 45524	4.8179
ENSMUSG00000111167	Gm39321	predicted gene, 39321	4.78368
ENSMUSG00000083079	Amy2b	amylase 2b	4.78016
ENSMUSG00000097322	A530083I20Rik	RIKEN cDNA A530083I20 gene	4.75798
ENSMUSG00000080078	Gm15583	predicted gene 15583	4.68611
ENSMUSG00000107573	Olfr1389	olfactory receptor 1389	4.65294
ENSMUSG00000086603	Gm13620	predicted gene 13620	4.63925
ENSMUSG00000106822	Gm43533	predicted gene 43533	4.62749
ENSMUSG00000090062	Galnt6os	polypeptide N-acetylgalactosaminyltransferase 6, opposite strand	4.60729
ENSMUSG00000097346	Rps18-ps4	ribosomal protein S18, pseudogene 4	4.5628
ENSMUSG00000071519	Prss3	protease, serine 3	4.56228
ENSMUSG00000103505	Gm38374	predicted gene, 38374	4.52006
ENSMUSG00000101501	Rps27a-ps1	ribosomal protein S27A, pseudogene 1	4.46934
ENSMUSG00000074628	Tldc2	TBC/LysM associated domain containing 2	4.4436
ENSMUSG00000006575	Rundc3a	RUN domain containing 3A	4.4226
ENSMUSG00000102972	Gm37348	predicted gene, 37348	4.33102
ENSMUSG00000111707	Gm9662	predicted gene 9662	4.31523
ENSMUSG00000030523	Trpm1	transient receptor potential cation channel, subfamily M, member 1	4.31514
ENSMUSG00000074569	Gcnt7	glucosaminyl (N-acetyl) transferase family member 7	4.29139
ENSMUSG00000030804	Gm21974	predicted gene 21974	4.27411
ENSMUSG00000098975	Gm27177	predicted gene 27177	4.21638
ENSMUSG00000097795	Gm7678	predicted gene 7678	4.17308
ENSMUSG00000034000	Neu4	sialidase 4	4.1605
ENSMUSG00000022759	Lrrc74b	leucine rich repeat containing 74B	4.09878
ENSMUSG00000099970	Rhoay-ps2	ras homolog A translocated to the Y, pseudogene 2	4.04818
ENSMUSG00000107261	Trmt112-ps1	tRNA methyltransferase 11-2, pseudogene 1	4.03976
ENSMUSG00000111497	Gm38431	predicted gene, 38431	4.02629
ENSMUSG00000063458	Lrmda	leucine rich melanocyte differentiation associated	3.98236
ENSMUSG00000103309	BC037039	cDNA sequence BC037039	3.96091
ENSMUSG00000056829	Foxb2	forkhead box B2	3.92661
ENSMUSG00000093769	H3c14	H3 clustered histone 14	3.8821
ENSMUSG00000103138	Gm2238	predicted gene 2238	3.87961
ENSMUSG00000081666	Gm11677	predicted gene 11677	3.87788
ENSMUSG00000114985	1810028F09Rik	RIKEN cDNA 1810028F09 gene	3.87002
ENSMUSG00000089739	Gm20431	predicted gene 20431	3.86321
ENSMUSG00000106186	Gm43627	predicted gene 43627	3.84466
ENSMUSG00000103152	Gm8790	predicted gene 8790	3.84003
ENSMUSG00000067768	Xlr4b	X-linked lymphocyte-regulated 4B	3.83965
ENSMUSG00000090625	Gm20721	predicted gene, 20721	3.83606
ENSMUSG00000095304	Plac9a	placenta specific 9a	3.82975
ENSMUSG00000081926	Gm15536	predicted gene 15536	3.78496
ENSMUSG00000028017	Egf	epidermal growth factor	3.75592
ENSMUSG00000097797	Gm26901	predicted gene, 26901	3.75505
ENSMUSG00000092511	Gm20547	predicted gene 20547	3.71705
ENSMUSG00000062170	Fmr1nb	Fmr1 neighbor	3.69562
ENSMUSG00000035896	Rnase1	ribonuclease, RNase A family, 1 (pancreatic)	3.65193
ENSMUSG00000023140	Reg2	regenerating islet-derived 2	3.64326
ENSMUSG00000073415	Gm10501	predicted gene 10501	3.62952
ENSMUSG00000110790	Gm47079	predicted gene, 47079	3.62008
ENSMUSG00000089630	Gm6903	predicted gene 6903	3.61529
ENSMUSG00000047197	Gjd3	gap junction protein, delta 3	3.60571
ENSMUSG00000113129	Gm21569	predicted gene, 21569	3.60159
ENSMUSG00000060257	Scrt2	scratch family zinc finger 2	3.58731
ENSMUSG00000117244	Gm9210	predicted gene 9210	3.58456
ENSMUSG00000029212	Gabrb1	gamma-aminobutyric acid (GABA) A receptor, subunit beta 1	3.5457
ENSMUSG00000097411	B430218F22Rik	RIKEN cDNA B430218F22 gene	3.47756
ENSMUSG00000049028	Olfr873	olfactory receptor 873	3.47746
ENSMUSG00000058119	Gm5771	predicted gene 5771	3.44315
ENSMUSG00000100550	2310039L15Rik	RIKEN cDNA 2310039L15 gene	3.40948
ENSMUSG00000111202	Gm48275	predicted gene, 48275	3.4008
ENSMUSG00000042179	Pnliprp1	pancreatic lipase related protein 1	3.37767
ENSMUSG00000046607	Hrk	harakiri, BCL2 interacting protein (contains only BH3 domain)	3.359
ENSMUSG00000054106	Try4	trypsin 4	3.32131
ENSMUSG00000110040	Gm49369	predicted gene, 49369	3.29876
ENSMUSG00000034139	Serpini2	serine (or cysteine) peptidase inhibitor, clade I, member 2	3.26768
ENSMUSG00000105353	Gm42428	predicted gene 42428	3.22126
ENSMUSG00000066009	Zfp987	zinc finger protein 987	3.21169
ENSMUSG00000071342	Lsmem1	leucine-rich single-pass membrane protein 1	3.21041
ENSMUSG00000108867	Gm44643	predicted gene 44643	3.20206
ENSMUSG00000101862	Gm8918	predicted gene 8918	3.18762
ENSMUSG00000023031	Cela1	chymotrypsin-like elastase family, member 1	3.14997
ENSMUSG00000097178	2310002F09Rik	RIKEN cDNA 2310002F09 gene	3.11232
ENSMUSG00000032808	Cyp2c38	cytochrome P450, family 2, subfamily c, polypeptide 38	2.95845
ENSMUSG00000096948	Gm4221	predicted gene 4221	2.92201
ENSMUSG00000021874	4933413J09Rik	RIKEN cDNA 4933413J09 gene	2.77301
ENSMUSG00000072676	Tmem254a	transmembrane protein 254a	2.73223
ENSMUSG00000118017	Gm29966	predicted gene, 29966	2.69748
ENSMUSG00000110386	Gm42031	predicted gene, 42031	2.67256
ENSMUSG00000092329	Galnt2l	polypeptide N-acetylgalactosaminyltransferase 2-like	2.53442
ENSMUSG00000037280	Galnt6	polypeptide N-acetylgalactosaminyltransferase 6	-1.0135
ENSMUSG00000023259	Slc26a6	solute carrier family 26, member 6	-1.0147
ENSMUSG00000026175	Vil1	villin 1	-1.02232
ENSMUSG00000059654	Reg1	regenerating islet-derived 1	-1.035
ENSMUSG00000024066	Xdh	xanthine dehydrogenase	-1.04081
ENSMUSG00000027801	Tm4sf4	transmembrane 4 superfamily member 4	-1.04723
ENSMUSG00000004038	Gstm3	glutathione S-transferase, mu 3	-1.07851
ENSMUSG00000018919	Tm4sf5	transmembrane 4 superfamily member 5	-1.07864
ENSMUSG00000022445	Cyp2d26	cytochrome P450, family 2, subfamily d, polypeptide 26	-1.08085
ENSMUSG00000066154	Mup3	major urinary protein 3	-1.08273
ENSMUSG00000032454	Rbp2	retinol binding protein 2, cellular	-1.0881
ENSMUSG00000074195	Clca4b	chloride channel accessory 4B	-1.09123
ENSMUSG00000073842	Mup7	major urinary protein 7	-1.10335
ENSMUSG00000020829	Slc46a1	solute carrier family 46, member 1	-1.10492
ENSMUSG00000027219	Slc28a2	solute carrier family 28 (sodium-coupled nucleoside transporter), member 2	-1.10625
ENSMUSG00000025993	Slc40a1	solute carrier family 40 (iron-regulated transporter), member 1	-1.12425
ENSMUSG00000017697	Ada	adenosine deaminase	-1.13229
ENSMUSG00000030653	Pde2a	phosphodiesterase 2A, cGMP-stimulated	-1.13955
ENSMUSG00000021565	Slc6a19	solute carrier family 6 (neurotransmitter transporter), member 19	-1.1473
ENSMUSG00000035187	Nkx6-1	NK6 homeobox 1	-1.1549
ENSMUSG00000032038	St3gal4	ST3 beta-galactoside alpha-2,3-sialyltransferase 4	-1.15939
ENSMUSG00000000204	Slfn4	schlafen 4	-1.19288
ENSMUSG00000022026	Olfm4	olfactomedin 4	-1.20277
ENSMUSG00000039084	Chad	chondroadherin	-1.20867
ENSMUSG00000055114	Anxa13	annexin A13	-1.21006
ENSMUSG00000017723	Wfdc2	WAP four-disulfide core domain 2	-1.2106
ENSMUSG00000024292	Cyp4f14	cytochrome P450, family 4, subfamily f, polypeptide 14	-1.21832
ENSMUSG00000020609	Apob	apolipoprotein B	-1.23875
ENSMUSG00000020447	Npc1l1	NPC1 like intracellular cholesterol transporter 1	-1.24088
ENSMUSG00000058624	Gda	guanine deaminase	-1.24324
ENSMUSG00000023057	Fabp2	fatty acid binding protein 2, intestinal	-1.24539
ENSMUSG00000024330	Col11a2	collagen, type XI, alpha 2	-1.24831
ENSMUSG00000032080	Apoa4	apolipoprotein A-IV	-1.2729
ENSMUSG00000035041	Creb3l3	cAMP responsive element binding protein 3-like 3	-1.27634
ENSMUSG00000032528	Vipr1	vasoactive intestinal peptide receptor 1	-1.28379
ENSMUSG00000116207	Nnt	nicotinamide nucleotide transhydrogenase	-1.29248
ENSMUSG00000035506	Slc12a8	solute carrier family 12 (potassium/chloride transporters), member 8	-1.29511
ENSMUSG00000041324	Inhba	inhibin beta-A	-1.29661
ENSMUSG00000074934	Grem1	gremlin 1, DAN family BMP antagonist	-1.30778
ENSMUSG00000052396	Mogat2	monoacylglycerol O-acyltransferase 2	-1.3175
ENSMUSG00000029161	Cgref1	cell growth regulator with EF hand domain 1	-1.33937
ENSMUSG00000030413	Pglyrp1	peptidoglycan recognition protein 1	-1.35197
ENSMUSG00000019989	Enpp3	ectonucleotide pyrophosphatase/phosphodiesterase 3	-1.3998
ENSMUSG00000011034	Slc5a1	solute carrier family 5 (sodium/glucose cotransporter), member 1	-1.41927
ENSMUSG00000025991	Cps1	carbamoyl-phosphate synthetase 1	-1.42953
ENSMUSG00000056293	Gsdmc2	gasdermin C2	-1.43023
ENSMUSG00000031886	Ces2e	carboxylesterase 2E	-1.43237
ENSMUSG00000006345	Ggt1	gamma-glutamyltransferase 1	-1.4401
ENSMUSG00000021125	Arg2	arginase type II	-1.44483
ENSMUSG00000054422	Fabp1	fatty acid binding protein 1, liver	-1.4538
ENSMUSG00000056035	Cyp3a11	cytochrome P450, family 3, subfamily a, polypeptide 11	-1.45601
ENSMUSG00000029630	Cyp3a25	cytochrome P450, family 3, subfamily a, polypeptide 25	-1.46962
ENSMUSG00000054630	Ugt2b5	UDP glucuronosyltransferase 2 family, polypeptide B5	-1.47088
ENSMUSG00000031209	Heph	hephaestin	-1.50562
ENSMUSG00000110573	Gm5485	predicted gene 5485	-1.51139
ENSMUSG00000021280	Exoc3l4	exocyst complex component 3-like 4	-1.51453
ENSMUSG00000025194	Abcc2	ATP-binding cassette, sub-family C (CFTR/MRP), member 2	-1.52173
ENSMUSG00000039058	Ak5	adenylate kinase 5	-1.53585
ENSMUSG00000066153	Mup21	major urinary protein 21	-1.55165
ENSMUSG00000061958	Defa38	defensin, alpha, 38	-1.55415
ENSMUSG00000028307	Aldob	aldolase B, fructose-bisphosphate	-1.56995
ENSMUSG00000028927	Padi2	peptidyl arginine deiminase, type II	-1.57016
ENSMUSG00000068417	Pnp2	purine-nucleoside phosphorylase 2	-1.58433
ENSMUSG00000094194	Ighv5-16	immunoglobulin heavy variable 5-16	-1.59155
ENSMUSG00000062638	Btnl1	butyrophilin-like 1	-1.59574
ENSMUSG00000023235	Ccl25	chemokine (C-C motif) ligand 25	-1.59918
ENSMUSG00000026726	Cubn	cubilin (intrinsic factor-cobalamin receptor)	-1.60844
ENSMUSG00000068587	Mgam	maltase-glucoamylase	-1.61301
ENSMUSG00000026579	F5	coagulation factor V	-1.62184
ENSMUSG00000024254	Abcg8	ATP binding cassette subfamily G member 8	-1.62896
ENSMUSG00000076617	Ighm	immunoglobulin heavy constant mu	-1.63034
ENSMUSG00000027820	Mme	membrane metallo endopeptidase	-1.63157
ENSMUSG00000025497	Cdhr5	cadherin-related family member 5	-1.63945
ENSMUSG00000091721	Gimd1	GIMAP family P-loop NTPase domain containing 1	-1.64089
ENSMUSG00000036151	Tm6sf2	transmembrane 6 superfamily member 2	-1.64652
ENSMUSG00000040505	Abcg5	ATP binding cassette subfamily G member 5	-1.65481
ENSMUSG00000076555	Igkv4-57-1	immunoglobulin kappa variable 4-57-1	-1.67748
ENSMUSG00000020080	Hkdc1	hexokinase domain containing 1	-1.69538
ENSMUSG00000095197	Ighv1-59	immunoglobulin heavy variable V1-59	-1.69552
ENSMUSG00000022479	Vdr	vitamin D (1,25-dihydroxyvitamin D3) receptor	-1.70912
ENSMUSG00000026354	Lct	lactase	-1.71442
ENSMUSG00000002992	Apoc2	apolipoprotein C-II	-1.71773
ENSMUSG00000034918	Cdhr2	cadherin-related family member 2	-1.72273
ENSMUSG00000074440	Defa3	defensin, alpha, 3	-1.72531
ENSMUSG00000094420	Igkv10-96	immunoglobulin kappa variable 10-96	-1.73206
ENSMUSG00000022857	Tmprss15	transmembrane protease, serine 15	-1.74223
ENSMUSG00000060508	Nlrp9b	NLR family, pyrin domain containing 9B	-1.75144
ENSMUSG00000021509	Slc25a48	solute carrier family 25, member 48	-1.76569
ENSMUSG00000106767	Gm42727	predicted gene 42727	-1.79473
ENSMUSG00000030492	Slc7a9	solute carrier family 7 (cationic amino acid transporter, y+ system), member 9	-1.80072
ENSMUSG00000086564	Cd101	CD101 antigen	-1.80635
ENSMUSG00000061728	Btnl7-ps	butyrophilin-like 7, pseudogene	-1.80637
ENSMUSG00000001739	Cldn15	claudin 15	-1.80684
ENSMUSG00000026614	Slc30a10	solute carrier family 30, member 10	-1.81014
ENSMUSG00000030364	Clec2h	C-type lectin domain family 2, member h	-1.81108
ENSMUSG00000050747	Trim15	tripartite motif-containing 15	-1.8136
ENSMUSG00000094433	Igkv5-43	immunoglobulin kappa chain variable 5-43	-1.81722
ENSMUSG00000041789	2700046A07Rik	RIKEN cDNA 2700046A07 gene	-1.81785
ENSMUSG00000048992	Prss32	protease, serine 32	-1.81887
ENSMUSG00000038745	Nlrp6	NLR family, pyrin domain containing 6	-1.81991
ENSMUSG00000037797	Adh4	alcohol dehydrogenase 4 (class II), pi polypeptide	-1.83591
ENSMUSG00000030004	Nat8	N-acetyltransferase 8 (GCN5-related)	-1.83667
ENSMUSG00000025528	2010106E10Rik	RIKEN cDNA 2010106E10 gene	-1.83975
ENSMUSG00000097615	Gm2061	predicted gene 2061	-1.85031
ENSMUSG00000032105	Pdzd3	PDZ domain containing 3	-1.85238
ENSMUSG00000030472	Ceacam18	carcinoembryonic antigen-related cell adhesion molecule 18	-1.86326
ENSMUSG00000086513	Gvin-ps1	GTPase, very large interferon inducible, pseudogene 1	-1.86436
ENSMUSG00000024731	Ms4a10	membrane-spanning 4-domains, subfamily A, member 10	-1.87054
ENSMUSG00000094872	Igkv9-120	immunoglobulin kappa chain variable 9-120	-1.87921
ENSMUSG00000025515	Muc2	mucin 2	-1.88035
ENSMUSG00000036500	Akp3	alkaline phosphatase 3, intestine, not Mn requiring	-1.88356
ENSMUSG00000094335	Igkv1-117	immunoglobulin kappa variable 1-117	-1.8842
ENSMUSG00000015437	Gzmb	granzyme B	-1.88484
ENSMUSG00000092618	Btnl6	butyrophilin-like 6	-1.8859
ENSMUSG00000040808	S100g	S100 calcium binding protein G	-1.90545
ENSMUSG00000037390	Muc3	mucin 3, intestinal	-1.90757
ENSMUSG00000095200	Ighv1-7	immunoglobulin heavy variable V1-7	-1.90776
ENSMUSG00000075520	Malrd1	MAM and LDL receptor class A domain containing 1	-1.9088
ENSMUSG00000027876	Reg4	regenerating islet-derived family, member 4	-1.91028
ENSMUSG00000032315	Cyp1a1	cytochrome P450, family 1, subfamily a, polypeptide 1	-1.91691
ENSMUSG00000073399	Trim40	tripartite motif-containing 40	-1.91826
ENSMUSG00000025467	Prap1	proline-rich acidic protein 1	-1.92017
ENSMUSG00000061906	Ugt2b38	UDP glucuronosyltransferase 2 family, polypeptide B38	-1.92571
ENSMUSG00000020600	Slc7a15	solute carrier family 7 (cationic amino acid transporter, y+ system), member 15	-1.9307
ENSMUSG00000031621	Isx	intestine specific homeobox	-1.93141
ENSMUSG00000045991	Onecut2	one cut domain, family member 2	-1.94014
ENSMUSG00000079440	Alpi	alkaline phosphatase, intestinal	-1.94634
ENSMUSG00000047230	Cldn2	claudin 2	-1.95026
ENSMUSG00000028158	Mttp	microsomal triglyceride transfer protein	-1.96242
ENSMUSG00000048473	Sult6b2	sulfotransferase family 6B, member 2	-1.96658
ENSMUSG00000027317	Ppp1r14d	protein phosphatase 1, regulatory inhibitor subunit 14D	-1.96733
ENSMUSG00000096108	Ighv11-2	immunoglobulin heavy variable V11-2	-1.96925
ENSMUSG00000087431	Gm16054	predicted gene 16054	-1.97234
ENSMUSG00000029700	Slc13a1	solute carrier family 13 (sodium/sulfate symporters), member 1	-1.97367
ENSMUSG00000028217	Cdh17	cadherin 17	-1.97907
ENSMUSG00000041301	Cftr	cystic fibrosis transmembrane conductance regulator	-1.99071
ENSMUSG00000053054	Adh6a	alcohol dehydrogenase 6A (class V)	-1.99313
ENSMUSG00000021640	Naip1	NLR family, apoptosis inhibitory protein 1	-1.9935
ENSMUSG00000086843	E030013I19Rik	RIKEN cDNA E030013I19 gene	-2.00251
ENSMUSG00000001225	Slc26a3	solute carrier family 26, member 3	-2.00834
ENSMUSG00000067149	Jchain	immunoglobulin joining chain	-2.0092
ENSMUSG00000050866	Clrn3	clarin 3	-2.01133
ENSMUSG00000103254	Ighv1-15	immunoglobulin heavy variable 1-15	-2.01191
ENSMUSG00000024388	Myo7b	myosin VIIB	-2.0151
ENSMUSG00000101031	Ms4a12	membrane-spanning 4-domains, subfamily A, member 12	-2.02017
ENSMUSG00000086727	4931428L18Rik	RIKEN cDNA 4931428L18 gene	-2.02465
ENSMUSG00000093838	Ighv3-1	immunoglobulin heavy variable 3-1	-2.02662
ENSMUSG00000094475	Zfp965	zinc finger protein 965	-2.02752
ENSMUSG00000030838	Ush1c	USH1 protein network component harmonin	-2.03
ENSMUSG00000094117	Igkv3-12	immunoglobulin kappa variable 3-12	-2.03267
ENSMUSG00000095704	Gm8221	predicted gene 8221	-2.03364
ENSMUSG00000037335	Hand1	heart and neural crest derivatives expressed 1	-2.03427
ENSMUSG00000024313	Mep1b	meprin 1 beta	-2.03472
ENSMUSG00000074373	Gm10680	predicted gene 10680	-2.0411
ENSMUSG00000074442	Defa31	defensin, alpha, 31	-2.05123
ENSMUSG00000093916	Gm379	predicted gene 379	-2.05123
ENSMUSG00000076940	Iglv2	immunoglobulin lambda variable 2	-2.0532
ENSMUSG00000095457	Gvin-ps5	GTPase, very large interferon inducible, pseudogene 5	-2.05449
ENSMUSG00000024340	Btnl2	butyrophilin-like 2	-2.05758
ENSMUSG00000042638	Gucy2c	guanylate cyclase 2c	-2.06483
ENSMUSG00000032098	Treh	trehalase (brush-border membrane glycoprotein)	-2.0676
ENSMUSG00000102888	Ighv1-11	immunoglobulin heavy variable V1-11	-2.07472
ENSMUSG00000094662	Defa36	defensin, alpha, 36	-2.07741
ENSMUSG00000076609	Igkc	immunoglobulin kappa constant	-2.08061
ENSMUSG00000072618	Gm10384	predicted gene 10384	-2.09045
ENSMUSG00000076522	Igkv16-104	immunoglobulin kappa variable 16-104	-2.11192
ENSMUSG00000102802	Mgam2-ps	maltase-glucoamylase 2, pseudogene	-2.11421
ENSMUSG00000024027	Glp1r	glucagon-like peptide 1 receptor	-2.13222
ENSMUSG00000030048	Gkn3	gastrokine 3	-2.14813
ENSMUSG00000000983	Wfdc18	WAP four-disulfide core domain 18	-2.15164
ENSMUSG00000094546	Ighv1-26	immunoglobulin heavy variable 1-26	-2.15668
ENSMUSG00000094345	Igkv14-126	immunoglobulin kappa variable 14-126	-2.16748
ENSMUSG00000061531	Tmem236	transmembrane protein 236	-2.17254
ENSMUSG00000024105	Themis3	thymocyte selection associated family member 3	-2.1747
ENSMUSG00000099951	Gm9226	predicted gene 9226	-2.17835
ENSMUSG00000029811	Aoc1	amine oxidase, copper-containing 1	-2.17864
ENSMUSG00000095565	Ighv2-9-1	immunoglobulin heavy variable 2-9-1	-2.18215
ENSMUSG00000074261	Erich4	glutamate rich 4	-2.18323
ENSMUSG00000058618	Defa39	defensin, alpha, 39	-2.18337
ENSMUSG00000064213	Defa24	defensin, alpha, 24	-2.19321
ENSMUSG00000024029	Tff3	trefoil factor 3, intestinal	-2.19816
ENSMUSG00000074444	Defa30	defensin, alpha, 30	-2.19819
ENSMUSG00000027790	Sis	sucrase isomaltase (alpha-glucosidase)	-2.20467
ENSMUSG00000095079	Igha	immunoglobulin heavy constant alpha	-2.21365
ENSMUSG00000022824	Muc13	mucin 13, epithelial transmembrane	-2.22145
ENSMUSG00000036466	Megf11	multiple EGF-like-domains 11	-2.23383
ENSMUSG00000076556	Igkv4-57	immunoglobulin kappa variable 4-57	-2.23385
ENSMUSG00000026149	Tm4sf20	transmembrane 4 L six family member 20	-2.23932
ENSMUSG00000023467	Tulp2	tubby-like protein 2	-2.24427
ENSMUSG00000076580	Igkv8-27	immunoglobulin kappa chain variable 8-27	-2.24785
ENSMUSG00000096020	Ighv1-75	immunoglobulin heavy variable 1-75	-2.2715
ENSMUSG00000070777	Ceacam20	carcinoembryonic antigen-related cell adhesion molecule 20	-2.2826
ENSMUSG00000044860	Gm1123	predicted gene 1123	-2.28296
ENSMUSG00000087248	Gm16120	predicted gene 16120	-2.29791
ENSMUSG00000076618	Ighj4	immunoglobulin heavy joining 4	-2.30999
ENSMUSG00000076545	Igkv4-72	immunoglobulin kappa chain variable 4-72	-2.31019
ENSMUSG00000095127	Ighv1-82	immunoglobulin heavy variable 1-82	-2.31728
ENSMUSG00000094356	Igkv8-28	immunoglobulin kappa variable 8-28	-2.32378
ENSMUSG00000109685	Gvin-ps1	GTPase, very large interferon inducible, pseudogene 1	-2.32834
ENSMUSG00000076934	Iglv1	immunoglobulin lambda variable 1	-2.35291
ENSMUSG00000096672	Ighv1-63	immunoglobulin heavy variable V1-63	-2.35324
ENSMUSG00000050982	Apol10a	apolipoprotein L 10A	-2.36128
ENSMUSG00000094840	Muc3a	mucin 3A, cell surface associated	-2.36796
ENSMUSG00000049799	Lrrc19	leucine rich repeat containing 19	-2.37091
ENSMUSG00000076695	Ighv1-18	immunoglobulin heavy variable V1-18	-2.3741
ENSMUSG00000096459	Ighv9-3	immunoglobulin heavy variable V9-3	-2.38671
ENSMUSG00000096326	Ighv1-78	immunoglobulin heavy variable 1-78	-2.40194
ENSMUSG00000094797	Igkv6-15	immunoglobulin kappa variable 6-15	-2.41899
ENSMUSG00000010796	Asz1	ankyrin repeat, SAM and basic leucine zipper domain containing 1	-2.42239
ENSMUSG00000096577	Ighv1-71	immunoglobulin heavy variable 1-71	-2.42694
ENSMUSG00000096594	Igkv8-19	immunoglobulin kappa variable 8-19	-2.45117
ENSMUSG00000095700	Ighv10-3	immunoglobulin heavy variable V10-3	-2.46364
ENSMUSG00000037033	Clca3b	chloride channel accessory 3B	-2.46487
ENSMUSG00000076549	Igkv4-68	immunoglobulin kappa variable 4-68	-2.47953
ENSMUSG00000076563	Igkv5-48	immunoglobulin kappa variable 5-48	-2.47989
ENSMUSG00000094088	Ighv1-64	immunoglobulin heavy variable 1-64	-2.482
ENSMUSG00000076547	Igkv4-70	immunoglobulin kappa chain variable 4-70	-2.49082
ENSMUSG00000029646	Cdx2	caudal type homeobox 2	-2.50109
ENSMUSG00000009356	Lpo	lactoperoxidase	-2.50229
ENSMUSG00000022755	Adgrg7	adhesion G protein-coupled receptor G7	-2.51726
ENSMUSG00000074446	Defa23	defensin, alpha, 23	-2.51744
ENSMUSG00000094951	Ighv5-6	immunoglobulin heavy variable 5-6	-2.53709
ENSMUSG00000060208	Defa17	defensin, alpha, 17	-2.53917
ENSMUSG00000024619	Cdx1	caudal type homeobox 1	-2.54504
ENSMUSG00000025461	Scart1	scavenger receptor family member expressed on T cells 1	-2.55764
ENSMUSG00000094091	Gm21885	predicted gene, 21885	-2.56114
ENSMUSG00000094930	Igkv6-25	immunoglobulin kappa chain variable 6-25	-2.57948
ENSMUSG00000094322	Ighv9-4	immunoglobulin heavy variable 9-4	-2.64862
ENSMUSG00000076615	Ighg3	Immunoglobulin heavy constant gamma 3	-2.6583
ENSMUSG00000076613	Ighg2b	immunoglobulin heavy constant gamma 2B	-2.67633
ENSMUSG00000095649	Gvin-ps3	GTPase, very large interferon inducible, pseudogene 3	-2.67671
ENSMUSG00000078763	Slfn1	schlafen 1	-2.69133
ENSMUSG00000021850	ccdc198	coiled-coil domain containing 198	-2.7165
ENSMUSG00000051452	Gm11437	predicted gene 11437	-2.74194
ENSMUSG00000094694	Ighv1-9	immunoglobulin heavy variable V1-9	-2.74985
ENSMUSG00000076538	Igkv13-84	immunoglobulin kappa chain variable 13-84	-2.76168
ENSMUSG00000079516	Reg3a	regenerating islet-derived 3 alpha	-2.77488
ENSMUSG00000079113	Defa43	defensin, alpha, 43	-2.78043
ENSMUSG00000094124	Ighv1-74	immunoglobulin heavy variable V1-74	-2.82032
ENSMUSG00000095753	Igkv4-53	immunoglobulin kappa variable 4-53	-2.82097
ENSMUSG00000027484	Bpifa5	BPI fold containing family A, member 5	-2.85066
ENSMUSG00000105906	Iglc1	immunoglobulin lambda constant 1	-2.852
ENSMUSG00000096422	Igkv12-44	immunoglobulin kappa variable 12-44	-2.85438
ENSMUSG00000093894	Ighv1-53	immunoglobulin heavy variable 1-53	-2.86
ENSMUSG00000076564	Igkv12-46	immunoglobulin kappa variable 12-46	-2.87015
ENSMUSG00000076508	Igkv17-127	immunoglobulin kappa variable 17-127	-2.94243
ENSMUSG00000079543	Igkv13-85	immunoglobulin kappa chain variable 13-85	-2.97031
ENSMUSG00000073043	Atoh1	atonal bHLH transcription factor 1	-2.97576
ENSMUSG00000062064	Slc2a7	solute carrier family 2 (facilitated glucose transporter), member 7	-2.9857
ENSMUSG00000093896	Ighv1-76	immunoglobulin heavy variable 1-76	-3.03292
ENSMUSG00000094584	Ms4a18	membrane-spanning 4-domains, subfamily A, member 18	-3.04622
ENSMUSG00000094006	Igkv4-59	immunoglobulin kappa variable 4-59	-3.04778
ENSMUSG00000076612	Ighg2c	immunoglobulin heavy constant gamma 2C	-3.0545
ENSMUSG00000095771	Igkv14-111	immunoglobulin kappa variable 14-111	-3.06427
ENSMUSG00000047228	A2ml1	alpha-2-macroglobulin like 1	-3.07844
ENSMUSG00000076532	Igkv4-91	immunoglobulin kappa chain variable 4-91	-3.09101
ENSMUSG00000027073	Prg2	proteoglycan 2, bone marrow	-3.09552
ENSMUSG00000076621	Ighj1	immunoglobulin heavy joining 1	-3.10941
ENSMUSG00000105053	Gm43064	predicted gene 43064	-3.11206
ENSMUSG00000076518	Igkv2-112	immunoglobulin kappa variable 2-112	-3.14238
ENSMUSG00000076583	Igkv8-24	immunoglobulin kappa chain variable 8-24	-3.1519
ENSMUSG00000103766	Gm38392	predicted gene, 38392	-3.19752
ENSMUSG00000084896	Gm11632	predicted gene 11632	-3.209
ENSMUSG00000095889	Ighv1-58	immunoglobulin heavy variable 1-58	-3.25232
ENSMUSG00000090015	Gm15446	predicted gene 15446	-3.25432
ENSMUSG00000095571	Ighv5-17	immunoglobulin heavy variable 5-17	-3.26226
ENSMUSG00000095519	Ighv1-66	immunoglobulin heavy variable 1-66	-3.27651
ENSMUSG00000094087	Ighv1-61	immunoglobulin heavy variable 1-61	-3.31842
ENSMUSG00000104452	Ighv8-8	immunoglobulin heavy variable 8-8	-3.32875
ENSMUSG00000095007	Igkv12-41	immunoglobulin kappa chain variable 12-41	-3.38896
ENSMUSG00000076680	Ighv6-6	immunoglobulin heavy variable 6-6	-3.45062
ENSMUSG00000076501	Igkv2-137	immunoglobulin kappa chain variable 2-137	-3.46009
ENSMUSG00000095130	Ighv1-39	immunoglobulin heavy variable 1-39	-3.47033
ENSMUSG00000076674	Ighv3-8	immunoglobulin heavy variable V3-8	-3.51102
ENSMUSG00000096515	Igkv14-100	immunoglobulin kappa chain variable 14-100	-3.53576
ENSMUSG00000095335	Igkv3-5	immunoglobulin kappa chain variable 3-5	-3.55523
ENSMUSG00000095981	Ighv10-1	immunoglobulin heavy variable 10-1	-3.58796
ENSMUSG00000015519	2310057J18Rik	RIKEN cDNA 2310057J18 gene	-3.60192
ENSMUSG00000076939	Iglv3	immunoglobulin lambda variable 3	-3.62436
ENSMUSG00000096715	Igkv3-4	immunoglobulin kappa variable 3-4	-3.67748
ENSMUSG00000094689	Ighv1-81	immunoglobulin heavy variable 1-81	-3.7123
ENSMUSG00000030017	Reg3g	regenerating islet-derived 3 gamma	-3.71557
ENSMUSG00000095351	Igkv3-2	immunoglobulin kappa variable 3-2	-3.75056
ENSMUSG00000095630	Igkv6-23	immunoglobulin kappa variable 6-23	-3.78626
ENSMUSG00000076550	Igkv4-63	immunoglobulin kappa variable 4-63	-3.79478
ENSMUSG00000071356	Reg3b	regenerating islet-derived 3 beta	-3.80107
ENSMUSG00000095442	Ighv1-4	immunoglobulin heavy variable 1-4	-3.82325
ENSMUSG00000096490	Igkv10-94	immunoglobulin kappa variable 10-94	-3.84477
ENSMUSG00000094502	Ighv1-69	immunoglobulin heavy variable 1-69	-3.94041
ENSMUSG00000102364	Ighv8-5	immunoglobulin heavy variable V8-5	-4.01946
ENSMUSG00000076586	Igkv8-21	immunoglobulin kappa variable 8-21	-4.10171
ENSMUSG00000101104	Gm29247	predicted gene 29247	-4.15357
ENSMUSG00000093955	Ighv1-34	immunoglobulin heavy variable 1-34	-4.16702
ENSMUSG00000094652	Ighv1-42	immunoglobulin heavy variable V1-42	-4.24212
ENSMUSG00000095429	Ighv5-12	immunoglobulin heavy variable 5-12	-4.32704
ENSMUSG00000094940	Ighv1-84	immunoglobulin heavy variable 1-84	-4.37247
ENSMUSG00000094051	Ighv1-36	immunoglobulin heavy variable 1-36	-4.4906
ENSMUSG00000022650	Retnlb	resistin like beta	-4.68379
ENSMUSG00000076671	Ighv13-2	immunoglobulin heavy variable 13-2	-4.70085
ENSMUSG00000076570	Igkv12-38	immunoglobulin kappa chain variable 12-38	-4.82792
ENSMUSG00000105338	Gm43802	predicted gene 43802	-4.84219
ENSMUSG00000095923	Ighv1-37	immunoglobulin heavy variable 1-37	-4.91963
ENSMUSG00000076562	Igkv4-50	immunoglobulin kappa variable 4-50	-4.97644
ENSMUSG00000096833	Igkv4-55	immunoglobulin kappa variable 4-55	-5.03747
ENSMUSG00000096498	Ighv2-5	immunoglobulin heavy variable 2-5	-5.04441
ENSMUSG00000094075	Ighv1-80	immunoglobulin heavy variable 1-80	-5.07582
ENSMUSG00000096452	Ighv1-77	immunoglobulin heavy variable 1-77	-5.18283
ENSMUSG00000076535	Igkv1-88	immunoglobulin kappa chain variable 1-88	-5.21245
ENSMUSG00000095338	Igkv3-9	immunoglobulin kappa variable 3-9	-5.2612
ENSMUSG00000094787	Ighv1-54	immunoglobulin heavy variable V1-54	-5.31256
ENSMUSG00000076576	Igkv6-32	immunoglobulin kappa variable 6-32	-5.42097
ENSMUSG00000097863	1010001B22Rik	RIKEN cDNA 1010001B22 gene	-5.43429
ENSMUSG00000096632	Igkv9-124	immunoglobulin kappa chain variable 9-124	-5.44688
ENSMUSG00000095204	Ighv1-52	immunoglobulin heavy variable 1-52	-5.45996
ENSMUSG00000076526	Igkv12-98	immunoglobulin kappa variable 12-98	-5.57306
ENSMUSG00000076533	Igkv4-90	immunoglobulin kappa chain variable 4-90	-5.91552
ENSMUSG00000076552	Igkv4-61	immunoglobulin kappa chain variable 4-61	-5.93177
ENSMUSG00000115022	Gm49387	predicted gene, 49387	-6.02445
ENSMUSG00000104769	Igkv8-34	immunoglobulin kappa variable 8-34	-6.11168
ENSMUSG00000076594	Igkv6-13	immunoglobulin kappa variable 6-13	-6.16553
ENSMUSG00000094491	Igkv1-133	immunoglobulin kappa variable 1-133	-6.17609
ENSMUSG00000095633	Igkv4-58	immunoglobulin kappa variable 4-58	-6.37762
ENSMUSG00000096410	Ighv1-19	immunoglobulin heavy variable V1-19	-6.70762
ENSMUSG00000116378	Gcat	glycine C-acetyltransferase (2-amino-3-ketobutyrate-coenzyme A ligase)	-6.80234
ENSMUSG00000096150	Ighv1-85	immunoglobulin heavy variable 1-85	-6.97931

## Sheet: RAW
	logFC	logCPM	LR	PValue	Test_logCPM	control_logCPM	FDR
ENSMUSG00000105790	9.90822	0.905544	120.469	4.99475e-28	2.60676	-3.86397	1.62979e-24
ENSMUSG00000098986	8.64845	-0.212009	104.887	1.29312e-24	1.29044	-3.86397	3.77529e-21
ENSMUSG00000116016	8.20277	-1.16606	123.858	9.04833e-29	0.819576	-3.86397	3.34613e-25
ENSMUSG00000085759	8.01	0.504229	99.7924	1.69242e-23	2.24136	-3.69614	4.26727e-20
ENSMUSG00000089601	7.69588	-0.985395	101.88	5.89946e-24	0.283402	-3.86397	1.63624e-20
ENSMUSG00000112053	7.37064	-1.40721	94.4226	2.54861e-22	-0.0561576	-3.86397	4.87497e-19
ENSMUSG00000098462	7.18091	-1.81154	80.4165	3.0326e-19	-0.235001	-3.86397	4.54652e-16
ENSMUSG00000082688	7.15787	-1.51413	86.313	1.53595e-20	-0.262266	-3.86397	2.58183e-17
ENSMUSG00000111339	7.12316	-1.52865	84.9976	2.98732e-20	-0.294331	-3.86397	4.87382e-17
ENSMUSG00000108210	6.92331	-2.06817	64.1864	1.13187e-15	-0.48892	-3.86397	1.06417e-12
ENSMUSG00000104543	6.81467	-1.54346	75.0289	4.63866e-18	-0.602768	-3.86397	5.84797e-15
ENSMUSG00000043314	6.71817	-0.273782	91.1863	1.30765e-21	1.33745	-3.61558	2.33988e-18
ENSMUSG00000107081	6.70205	-2.26468	51.9293	5.75349e-13	-0.701817	-3.86397	3.66841e-10
ENSMUSG00000081610	6.52461	-2.09678	54.5089	1.54749e-13	-0.87198	-3.86397	1.08659e-10
ENSMUSG00000095916	6.41886	-2.24923	47.512	5.46686e-12	-0.973912	-3.86397	2.86554e-09
ENSMUSG00000076012	6.27584	-2.42893	39.6313	3.06723e-10	-1.0981	-3.86397	1.1419e-07
ENSMUSG00000106106	6.24384	7.90716	265.466	1.10439e-59	9.68986	2.86305	6.12615e-55
ENSMUSG00000055228	6.19912	-2.70669	30.9619	2.63145e-08	-1.23547	-3.86397	6.72669e-06
ENSMUSG00000097361	6.08716	0.52581	76.1027	2.69288e-18	2.12197	-3.21014	3.47388e-15
ENSMUSG00000114229	6.06698	-2.43036	36.7541	1.34011e-09	-1.28608	-3.86397	4.32192e-07
ENSMUSG00000105204	6.05718	-1.13702	94.1523	2.92152e-22	0.492786	-3.64579	5.40199e-19
ENSMUSG00000100081	6.01209	-2.63481	30.8908	2.72961e-08	-1.33035	-3.86397	6.91389e-06
ENSMUSG00000065612	5.9514	-2.2577	39.4936	3.29134e-10	-1.38847	-3.86397	1.2091e-07
ENSMUSG00000083467	5.8913	-2.27367	38.1644	6.50269e-10	-1.43798	-3.86397	2.26862e-07
ENSMUSG00000026420	5.89081	-2.24166	38.9064	4.44621e-10	-1.44539	-3.86397	1.5912e-07
ENSMUSG00000100713	5.82187	-2.57617	30.2269	3.84344e-08	-1.49341	-3.86397	9.43361e-06
ENSMUSG00000079666	5.72368	-2.0463	52.8583	3.58497e-13	-0.705425	-3.77756	2.31235e-10
ENSMUSG00000105596	5.6796	-2.69178	26.3769	2.80873e-07	-1.61018	-3.86397	5.74152e-05
ENSMUSG00000069668	5.67293	-2.21666	36.1676	1.81051e-09	-1.67048	-3.86397	5.5795e-07
ENSMUSG00000078308	5.65767	-0.367044	80.172	3.43195e-19	1.2375	-3.34723	5.00983e-16
ENSMUSG00000101429	5.64489	-2.75948	24.774	6.44623e-07	-1.64385	-3.86397	0.000121625
ENSMUSG00000108229	5.61191	-2.56518	28.1824	1.10405e-07	-1.67811	-3.86397	2.52028e-05
ENSMUSG00000032394	5.6115	0.164757	71.1979	3.23132e-17	1.82085	-3.11008	3.58489e-14
ENSMUSG00000085623	5.5641	-2.68094	25.5078	4.40604e-07	-1.70352	-3.86397	8.66693e-05
ENSMUSG00000102725	5.51882	-1.47678	71.3374	3.01079e-17	-0.292826	-3.68697	3.4084e-14
ENSMUSG00000078798	5.516	-1.21152	41.5307	1.16034e-10	-1.80247	-3.86397	4.63059e-08
ENSMUSG00000111868	5.48705	2.7867	152.267	5.5392e-35	4.56682	-1.2531	1.02422e-30
ENSMUSG00000097071	5.47768	-3.07606	18.4898	1.7082e-05	-1.76882	-3.86397	0.00241109
ENSMUSG00000079258	5.47696	-3.17852	17.1324	3.48624e-05	-1.76882	-3.86397	0.00451835
ENSMUSG00000115141	5.4532	-0.571169	78.5461	7.81526e-19	0.853323	-3.40506	1.11159e-15
ENSMUSG00000093574	5.43752	-0.0373783	68.8183	1.07966e-16	1.50814	-3.2063	1.15173e-13
ENSMUSG00000083687	5.4209	-2.17051	42.826	5.98327e-11	-0.987306	-3.77733	2.57285e-08
ENSMUSG00000106200	5.38685	-1.85101	59.9691	9.63593e-15	-0.4618	-3.69296	7.8363e-12
ENSMUSG00000031559	5.34407	-3.06253	17.8936	2.336e-05	-1.87191	-3.86397	0.00316822
ENSMUSG00000088291	5.30638	-3.20724	15.9208	6.60506e-05	-1.90952	-3.86397	0.0079305
ENSMUSG00000116170	5.29743	-2.96736	18.8725	1.39754e-05	-1.90776	-3.86397	0.0020241
ENSMUSG00000115122	5.26104	-3.0686	17.3367	3.13075e-05	-1.93764	-3.86397	0.00412441
ENSMUSG00000116843	5.25431	-2.89164	19.6173	9.46105e-06	-1.95592	-3.86397	0.00143001
ENSMUSG00000073926	5.24204	-3.1054	16.7827	4.19128e-05	-1.94887	-3.86397	0.00529601
ENSMUSG00000106797	5.23682	-3.26973	14.9377	0.000111118	-1.95734	-3.86397	0.0123524
ENSMUSG00000075073	5.22627	-2.30079	35.8184	2.16589e-09	-1.16637	-3.77733	6.56525e-07
ENSMUSG00000117040	5.19913	-2.81753	20.2499	6.79571e-06	-1.98192	-3.86397	0.00106487
ENSMUSG00000087568	5.18291	-2.73468	24.2533	8.44631e-07	-1.22418	-3.77776	0.000157223
ENSMUSG00000110774	5.17137	-2.51478	29.4148	5.84289e-08	-1.21723	-3.77776	1.37335e-05
ENSMUSG00000091924	5.13749	-3.18076	15.379	8.79609e-05	-2.02478	-3.86397	0.0102291
ENSMUSG00000082683	5.12418	-1.11736	82.297	1.17099e-19	0.48534	-3.40835	1.80434e-16
ENSMUSG00000112743	5.09128	-2.91661	18.179	2.01088e-05	-2.05921	-3.86397	0.00279563
ENSMUSG00000114661	5.08384	-3.19403	14.9724	0.000109093	-2.06278	-3.86397	0.0122006
ENSMUSG00000115300	5.02841	-2.35041	31.6347	1.86077e-08	-1.32116	-3.77434	4.9387e-06
ENSMUSG00000107954	5.00846	-0.551869	73.8934	8.24513e-18	1.06283	-3.16404	1.01637e-14
ENSMUSG00000109434	4.98347	-1.77789	57.9411	2.70086e-14	-0.475077	-3.61988	1.97131e-11
ENSMUSG00000114875	4.95962	1.03166	63.3957	1.69091e-15	2.58641	-2.31801	1.53764e-12
ENSMUSG00000074003	4.94457	-2.44167	28.3775	9.98175e-08	-1.39675	-3.77434	2.30707e-05
ENSMUSG00000111694	4.93832	-0.947172	76.3511	2.37456e-18	0.53222	-3.33699	3.21266e-15
ENSMUSG00000070811	4.92676	-1.25364	43.4656	4.31478e-11	-1.50171	-3.77756	1.86988e-08
ENSMUSG00000080413	4.89809	-3.13882	14.5934	0.00013338	-2.19217	-3.86397	0.0144789
ENSMUSG00000086562	4.89677	-2.58577	24.6921	6.726e-07	-1.41094	-3.77434	0.000126474
ENSMUSG00000110291	4.89465	-0.107131	62.9931	2.07435e-15	1.39121	-2.94821	1.85591e-12
ENSMUSG00000101877	4.84474	-3.32048	12.7068	0.000364324	-2.22707	-3.86397	0.0344871
ENSMUSG00000117477	4.8335	-2.4225	31.1621	2.3736e-08	-1.03266	-3.69709	6.124e-06
ENSMUSG00000116933	4.82769	-2.68249	19.0317	1.28567e-05	-2.24303	-3.86397	0.0018867
ENSMUSG00000078925	4.79241	-2.33316	33.0856	8.81886e-09	-1.03578	-3.6941	2.44596e-06
ENSMUSG00000043633	4.78153	4.06523	213.144	2.8309e-48	5.80426	0.509395	7.85164e-44
ENSMUSG00000110389	4.77878	-2.78705	19.7321	8.90912e-06	-1.51708	-3.77434	0.00136143
ENSMUSG00000118471	4.77581	-3.24336	13.0065	0.000310419	-2.41283	-3.86397	0.0299465
ENSMUSG00000089633	4.77052	-3.06722	14.612	0.000132072	-2.28447	-3.86397	0.014365
ENSMUSG00000040660	4.73181	-0.0815463	45.0068	1.96352e-11	-0.520255	-3.54028	9.07652e-09
ENSMUSG00000086556	4.73169	1.35647	64.8623	8.0319e-16	3.08979	-1.82297	7.95602e-13
ENSMUSG00000043383	4.7285	-2.11203	37.959	7.22474e-10	-1.09848	-3.69567	2.48921e-07
ENSMUSG00000108120	4.72133	-0.00371024	59.3098	1.34701e-14	1.64838	-2.73141	1.03777e-11
ENSMUSG00000100960	4.71705	-1.87034	24.9449	5.89911e-07	-2.42447	-3.86397	0.00011245
ENSMUSG00000075222	4.70649	-3.28781	12.3837	0.000433104	-2.31777	-3.86397	0.0402564
ENSMUSG00000117102	4.70127	-3.09135	14.0192	0.000180952	-2.32238	-3.86397	0.01901
ENSMUSG00000092008	4.69363	0.690848	48.8194	2.80651e-12	0.461497	-3.16421	1.57252e-09
ENSMUSG00000063615	4.64896	-2.75119	19.2796	1.12903e-05	-1.61018	-3.77434	0.00167456
ENSMUSG00000004542	4.6362	-3.37522	11.4344	0.000720963	-2.37339	-3.86397	0.0634803
ENSMUSG00000006649	4.62616	2.36579	96.3273	9.73782e-23	4.14692	-0.857289	1.92917e-19
ENSMUSG00000081466	4.62074	-2.76358	18.8597	1.40695e-05	-1.64499	-3.77482	0.00202715
ENSMUSG00000097845	4.61505	-2.80891	18.0764	2.12211e-05	-1.63456	-3.7746	0.00290285
ENSMUSG00000109028	4.60959	-1.77692	53.0011	3.3337e-13	-0.510968	-3.54104	2.20147e-10
ENSMUSG00000092375	4.607	-3.18979	12.7185	0.000362058	-2.3809	-3.86397	0.0343311
ENSMUSG00000085745	4.60153	-2.62314	21.0399	4.49814e-06	-1.67181	-3.77551	0.000729579
ENSMUSG00000053303	4.60079	-1.27832	36.0696	1.90392e-09	-1.75198	-3.77733	5.80286e-07
ENSMUSG00000107736	4.59471	-1.17443	68.6747	1.16118e-16	0.178836	-3.3325	1.21532e-13
ENSMUSG00000105236	4.5809	-2.03499	45.2232	1.75812e-11	-0.537489	-3.54386	8.19534e-09
ENSMUSG00000073686	4.57151	-1.2773	71.441	2.85678e-17	0.269395	-3.28056	3.30143e-14
ENSMUSG00000108931	4.57034	-3.28644	11.8054	0.000590597	-2.41568	-3.86397	0.0530113
ENSMUSG00000108718	4.55593	-3.02202	13.8363	0.00019945	-2.41388	-3.86397	0.0207494
ENSMUSG00000101622	4.55338	-3.27176	11.8481	0.000577193	-2.41388	-3.86397	0.0519764
ENSMUSG00000114763	4.53256	-3.43219	10.6423	0.00110529	-2.46591	-3.86397	0.0913734
ENSMUSG00000081811	4.51832	-1.60917	57.6946	3.06137e-14	-0.345033	-3.4728	2.17715e-11
ENSMUSG00000098920	4.4726	-3.03774	13.2542	0.000271974	-2.46418	-3.86397	0.026702
ENSMUSG00000091039	4.47248	-3.04859	13.1676	0.000284826	-2.46418	-3.86397	0.0278161
ENSMUSG00000055109	4.47103	-3.18332	12.1312	0.000495847	-2.46418	-3.86397	0.0453366
ENSMUSG00000108811	4.46916	-3.39	10.6931	0.00107537	-2.46418	-3.86397	0.0890323
ENSMUSG00000086422	4.46887	-3.42693	10.4564	0.00122226	-2.46418	-3.86397	0.0991224
ENSMUSG00000049149	4.46286	-2.0681	41.686	1.07175e-10	-0.656715	-3.54255	4.40379e-08
ENSMUSG00000086791	4.4493	-2.36647	27.4195	1.63772e-07	-1.29872	-3.69069	3.64843e-05
ENSMUSG00000116383	4.42798	-1.75744	54.0044	2.00042e-13	-0.451335	-3.44754	1.36994e-10
ENSMUSG00000108416	4.40004	-2.79117	16.7131	4.34791e-05	-1.85567	-3.77733	0.00544431
ENSMUSG00000081784	4.39847	-3.22628	11.4896	0.000699869	-2.52285	-3.86397	0.0617209
ENSMUSG00000014603	4.39369	-3.32057	10.8427	0.000991885	-2.5199	-3.86397	0.0834914
ENSMUSG00000107103	4.38342	-3.11945	12.1798	0.000483103	-2.5161	-3.86397	0.0445153
ENSMUSG00000082107	4.35159	0.698056	50.121	1.44553e-12	2.30539	-2.10475	8.62202e-10
ENSMUSG00000087515	4.35119	-2.9453	14.3418	0.000152439	-1.83613	-3.7746	0.0162927
ENSMUSG00000064352	4.32198	-2.67092	17.7542	2.51356e-05	-1.87191	-3.77434	0.00336787
ENSMUSG00000051392	4.2817	-3.19375	11.2839	0.000781809	-1.90776	-3.77551	0.0681883
ENSMUSG00000085680	4.27596	-3.18486	11.2282	0.000805618	-2.57688	-3.86397	0.0698257
ENSMUSG00000054944	4.27089	-1.97373	40.2028	2.28915e-10	-0.849491	-3.54487	8.94236e-08
ENSMUSG00000114776	4.2563	-3.27274	10.5889	0.00113768	-2.58733	-3.86397	0.093494
ENSMUSG00000091204	4.24916	-1.53414	59.8186	1.04018e-14	-0.0589714	-3.28048	8.24284e-12
ENSMUSG00000109824	4.23476	-2.60157	21.714	3.16473e-06	-1.19856	-3.62058	0.000530365
ENSMUSG00000090806	4.22753	-2.82117	16.4019	5.12348e-05	-1.49341	-3.69313	0.00632972
ENSMUSG00000081576	4.19041	-2.98275	12.1376	0.000494151	-2.6253	-3.86397	0.0453075
ENSMUSG00000001819	4.18383	-1.14344	62.2405	3.03972e-15	0.187444	-3.17046	2.63463e-12
ENSMUSG00000102581	4.17417	-0.129493	51.4994	7.16191e-13	1.46703	-2.5113	4.41421e-10
ENSMUSG00000061798	4.16634	-2.80825	14.7589	0.000122172	-1.98192	-3.77434	0.0135
ENSMUSG00000104041	4.16387	-2.77765	16.5875	4.64567e-05	-1.55387	-3.69296	0.0057651
ENSMUSG00000104586	4.13357	-2.73192	15.4163	8.624e-05	-2.06137	-3.77776	0.01005
ENSMUSG00000085407	4.11797	-1.47536	58.6176	1.91498e-14	0.00392796	-3.21387	1.43548e-11
ENSMUSG00000111256	4.10768	-2.44342	23.6873	1.13327e-06	-1.26941	-3.61692	0.000204063
ENSMUSG00000055088	4.04831	-1.90659	37.2426	1.0431e-09	-1.0114	-3.53374	3.50677e-07
ENSMUSG00000073051	4.02185	-1.54741	50.4307	1.23451e-12	-0.40067	-3.33632	7.44341e-10
ENSMUSG00000097919	3.99986	-2.664	17.4801	2.9033e-05	-1.69811	-3.66454	0.00385285
ENSMUSG00000044025	3.98978	-1.87777	43.7263	3.77661e-11	-0.452698	-3.34062	1.64955e-08
ENSMUSG00000085041	3.98781	-2.80997	14.7987	0.000119618	-1.75389	-3.69681	0.0132625
ENSMUSG00000053706	3.96193	0.00554598	46.1988	1.06843e-11	1.60563	-2.26108	5.24485e-09
ENSMUSG00000068062	3.9606	-2.77	15.133	0.000100194	-1.71397	-3.69296	0.0113891
ENSMUSG00000100162	3.95412	-1.82833	46.8492	7.6664e-12	-0.167006	-3.23659	3.8312e-09
ENSMUSG00000111491	3.94103	-2.80645	14.5146	0.000139074	-1.79156	-3.69638	0.0149798
ENSMUSG00000075551	3.94043	1.20067	40.0435	2.48365e-10	0.336153	-2.87853	9.46065e-08
ENSMUSG00000091259	3.88173	-1.70799	44.4323	2.63309e-11	-0.580471	-3.34552	1.17791e-08
ENSMUSG00000013353	3.86783	-1.74544	47.3297	5.99966e-12	-0.260104	-3.21999	3.11035e-09
ENSMUSG00000102179	3.86697	-2.23241	29.987	4.34942e-08	-0.752669	-3.40223	1.05819e-05
ENSMUSG00000075552	3.85798	0.107754	32.8207	1.01062e-08	-0.697359	-3.32148	2.78906e-06
ENSMUSG00000117850	3.84788	-2.40334	21.3453	3.83567e-06	-1.49686	-3.61624	0.000637031
ENSMUSG00000095538	3.80002	-2.87236	10.485	0.00120349	-2.92017	-3.86397	0.0981747
ENSMUSG00000117955	3.79881	-3.014	10.4459	0.00122925	-2.23674	-3.7746	0.0995024
ENSMUSG00000111308	3.78864	-2.87734	12.5828	0.000389314	-1.84908	-3.6932	0.0367273
ENSMUSG00000052382	3.78241	-2.035	33.4749	7.21879e-09	-0.889116	-3.40693	2.02239e-06
ENSMUSG00000093954	3.76728	0.29739	40.1707	2.32717e-10	1.1874	-2.06602	9.0273e-08
ENSMUSG00000106799	3.76611	-2.83281	11.7951	0.000593868	-2.27915	-3.77482	0.0532188
ENSMUSG00000053268	3.74793	-1.87959	36.111	1.86392e-09	-0.858175	-3.40207	5.71233e-07
ENSMUSG00000036972	3.70801	-2.51699	20.0154	7.68216e-06	-1.10021	-3.47102	0.00119033
ENSMUSG00000020890	3.6964	-1.60976	44.8872	2.08715e-11	-0.422399	-3.2193	9.56829e-09
ENSMUSG00000083339	3.68316	-2.94021	11.2388	0.000801036	-1.87191	-3.68972	0.0697555
ENSMUSG00000108616	3.67597	-0.689962	51.7057	6.44743e-13	0.916951	-2.53723	4.06415e-10
ENSMUSG00000044306	3.65	-1.81231	32.6673	1.0936e-08	-1.1901	-3.47757	2.98834e-06
ENSMUSG00000097274	3.63617	-0.504273	47.196	6.42299e-12	0.937513	-2.47662	3.239e-09
ENSMUSG00000108398	3.62557	-2.05509	30.1219	4.05716e-08	-0.972855	-3.40296	9.9143e-06
ENSMUSG00000097215	3.57758	-0.117152	40.5045	1.96168e-10	1.38121	-2.15224	7.71745e-08
ENSMUSG00000115267	3.57517	-2.92111	10.8096	0.00100975	-2.03547	-3.69386	0.0846103
ENSMUSG00000111258	3.56535	-2.8619	12.0073	0.000529932	-1.77238	-3.61917	0.0479541
ENSMUSG00000102626	3.52761	-2.32666	20.3536	6.43717e-06	-1.48283	-3.54102	0.00101155
ENSMUSG00000111641	3.52482	-0.634016	46.0942	1.12702e-11	0.714018	-2.56795	5.48392e-09
ENSMUSG00000045091	3.52459	-2.47719	20.7909	5.1227e-06	-0.810667	-3.26598	0.000821276
ENSMUSG00000083760	3.48873	-2.86393	10.8217	0.00100317	-2.07002	-3.69205	0.084233
ENSMUSG00000053914	3.48428	-1.33794	50.4506	1.22205e-12	0.196895	-2.81811	7.44341e-10
ENSMUSG00000070459	3.46842	-2.34454	20.5182	5.90655e-06	-1.33534	-3.47383	0.000938803
ENSMUSG00000024857	3.46334	-2.73017	14.4478	0.000144099	-1.21038	-3.40019	0.015461
ENSMUSG00000061616	3.43689	-1.82263	35.1681	3.02433e-09	-0.700899	-3.22345	8.97125e-07
ENSMUSG00000088891	3.40634	-1.0176	48.6421	3.07209e-12	0.397912	-2.66158	1.70412e-09
ENSMUSG00000099908	3.39407	0.401473	33.8401	5.98332e-09	1.76614	-1.70069	1.69337e-06
ENSMUSG00000058579	3.38953	6.19187	144.226	3.17031e-33	8.17289	4.90013	4.3965e-29
ENSMUSG00000073407	3.38841	-2.52516	12.4963	0.000407751	-2.30476	-3.73228	0.038078
ENSMUSG00000057359	3.37917	3.19904	88.1307	6.12687e-21	4.82366	0.944349	1.06207e-17
ENSMUSG00000103765	3.37731	-2.1041	28.1713	1.11037e-07	-0.717685	-3.2128	2.52432e-05
ENSMUSG00000031896	3.32596	4.37098	130.241	3.6285e-30	6.33983	3.12698	1.82979e-26
ENSMUSG00000082433	3.32548	-0.206732	32.3983	1.25593e-08	-0.0585474	-2.82198	3.38194e-06
ENSMUSG00000032517	3.32028	-1.55026	39.7545	2.8797e-10	-0.437072	-3.04908	1.08667e-07
ENSMUSG00000031957	3.3068	6.5666	130.644	2.96316e-30	8.54134	5.35179	1.6437e-26
ENSMUSG00000040205	3.28976	0.121015	34.696	3.85414e-09	2.0567	-1.06439	1.11933e-06
ENSMUSG00000023433	3.28866	4.3585	127.383	1.53181e-29	6.32944	3.15514	6.53623e-26
ENSMUSG00000118491	3.2766	-0.685311	45.8527	1.2749e-11	1.38607	-1.95276	6.04446e-09
ENSMUSG00000057163	3.27159	5.0809	140.846	1.73861e-32	7.05271	3.89614	1.92884e-28
ENSMUSG00000083076	3.25416	-0.713798	42.138	8.50533e-11	0.615628	-2.43669	3.54736e-08
ENSMUSG00000109498	3.24962	0.403163	31.4916	2.00308e-08	1.82011	-1.56222	5.24117e-06
ENSMUSG00000097414	3.24549	-1.99809	27.9433	1.24925e-07	-0.899067	-3.22497	2.81696e-05
ENSMUSG00000097964	3.23143	-2.41219	16.6167	4.57468e-05	-1.5253	-3.4719	0.00568973
ENSMUSG00000046008	3.22226	6.12442	133.253	7.95953e-31	8.08894	4.98446	5.51904e-27
ENSMUSG00000011463	3.21459	5.17748	137.458	9.57442e-32	7.12802	4.02898	8.85171e-28
ENSMUSG00000091272	3.21112	-2.85237	10.6241	0.00111622	-1.44337	-3.4652	0.0920026
ENSMUSG00000098573	3.19329	-2.02804	27.3517	1.69615e-07	-0.765299	-3.15945	3.76349e-05
ENSMUSG00000054446	3.18988	5.07761	134.78	3.68889e-31	7.04118	3.9688	2.92324e-27
ENSMUSG00000117721	3.18728	-2.3474	18.7143	1.51842e-05	-1.23793	-3.34336	0.00217083
ENSMUSG00000107577	3.18045	-1.65649	35.0653	3.18825e-09	-0.586625	-3.05395	9.40721e-07
ENSMUSG00000089837	3.18028	-2.52469	15.1292	0.0001004	-1.35839	-3.39976	0.0113891
ENSMUSG00000030219	3.16734	-1.57894	44.6889	2.30961e-11	0.154593	-2.4886	1.0416e-08
ENSMUSG00000098292	3.15447	-2.02068	27.5028	1.56866e-07	-0.739082	-3.116	3.52289e-05
ENSMUSG00000036938	3.15235	4.47073	121.286	3.30876e-28	6.35647	3.31426	1.14712e-24
ENSMUSG00000111403	3.15116	-2.39444	16.7711	4.21705e-05	-1.43798	-3.41033	0.0053044
ENSMUSG00000062478	3.14033	-1.42239	47.5088	5.47578e-12	0.426332	-2.29337	2.86554e-09
ENSMUSG00000043066	3.13587	-2.64783	11.965	0.000542092	-1.775	-3.53897	0.0489746
ENSMUSG00000071553	3.12904	2.92599	68.8429	1.06628e-16	4.86996	1.84351	1.15173e-13
ENSMUSG00000000215	3.11751	-2.40913	18.2676	1.91942e-05	-1.03588	-3.16651	0.0026887
ENSMUSG00000105852	3.11612	-0.33551	35.5242	2.51898e-09	1.09766	-1.91728	7.55298e-07
ENSMUSG00000106518	3.1033	-2.6641	11.518	0.000689239	-1.84323	-3.54211	0.0609773
ENSMUSG00000029882	3.07992	5.29853	128.194	1.01796e-29	7.2174	4.24976	4.70561e-26
ENSMUSG00000038203	3.06661	-0.871451	38.3682	5.85782e-10	0.209041	-2.57284	2.06968e-07
ENSMUSG00000082528	2.99572	-2.39872	15.25	9.4179e-05	-1.4749	-3.37601	0.0108611
ENSMUSG00000058183	2.98716	-1.43053	34.6991	3.84807e-09	-0.484107	-2.8978	1.11933e-06
ENSMUSG00000101023	2.9494	-1.90193	25.5132	4.39359e-07	-0.85979	-3.11472	8.66693e-05
ENSMUSG00000115046	2.92642	-2.57474	11.6321	0.000648226	-1.77587	-3.47145	0.0576246
ENSMUSG00000117465	2.92318	3.07256	64.3432	1.04531e-15	3.69493	0.921373	9.99727e-13
ENSMUSG00000096770	2.91832	6.84322	99.6801	1.7911e-23	8.67445	5.85846	4.31974e-20
ENSMUSG00000067795	2.91703	-0.0522849	28.2884	1.04519e-07	1.33057	-1.72242	2.39576e-05
ENSMUSG00000092042	2.91228	-2.60859	11.1778	0.000827809	-1.74201	-3.46835	0.0714377
ENSMUSG00000087162	2.9057	-2.46186	13.306	0.00026456	-1.63448	-3.40877	0.0261594
ENSMUSG00000093931	2.89994	6.8644	98.1501	3.87838e-23	8.69791	5.90035	8.6055e-20
ENSMUSG00000074268	2.89535	6.84795	98.1974	3.78686e-23	8.6792	5.88586	8.6055e-20
ENSMUSG00000096569	2.88904	6.87653	97.2574	6.08773e-23	8.707	5.92242	1.29882e-19
ENSMUSG00000048400	2.88056	-1.04629	37.0849	1.13098e-09	0.240307	-2.43311	3.77933e-07
ENSMUSG00000105373	2.87395	0.540065	25.2296	5.08954e-07	1.29628	-1.28289	9.90603e-05
ENSMUSG00000093485	2.86298	-1.08522	36.4739	1.54724e-09	-0.105807	-2.44425	4.93258e-07
ENSMUSG00000079845	2.82567	-0.526119	30.7602	2.9196e-08	0.182165	-2.2138	7.36151e-06
ENSMUSG00000078520	2.8043	-0.958636	39.6448	3.04621e-10	0.890856	-1.67517	1.14173e-07
ENSMUSG00000084038	2.78351	-1.90856	22.6291	1.96482e-06	-1.15261	-3.10511	0.000341663
ENSMUSG00000078719	2.78144	-2.59057	10.75	0.00104279	-1.70068	-3.40181	0.0864642
ENSMUSG00000072898	2.75802	-1.57635	29.6304	5.22789e-08	-0.539401	-2.81523	1.25539e-05
ENSMUSG00000068341	2.75433	-1.95804	26.4807	2.66191e-07	-0.282142	-2.58714	5.48918e-05
ENSMUSG00000103484	2.70579	-2.3789	13.3353	0.000260455	-1.46546	-3.27764	0.0258456
ENSMUSG00000076540	2.70515	-1.50333	26.6191	2.4778e-07	-1.09367	-2.94135	5.16714e-05
ENSMUSG00000085357	2.68022	-1.60026	29.6012	5.30707e-08	-0.337159	-2.6614	1.26892e-05
ENSMUSG00000026818	2.63432	5.43402	97.1805	6.32864e-23	7.10037	4.57563	1.30021e-19
ENSMUSG00000112481	2.63349	-0.360586	25.859	3.67285e-07	0.679302	-1.94294	7.38177e-05
ENSMUSG00000115289	2.63305	1.21174	23.7785	1.0808e-06	2.5633	-0.404979	0.000197214
ENSMUSG00000070360	2.63088	4.22851	83.1905	7.45136e-20	5.95864	3.43458	1.18096e-16
ENSMUSG00000115293	2.62819	-1.51982	27.4886	1.58026e-07	-0.848068	-2.79937	3.53462e-05
ENSMUSG00000091479	2.61725	-1.64284	26.938	2.10089e-07	-0.51259	-2.73695	4.53457e-05
ENSMUSG00000101678	2.61107	0.608947	21.8207	2.99358e-06	2.48943	-0.468651	0.000504733
ENSMUSG00000056880	2.59639	0.497128	21.3145	3.89771e-06	1.86065	-0.982642	0.000645402
ENSMUSG00000050558	2.59343	-1.86629	23.7317	1.10744e-06	-0.564881	-2.73553	0.000200754
ENSMUSG00000066677	2.57993	-0.433512	25.2115	5.13757e-07	0.168715	-2.05625	9.96456e-05
ENSMUSG00000078143	2.56726	-1.02763	26.0986	3.24413e-07	-0.597402	-2.72589	6.54383e-05
ENSMUSG00000089989	2.56017	-0.950971	30.3204	3.6626e-08	0.300137	-2.16134	9.11068e-06
ENSMUSG00000023013	2.54102	-2.14165	15.2278	9.52891e-05	-1.41804	-3.17154	0.0109663
ENSMUSG00000112657	2.53582	-1.23418	29.7059	5.02826e-08	-0.0991676	-2.40253	1.21271e-05
ENSMUSG00000087700	2.52984	-1.91509	20.6774	5.43552e-06	-0.869829	-2.87612	0.000866418
ENSMUSG00000028715	2.52213	0.68534	19.7225	8.95426e-06	0.946616	-1.38657	0.00136457
ENSMUSG00000111504	2.5115	-2.06732	16.283	5.45512e-05	-1.27337	-3.10702	0.00666522
ENSMUSG00000026941	2.50282	1.04862	21.0412	4.49509e-06	2.54177	-0.289525	0.000729579
ENSMUSG00000071494	2.47766	-2.15529	14.751	0.000122685	-1.33868	-3.10509	0.0135028
ENSMUSG00000100113	2.40431	-0.0534124	20.035	7.60395e-06	1.10892	-1.46383	0.00118151
ENSMUSG00000097515	2.38467	-1.63106	23.1712	1.482e-06	-0.611323	-2.62039	0.000263487
ENSMUSG00000105103	2.37119	-2.12865	13.5238	0.000235552	-1.5121	-3.12825	0.0238872
ENSMUSG00000108443	2.36244	1.48508	21.2568	4.01686e-06	2.98545	0.222446	0.000663152
ENSMUSG00000097445	2.34486	-0.832045	25.096	5.45465e-07	0.280472	-2.01217	0.000104697
ENSMUSG00000114934	2.33815	-0.13873	19.5927	9.58345e-06	0.988292	-1.47854	0.00144457
ENSMUSG00000045225	2.31065	-2.18952	13.1282	0.000290884	-1.26263	-2.97972	0.0283579
ENSMUSG00000084911	2.30468	-2.22688	11.5508	0.000677199	-1.56637	-3.16041	0.0601039
ENSMUSG00000025004	2.30091	0.57885	16.3371	5.30155e-05	0.667485	-1.5319	0.00652067
ENSMUSG00000084174	2.29871	2.79416	37.0047	1.17847e-09	4.33832	2.1379	3.89111e-07
ENSMUSG00000075591	2.29828	-0.00140061	18.1893	1.99997e-05	1.1008	-1.36476	0.00278745
ENSMUSG00000116716	2.29119	-2.15752	13.082	0.000298142	-1.3322	-3.01282	0.028913
ENSMUSG00000107253	2.28842	-2.09874	13.3574	0.000257411	-1.385	-3.06011	0.0256221
ENSMUSG00000076652	2.28817	2.79202	24.0076	9.59545e-07	-0.736841	-2.43423	0.000176834
ENSMUSG00000110285	2.2684	-2.21585	12.4476	0.000418524	-1.25619	-2.95857	0.0390184
ENSMUSG00000111167	2.25812	-2.17025	12.566	0.000392834	-1.31992	-3.00584	0.0369964
ENSMUSG00000083079	2.25706	0.952597	17.3401	3.12529e-05	2.56028	0.393672	0.00412441
ENSMUSG00000097322	2.25035	-1.29085	24.5069	7.40455e-07	-0.10203	-2.22296	0.000138763
ENSMUSG00000080078	2.22839	-1.43233	22.1998	2.45696e-06	-0.504594	-2.4522	0.000418067
ENSMUSG00000107573	2.21814	-2.10855	14.0157	0.000181289	-0.989989	-2.77975	0.01901
ENSMUSG00000086603	2.21389	-2.01936	15.0059	0.000107178	-1.02555	-2.78145	0.0120107
ENSMUSG00000106822	2.21023	-2.03303	14.7961	0.000119783	-0.97702	-2.77664	0.0132625
ENSMUSG00000090062	2.20392	-2.2017	12.5388	0.000398584	-1.18051	-2.81448	0.0373521
ENSMUSG00000097346	2.18992	1.22978	17.0725	3.59797e-05	2.45577	-0.0620145	0.00461998
ENSMUSG00000071519	2.18976	-0.0149571	17.1953	3.37273e-05	1.19101	-0.86663	0.00439175
ENSMUSG00000103505	2.17634	-1.64917	18.9789	1.32175e-05	-0.723829	-2.60813	0.00192437
ENSMUSG00000101501	2.16006	-0.561711	19.8616	8.32578e-06	0.433358	-1.71091	0.00127933
ENSMUSG00000074628	2.15173	0.0536479	16.1249	5.92988e-05	1.32422	-1.02108	0.00715079
ENSMUSG00000006575	2.14489	3.15136	38.2911	6.09393e-10	4.44094	1.87077	2.13947e-07
ENSMUSG00000102972	2.11471	2.39163	25.5581	4.29267e-07	3.6538	1.11767	8.50423e-05
ENSMUSG00000111707	2.10944	-1.72992	17.1213	3.50661e-05	-0.869697	-2.62202	0.00453415
ENSMUSG00000030523	2.10941	-0.68876	19.3451	1.09098e-05	0.135309	-1.93116	0.00162245
ENSMUSG00000074569	2.10144	-1.55354	19.545	9.82601e-06	-0.54936	-2.40625	0.00147313
ENSMUSG00000030804	2.09562	-2.01217	13.2169	0.000277432	-1.21441	-2.80851	0.0271898
ENSMUSG00000098975	2.07601	-0.0645622	15.015	0.000106659	0.312662	-1.53604	0.0119767
ENSMUSG00000097795	2.06111	-1.43708	18.8616	1.4055e-05	-0.703243	-2.43903	0.00202715
ENSMUSG00000034000	2.05676	-1.51164	18.5717	1.63636e-05	-0.638666	-2.44409	0.00232144
ENSMUSG00000022759	2.0352	0.328504	13.8173	0.000201475	1.5409	-0.72405	0.0208507
ENSMUSG00000099970	2.01728	-1.18783	20.4759	6.03857e-06	-0.135235	-2.01276	0.000955499
ENSMUSG00000107261	2.01427	0.153134	13.7442	0.000209471	1.08427	-1.08025	0.0215977
ENSMUSG00000111497	2.00945	1.44639	15.4826	8.32698e-05	2.49864	0.224614	0.00972433
ENSMUSG00000063458	1.99362	0.487856	12.98	0.000314839	0.997517	-0.808615	0.0302676
ENSMUSG00000103309	1.98583	-0.289553	15.5866	7.8812e-05	0.92216	-1.20043	0.00928191
ENSMUSG00000056829	1.97328	-0.812157	17.8877	2.3433e-05	0.0336144	-1.90279	0.00317037
ENSMUSG00000072674	1.96978	3.50841	38.0102	7.03757e-10	4.13615	2.2611	2.43988e-07
ENSMUSG00000093769	1.95684	0.408236	11.7779	0.000599378	0.111742	-1.65517	0.053626
ENSMUSG00000103138	1.95591	-2.00442	12.0276	0.000524192	-1.12724	-2.69676	0.0475899
ENSMUSG00000081666	1.95527	-1.5106	15.6161	7.75927e-05	-1.05649	-2.60177	0.00915775
ENSMUSG00000114985	1.95234	0.0709339	13.6845	0.000216226	1.44988	-0.388097	0.0222116
ENSMUSG00000072672	1.95232	-0.909955	18.1453	2.04673e-05	-0.241942	-1.93263	0.00283836
ENSMUSG00000089739	1.9498	0.481202	12.7333	0.000359209	1.70505	-0.315957	0.0341194
ENSMUSG00000106186	1.94286	-1.75937	15.1038	0.000101756	-0.790411	-2.44793	0.011496
ENSMUSG00000103152	1.94112	-1.77953	14.947	0.000110574	-0.834341	-2.44635	0.0123414
ENSMUSG00000067768	1.94097	-0.45705	15.5508	8.03177e-05	0.186975	-1.55651	0.00941925
ENSMUSG00000090625	1.93963	2.38625	21.7244	3.14754e-06	3.7497	1.36672	0.000529083
ENSMUSG00000095304	1.93725	2.48273	22.682	1.91149e-06	3.10945	1.27699	0.000333434
ENSMUSG00000081926	1.92028	-1.74338	14.6878	0.000126862	-0.813037	-2.48127	0.0139075
ENSMUSG00000094800	1.91481	2.85157	26.7949	2.2623e-07	3.52234	1.7036	4.78976e-05
ENSMUSG00000028017	1.90917	5.46038	53.3086	2.85051e-13	6.20107	4.4041	1.90507e-10
ENSMUSG00000097797	1.90883	-1.95579	11.1605	0.000835596	-1.43929	-2.8214	0.0718625
ENSMUSG00000092511	1.89416	1.28146	13.1904	0.000281394	2.38901	0.214674	0.0275295
ENSMUSG00000062170	1.88582	-0.187359	13.3686	0.000255879	0.360633	-1.27614	0.0255745
ENSMUSG00000035896	1.86866	4.9039	49.8225	1.68307e-12	6.1336	4.33759	9.73885e-10
ENSMUSG00000023140	1.86523	-1.93654	13.8757	0.000195303	-0.407837	-2.02226	0.020364
ENSMUSG00000073415	1.85978	1.26115	12.7021	0.000365236	2.41923	0.276175	0.0345145
ENSMUSG00000110790	1.85602	-1.90407	11.2907	0.000778954	-1.27154	-2.73899	0.0680462
ENSMUSG00000089630	1.85411	-2.02199	10.467	0.00121526	-1.25415	-2.72999	0.0986998
ENSMUSG00000047197	1.85028	0.0381197	12.0306	0.000523347	0.935243	-1.08125	0.0475899
ENSMUSG00000113129	1.84864	-1.97552	11.1772	0.00082808	-1.12749	-2.62966	0.0714377
ENSMUSG00000060257	1.8429	-0.62828	15.1221	0.000100779	0.283283	-1.60331	0.0114088
ENSMUSG00000117244	1.8418	-1.48328	15.2013	9.66351e-05	-0.696832	-2.34566	0.0110753
ENSMUSG00000029212	1.82607	-1.27283	16.7781	4.20155e-05	-0.189893	-1.992	0.00529691
ENSMUSG00000097411	1.79808	-1.77279	13.5098	0.000237324	-0.634906	-2.26795	0.024023
ENSMUSG00000049028	1.79803	-1.47452	14.1922	0.000165056	-0.896763	-2.39773	0.017473
ENSMUSG00000058119	1.78373	-1.37145	15.7151	7.36341e-05	-0.556506	-2.06914	0.00872768
ENSMUSG00000100550	1.76955	-1.64412	13.4851	0.000240466	-0.755287	-2.33793	0.0242525
ENSMUSG00000111202	1.76588	-1.21627	14.2569	0.000159476	-0.857598	-2.27382	0.0169794
ENSMUSG00000042179	1.75603	5.61545	45.4249	1.58609e-11	6.7576	5.11574	7.45608e-09
ENSMUSG00000046607	1.74803	-1.76985	11.8751	0.000568906	-1.0943	-2.46019	0.0513135
ENSMUSG00000054106	1.73175	6.53384	40.0899	2.42535e-10	7.70028	6.06887	9.34281e-08
ENSMUSG00000110040	1.72192	4.95865	42.7075	6.35673e-11	5.96519	3.84844	2.71241e-08
ENSMUSG00000072675	1.71691	-0.970106	13.0697	0.000300115	-0.710878	-2.19826	0.0290535
ENSMUSG00000034139	1.70827	0.0674704	10.5836	0.00114096	1.27658	-0.379862	0.0936244
ENSMUSG00000105353	1.68763	-0.779195	13.0385	0.00030516	-0.367211	-1.79295	0.0294905
ENSMUSG00000066009	1.68333	-0.80763	11.8367	0.000580751	-0.841895	-2.22858	0.0522121
ENSMUSG00000071342	1.68276	-1.29001	15.2654	9.3413e-05	-0.0235044	-1.69023	0.0107952
ENSMUSG00000108867	1.679	-0.859282	13.8335	0.000199747	0.12986	-1.59904	0.0207494
ENSMUSG00000101862	1.67248	-0.787487	13.3231	0.000262154	0.0664753	-1.60752	0.0259677
ENSMUSG00000023031	1.65534	6.58853	36.4285	1.5837e-09	7.8691	6.3045	5.01998e-07
ENSMUSG00000097178	1.63799	-0.915835	13.3702	0.000255653	0.0257321	-1.63361	0.0255745
ENSMUSG00000032808	1.56484	-1.01397	10.9882	0.000916933	-0.85015	-2.19151	0.0781309
ENSMUSG00000021867	1.54743	4.90908	34.5767	4.0979e-09	5.34807	3.90707	1.18393e-06
ENSMUSG00000096948	1.54696	-1.64294	10.8207	0.00100373	-0.68518	-2.12606	0.084233
ENSMUSG00000072680	1.531	4.19068	29.5491	5.45193e-08	4.65949	3.22483	1.29796e-05
ENSMUSG00000021874	1.47145	-1.41731	10.5607	0.00115518	-0.711881	-2.01264	0.0945117
ENSMUSG00000072676	1.45008	4.18744	26.5724	2.53842e-07	4.62411	3.27562	5.27373e-05
ENSMUSG00000118017	1.43161	-1.3221	10.8918	0.000965905	-0.458662	-1.71185	0.0816764
ENSMUSG00000110386	1.41822	3.15496	17.3127	3.17067e-05	3.32236	2.01054	0.00415793
ENSMUSG00000092329	1.34165	2.4105	10.8642	0.000980389	3.10088	1.96843	0.0827749
ENSMUSG00000037280	-1.0135	6.77256	13.091	0.000296718	6.22072	7.33664	0.0288253
ENSMUSG00000023259	-1.0147	4.41883	13.5629	0.000230699	3.82248	4.94957	0.0234809
ENSMUSG00000026175	-1.02232	6.95676	12.8218	0.000342609	5.95551	7.06512	0.0326544
ENSMUSG00000059654	-1.035	6.09401	15.1629	9.86226e-05	5.65027	6.81872	0.0112566
ENSMUSG00000024066	-1.04081	6.46754	14.5452	0.000136837	5.73704	6.84081	0.0147675
ENSMUSG00000027801	-1.04723	3.8275	12.2067	0.000476181	3.1772	4.35333	0.0439505
ENSMUSG00000004038	-1.07851	4.5082	15.5515	8.02883e-05	3.86204	5.00925	0.00941925
ENSMUSG00000018919	-1.07864	4.73882	16.1261	5.92615e-05	3.63756	4.82356	0.00715079
ENSMUSG00000022445	-1.08085	3.40389	11.0214	0.000900649	2.61449	3.7803	0.0768614
ENSMUSG00000066154	-1.08273	4.47152	15.5248	8.14295e-05	3.63833	4.84966	0.00952948
ENSMUSG00000032454	-1.0881	6.48141	15.8283	6.93566e-05	5.88682	7.08552	0.00830946
ENSMUSG00000074195	-1.09123	4.1103	14.4534	0.000143667	3.6052	4.66388	0.0154445
ENSMUSG00000073842	-1.10335	4.86843	17.2316	3.3088e-05	4.33084	5.60112	0.00431865
ENSMUSG00000020829	-1.10492	3.51427	12.0684	0.000512826	2.91912	4.10997	0.0467109
ENSMUSG00000027219	-1.10625	3.53537	12.1766	0.000483932	2.81353	3.99276	0.0445177
ENSMUSG00000025993	-1.12425	5.34718	18.4602	1.73489e-05	4.77772	5.93068	0.00244253
ENSMUSG00000017697	-1.13229	5.7617	18.5668	1.6405e-05	5.20954	6.43568	0.00232144
ENSMUSG00000030653	-1.13955	3.36216	12.0188	0.000526656	2.68764	3.85608	0.0477356
ENSMUSG00000021565	-1.1473	3.50778	12.9586	0.000318457	2.94349	4.18861	0.0305386
ENSMUSG00000035187	-1.1549	3.1224	11.1094	0.000858909	2.6336	3.74085	0.0737532
ENSMUSG00000032038	-1.15939	4.74153	18.6342	1.58353e-05	4.15837	5.31918	0.0022523
ENSMUSG00000000204	-1.19288	3.68018	13.2826	0.000267876	0.216507	1.39021	0.0264402
ENSMUSG00000022026	-1.20277	3.37488	13.4206	0.000248882	2.65006	4.01068	0.0250558
ENSMUSG00000039084	-1.20867	4.42809	19.0902	1.24685e-05	3.81113	5.14629	0.0018365
ENSMUSG00000055114	-1.21006	3.92948	16.7299	4.30973e-05	3.35311	4.69737	0.00540871
ENSMUSG00000017723	-1.2106	4.19663	18.0856	2.11198e-05	3.51043	4.78914	0.00289984
ENSMUSG00000024292	-1.21832	3.24257	12.9801	0.000314812	2.57746	3.79043	0.0302676
ENSMUSG00000020609	-1.23875	7.08999	18.087	2.1104e-05	6.25366	7.58549	0.00289984
ENSMUSG00000020447	-1.24088	3.96882	17.629	2.68463e-05	2.72328	4.05744	0.00357979
ENSMUSG00000058624	-1.24324	5.51955	22.4272	2.18264e-06	4.84507	6.15641	0.000374839
ENSMUSG00000023057	-1.24539	6.27714	21.1873	4.1651e-06	5.57906	6.94739	0.000683558
ENSMUSG00000024330	-1.24831	2.98798	12.1303	0.000496103	2.51059	3.75714	0.0453366
ENSMUSG00000032080	-1.2729	7.77841	16.2321	5.6036e-05	6.96377	8.39396	0.00683159
ENSMUSG00000035041	-1.27634	3.31481	14.6706	0.000128025	2.61803	3.98257	0.0140072
ENSMUSG00000032528	-1.28379	2.89609	12.2237	0.000471861	2.26833	3.60552	0.0436243
ENSMUSG00000116207	-1.29248	4.94899	23.5653	1.20749e-06	4.19893	5.52166	0.000216066
ENSMUSG00000035506	-1.29511	4.01189	19.5486	9.8071e-06	3.32363	4.71239	0.00147313
ENSMUSG00000041324	-1.29661	2.9502	12.7765	0.000351	2.27443	3.55228	0.0333968
ENSMUSG00000074934	-1.30778	4.56346	22.8021	1.79569e-06	3.83691	5.19316	0.000314223
ENSMUSG00000052396	-1.3175	3.4099	16.1771	5.76878e-05	2.44729	3.84596	0.00699648
ENSMUSG00000029161	-1.33937	5.77388	25.6384	4.11753e-07	5.08765	6.55865	8.18651e-05
ENSMUSG00000030413	-1.35197	5.41549	26.318	2.89582e-07	4.39696	5.87999	5.86256e-05
ENSMUSG00000019989	-1.3998	4.50617	25.653	4.08652e-07	3.55751	5.06734	8.15407e-05
ENSMUSG00000011034	-1.41927	4.61311	26.8861	2.15807e-07	3.70832	5.21626	4.62202e-05
ENSMUSG00000025991	-1.42953	4.50858	26.6592	2.42694e-07	3.36546	4.87103	5.08017e-05
ENSMUSG00000056293	-1.43023	4.57553	26.7323	2.33677e-07	2.71072	4.1926	4.90995e-05
ENSMUSG00000031886	-1.43237	4.23911	25.2333	5.07983e-07	3.3229	4.90765	9.90603e-05
ENSMUSG00000006345	-1.4401	4.05133	24.2227	8.58168e-07	3.25894	4.78388	0.000159209
ENSMUSG00000021125	-1.44483	3.72474	21.8751	2.90982e-06	2.95781	4.42605	0.000492106
ENSMUSG00000054422	-1.4538	5.45363	30.2566	3.78501e-08	4.49847	6.07186	9.33149e-06
ENSMUSG00000056035	-1.45601	4.86641	29.2665	6.30772e-08	3.7189	5.33158	1.47015e-05
ENSMUSG00000029630	-1.46962	2.82337	15.1945	9.69853e-05	1.77681	3.35306	0.0110925
ENSMUSG00000054630	-1.47088	2.74262	14.6225	0.000131336	1.76657	3.31157	0.014313
ENSMUSG00000031209	-1.50562	3.047	17.8106	2.44017e-05	2.2063	3.81905	0.0032854
ENSMUSG00000110573	-1.51139	2.01706	10.7571	0.00103878	1.11581	2.72919	0.0862605
ENSMUSG00000021280	-1.51453	2.60517	14.4137	0.000146734	1.60721	3.21591	0.0157133
ENSMUSG00000025194	-1.52173	3.22045	19.6471	9.31442e-06	2.25767	3.87627	0.00141169
ENSMUSG00000039058	-1.53585	-1.17878	11.4048	0.000732557	-1.74638	-0.507607	0.064297
ENSMUSG00000066153	-1.55165	-0.750316	10.8427	0.000991857	-1.46374	0.0147837	0.0834914
ENSMUSG00000061958	-1.55415	-1.57297	10.805	0.00101226	-2.00504	-0.699113	0.0846924
ENSMUSG00000028307	-1.56995	5.72437	34.7548	3.73956e-09	4.69585	6.40645	1.09755e-06
ENSMUSG00000028927	-1.57016	3.02546	19.0882	1.24815e-05	2.161	3.82971	0.0018365
ENSMUSG00000068417	-1.58433	2.35158	13.8224	0.000200924	1.4656	3.11848	0.0208326
ENSMUSG00000094194	-1.59155	-0.91614	10.7644	0.00103474	-2.04397	-0.655804	0.0861829
ENSMUSG00000062638	-1.59574	2.8739	18.2625	1.92457e-05	2.00077	3.61426	0.00268912
ENSMUSG00000023235	-1.59918	3.31242	22.4684	2.13629e-06	2.30267	4.00065	0.000369165
ENSMUSG00000026726	-1.60844	-1.05884	11.665	0.000636881	-1.90964	-0.686205	0.0567981
ENSMUSG00000068587	-1.61301	5.55561	36.8022	1.30741e-09	4.56075	6.25423	4.24114e-07
ENSMUSG00000026579	-1.62184	3.63508	26.3775	2.8079e-07	2.81615	4.53156	5.74152e-05
ENSMUSG00000024254	-1.62896	2.22	13.6585	0.000219247	1.31229	3.06666	0.0224497
ENSMUSG00000076617	-1.63034	4.83657	36.1859	1.79362e-09	3.88036	5.58271	5.55833e-07
ENSMUSG00000027820	-1.63157	3.66868	26.98	2.05568e-07	2.74737	4.46741	4.45431e-05
ENSMUSG00000025497	-1.63945	4.78843	36.3389	1.65822e-09	3.75192	5.55429	5.22633e-07
ENSMUSG00000091721	-1.64089	-0.375835	10.4439	0.00123053	-1.2482	0.219664	0.0995024
ENSMUSG00000036151	-1.64652	2.57307	16.6346	4.53167e-05	1.60448	3.35144	0.00564891
ENSMUSG00000040505	-1.65481	2.51316	16.2249	5.62496e-05	1.35246	3.11273	0.00684259
ENSMUSG00000076555	-1.67748	-0.609346	10.9587	0.000931665	-1.91271	-0.465668	0.0792644
ENSMUSG00000020080	-1.69538	2.76266	19.3484	1.08908e-05	1.76829	3.5407	0.00162245
ENSMUSG00000095197	-1.69552	-1.04632	13.5423	0.000233247	-1.76796	-0.319446	0.0236968
ENSMUSG00000022479	-1.70912	4.63923	38.4012	5.75979e-10	3.62365	5.4344	2.04808e-07
ENSMUSG00000026354	-1.71442	2.81676	20.229	6.87035e-06	1.5861	3.39868	0.00107354
ENSMUSG00000002992	-1.71773	3.92734	32.4605	1.2164e-08	2.79185	4.64714	3.29145e-06
ENSMUSG00000034918	-1.72273	5.28983	41.5979	1.12115e-10	4.19653	6.09176	4.55337e-08
ENSMUSG00000074440	-1.72531	-0.0946408	10.6096	0.00112501	-0.791654	0.907725	0.0925899
ENSMUSG00000094420	-1.73206	2.14263	14.6632	0.000128534	0.816647	2.74357	0.0140353
ENSMUSG00000022857	-1.74223	1.97073	13.7725	0.000206329	0.949098	2.79844	0.0213134
ENSMUSG00000060508	-1.75144	-1.0487	14.2435	0.000160614	-1.84436	-0.34671	0.0170679
ENSMUSG00000021509	-1.76569	0.0735167	10.4737	0.00121085	-0.746704	0.945609	0.0985374
ENSMUSG00000106767	-1.79473	-0.963872	14.5611	0.000135687	-1.83776	-0.335277	0.0146719
ENSMUSG00000030492	-1.80072	1.29593	11.4153	0.000728416	0.292492	2.12483	0.0640348
ENSMUSG00000086564	-1.80635	-1.34548	11.3574	0.000751481	-2.67302	-1.46397	0.0658537
ENSMUSG00000061728	-1.80637	0.0402517	10.9404	0.000940883	-0.917108	0.811942	0.0798039
ENSMUSG00000001739	-1.80684	3.35251	28.744	8.26035e-08	2.23489	4.14764	1.9172e-05
ENSMUSG00000026614	-1.81014	3.28973	28.0522	1.18086e-07	2.1558	4.06086	2.67361e-05
ENSMUSG00000030364	-1.81108	3.09857	25.7661	3.8539e-07	1.93676	3.90098	7.71767e-05
ENSMUSG00000050747	-1.8136	1.95579	13.6576	0.000219353	-0.85649	0.896447	0.0224497
ENSMUSG00000094433	-1.81722	2.10485	15.7466	7.24189e-05	0.733442	2.73391	0.00860203
ENSMUSG00000041789	-1.81785	-1.51905	14.2108	0.000163432	-2.17681	-0.729475	0.0173341
ENSMUSG00000048992	-1.81887	4.2108	39.1571	3.91045e-10	2.86381	4.7638	1.41776e-07
ENSMUSG00000038745	-1.81991	2.44987	18.7858	1.46249e-05	1.27581	3.18002	0.00209628
ENSMUSG00000037797	-1.83591	0.385081	10.6305	0.00111238	-0.675174	1.11612	0.0918225
ENSMUSG00000030004	-1.83667	0.172161	10.9555	0.00093326	-0.835718	0.965817	0.0792785
ENSMUSG00000025528	-1.83975	2.08025	15.9747	6.41962e-05	0.861577	2.82003	0.00772458
ENSMUSG00000097615	-1.85031	0.192187	11.0308	0.000896093	-0.864945	0.931061	0.0765904
ENSMUSG00000032105	-1.85238	0.110037	11.3029	0.000773856	-0.809933	0.956703	0.0677075
ENSMUSG00000030472	-1.86326	1.50282	12.9568	0.000318759	0.403849	2.34907	0.0305386
ENSMUSG00000086513	-1.86436	0.861154	11.1977	0.000818991	0.0710691	1.88426	0.070874
ENSMUSG00000024731	-1.87054	1.09851	11.6425	0.000644633	-0.0509149	1.87455	0.0573972
ENSMUSG00000094872	-1.87921	0.054736	11.1028	0.000861965	-1.53643	0.188282	0.0739012
ENSMUSG00000025515	-1.88035	3.23057	29.3726	5.97159e-08	2.2041	4.08277	1.39768e-05
ENSMUSG00000036500	-1.88356	7.94416	32.7111	1.06923e-08	6.72026	8.79668	2.9362e-06
ENSMUSG00000094335	-1.8842	1.89589	15.2176	9.58086e-05	0.338118	2.3444	0.0110033
ENSMUSG00000015437	-1.88484	0.0683704	11.2305	0.000804661	-1.48212	0.264489	0.0698257
ENSMUSG00000092618	-1.8859	2.22761	17.9058	2.32117e-05	0.861199	2.89106	0.00316357
ENSMUSG00000048191	-1.891	10.938	17.0154	3.7078e-05	9.89972	11.9683	0.00473907
ENSMUSG00000040808	-1.90545	6.09093	48.4516	3.3855e-12	4.75428	6.85321	1.84115e-09
ENSMUSG00000037390	-1.90757	3.313	31.2416	2.2783e-08	2.12432	4.12657	5.90558e-06
ENSMUSG00000095200	-1.90776	-0.627536	13.4875	0.000240157	-2.14487	-0.561383	0.0242525
ENSMUSG00000075520	-1.9088	0.73542	11.4958	0.000697555	-0.309371	1.63098	0.0616147
ENSMUSG00000027876	-1.91028	1.19939	12.3679	0.000436773	-0.0409638	1.95125	0.0405154
ENSMUSG00000032315	-1.91691	1.62744	14.1873	0.00016548	0.273125	2.24785	0.017482
ENSMUSG00000073399	-1.91826	1.54685	12.8401	0.000339264	-1.18418	0.650507	0.0323913
ENSMUSG00000025467	-1.92017	6.2625	48.1316	3.98554e-12	4.97503	7.07999	2.14643e-09
ENSMUSG00000061906	-1.92571	2.41196	20.4736	6.04604e-06	1.18359	3.23133	0.000955499
ENSMUSG00000020600	-1.9307	-0.40373	14.3357	0.000152934	-1.37018	0.395451	0.0163142
ENSMUSG00000031621	-1.93141	0.438526	11.6838	0.000630451	-0.607807	1.30787	0.0563152
ENSMUSG00000045991	-1.94014	3.64247	36.8799	1.25633e-09	2.49045	4.53636	4.09941e-07
ENSMUSG00000079440	-1.94634	6.95054	43.7845	3.66592e-11	5.70474	7.83166	1.61391e-08
ENSMUSG00000047230	-1.95026	4.31752	45.9519	1.21194e-11	3.21751	5.27244	5.84585e-09
ENSMUSG00000028158	-1.96242	5.61901	52.9598	3.40453e-13	4.29628	6.44501	2.2218e-10
ENSMUSG00000048473	-1.96658	4.3741	47.2254	6.32751e-12	3.07142	5.22158	3.22012e-09
ENSMUSG00000027317	-1.96733	1.37021	13.7268	0.000211411	0.208058	2.26328	0.0217573
ENSMUSG00000096108	-1.96925	-1.04607	18.1253	2.06836e-05	-1.79178	-0.092218	0.00285408
ENSMUSG00000087431	-1.97234	-0.763435	17.0941	3.55718e-05	-1.62699	0.161122	0.00458885
ENSMUSG00000029700	-1.97367	2.58894	23.4919	1.25438e-06	1.41504	3.51728	0.000223736
ENSMUSG00000028217	-1.97907	4.47355	48.8545	2.75678e-12	3.20613	5.37403	1.56042e-09
ENSMUSG00000041301	-1.99071	5.29066	54.4516	1.59325e-13	4.35421	6.31151	1.10474e-10
ENSMUSG00000053054	-1.99313	4.15993	45.8684	1.26468e-11	2.85654	5.02544	6.04446e-09
ENSMUSG00000021640	-1.9935	1.82721	16.6456	4.50537e-05	0.848635	2.84804	0.00562877
ENSMUSG00000086843	-2.00251	-1.81974	12.5386	0.00039863	-2.66998	-1.38951	0.0373521
ENSMUSG00000001225	-2.00834	3.97897	44.1624	3.02229e-11	2.77455	4.97297	1.3412e-08
ENSMUSG00000067149	-2.0092	6.54178	49.9823	1.55138e-12	4.26919	6.53003	9.15496e-10
ENSMUSG00000050866	-2.01133	1.90341	17.4248	2.98901e-05	0.701253	2.80383	0.00395712
ENSMUSG00000103254	-2.01191	-0.220856	13.6407	0.000221338	-1.72045	0.0444611	0.0226111
ENSMUSG00000024388	-2.0151	2.7702	26.7468	2.31941e-07	1.50695	3.66845	4.89202e-05
ENSMUSG00000101031	-2.02017	0.354628	12.3623	0.0004381	-1.23339	0.655306	0.0405707
ENSMUSG00000086727	-2.02465	-1.45135	17.692	2.59711e-05	-2.21068	-0.602006	0.00347143
ENSMUSG00000093838	-2.02662	-1.17311	18.1341	2.05882e-05	-2.13962	-0.466637	0.002848
ENSMUSG00000094475	-2.02752	-2.04757	11.0439	0.000889817	-2.6855	-1.38939	0.0761714
ENSMUSG00000030838	-2.03	2.31188	21.444	3.64317e-06	1.01139	3.15319	0.000606878
ENSMUSG00000094117	-2.03267	-0.0859464	10.7761	0.00102817	-2.60287	-1.12782	0.0857647
ENSMUSG00000095704	-2.03364	-1.27182	15.7489	7.23282e-05	-2.52896	-1.07549	0.00860203
ENSMUSG00000037335	-2.03427	-1.77182	14.7105	0.000125344	-2.46361	-0.967422	0.0137682
ENSMUSG00000024313	-2.03472	3.38531	36.2834	1.70614e-09	2.08474	4.26776	5.34696e-07
ENSMUSG00000074373	-2.0411	-1.68452	15.3432	8.96449e-05	-2.46878	-0.974781	0.0104031
ENSMUSG00000074442	-2.05123	-1.49428	17.9003	2.32784e-05	-2.24107	-0.622215	0.00316489
ENSMUSG00000093916	-2.05123	-2.10425	10.7889	0.00102108	-2.71606	-1.29333	0.0853016
ENSMUSG00000076940	-2.0532	-1.37777	13.9422	0.000188521	-2.77096	-1.45959	0.0196939
ENSMUSG00000095457	-2.05449	-0.39267	16.2909	5.43243e-05	-1.25107	0.67656	0.00665214
ENSMUSG00000024340	-2.05758	2.11392	19.8357	8.439e-06	0.546054	2.69025	0.00129315
ENSMUSG00000042638	-2.06483	3.69873	42.2448	8.05342e-11	2.48623	4.70057	3.38433e-08
ENSMUSG00000032098	-2.0676	2.94462	30.5502	3.25337e-08	1.5963	3.81358	8.12918e-06
ENSMUSG00000102888	-2.07472	-0.641494	14.9415	0.000110894	-2.3939	-0.837178	0.0123522
ENSMUSG00000094662	-2.07741	-2.04461	12.1522	0.000490299	-2.61663	-1.14953	0.0450287
ENSMUSG00000076609	-2.08061	7.68737	41.7861	1.01823e-10	5.21156	7.53343	4.21509e-08
ENSMUSG00000072618	-2.09045	-0.810453	18.9734	1.32552e-05	-1.78545	0.0457987	0.00192482
ENSMUSG00000076522	-2.11192	-0.274074	15.8035	7.02715e-05	-1.44434	0.497062	0.00840093
ENSMUSG00000102802	-2.11421	0.826669	14.0108	0.000181768	-0.260257	1.84757	0.0190242
ENSMUSG00000024027	-2.13222	6.01033	60.1452	8.81117e-15	4.81864	7.13761	7.40552e-12
ENSMUSG00000030048	-2.14813	9.57945	28.3241	1.02612e-07	8.33303	10.6437	2.36183e-05
ENSMUSG00000000983	-2.15164	2.24164	23.0414	1.58552e-06	0.906163	3.21766	0.000279207
ENSMUSG00000094546	-2.15668	1.45547	16.3905	5.1542e-05	-0.356283	1.86908	0.00635352
ENSMUSG00000094345	-2.16748	-0.138181	16.4312	5.04481e-05	-0.942616	1.14622	0.00624645
ENSMUSG00000061531	-2.17254	1.64863	18.0742	2.12463e-05	0.339797	2.5915	0.00290285
ENSMUSG00000024105	-2.1747	1.31963	16.1745	5.77669e-05	-0.0920626	2.11396	0.00699648
ENSMUSG00000099951	-2.17835	-2.22771	10.4727	0.00121149	-2.81781	-1.45388	0.0985374
ENSMUSG00000029811	-2.17864	2.18691	22.9414	1.67019e-06	0.823775	3.11319	0.000293188
ENSMUSG00000095565	-2.18215	-0.141541	14.184	0.000165772	-2.21905	-0.435679	0.017482
ENSMUSG00000074261	-2.18323	0.717028	14.5856	0.000133936	-0.621115	1.54044	0.0145109
ENSMUSG00000058618	-2.18337	-1.09732	22.5714	2.02474e-06	-1.81883	0.0594847	0.000350982
ENSMUSG00000064213	-2.19321	1.69193	18.7861	1.46226e-05	0.583066	2.85835	0.00209628
ENSMUSG00000024029	-2.19816	3.32987	40.8395	1.65262e-10	2.00324	4.34077	6.54805e-08
ENSMUSG00000074444	-2.19819	0.281997	15.0855	0.000102748	-0.770204	1.40667	0.0115844
ENSMUSG00000027790	-2.20467	3.03652	35.7807	2.20821e-09	1.47561	3.78307	6.65715e-07
ENSMUSG00000095079	-2.21365	8.73807	36.2016	1.77928e-09	6.10017	8.58287	5.54484e-07
ENSMUSG00000022824	-2.22145	6.56517	59.9464	9.74752e-15	4.7222	7.15403	7.8363e-12
ENSMUSG00000036466	-2.23383	-0.114208	16.9845	3.76859e-05	-1.14062	0.910898	0.00480569
ENSMUSG00000076556	-2.23385	-0.390782	15.3216	9.06727e-05	-2.47321	-0.709863	0.0105004
ENSMUSG00000026149	-2.23932	3.63045	47.6557	5.08032e-12	2.18664	4.59306	2.70972e-09
ENSMUSG00000023467	-2.24427	-1.92388	14.7515	0.000122647	-2.72106	-1.20894	0.0135028
ENSMUSG00000076580	-2.24785	2.72708	30.3019	3.69766e-08	-0.130853	2.15578	9.15683e-06
ENSMUSG00000096020	-2.2715	-1.17549	17.8624	2.37469e-05	-2.72791	-1.1524	0.00320502
ENSMUSG00000070777	-2.2826	0.592365	15.7876	7.08668e-05	-0.667079	1.59788	0.00845387
ENSMUSG00000044860	-2.28296	1.79397	20.921	4.7863e-06	0.391624	2.77283	0.000771964
ENSMUSG00000087248	-2.29791	-1.63777	20.7851	5.13803e-06	-2.37675	-0.554425	0.00082136
ENSMUSG00000076618	-2.30999	-1.06219	13.4115	0.000250084	-3.10372	-1.88658	0.0251312
ENSMUSG00000076545	-2.31019	1.66072	19.9768	7.83891e-06	-0.240601	2.17664	0.00121123
ENSMUSG00000095127	-2.31728	1.0009	16.8086	4.13455e-05	-0.496401	1.79449	0.00523625
ENSMUSG00000094356	-2.32378	2.91119	27.1442	1.88831e-07	-1.98888	0.0517822	4.12387e-05
ENSMUSG00000109685	-2.32834	-0.570943	21.0559	4.46086e-06	-1.79949	0.284002	0.000727789
ENSMUSG00000076934	-2.35291	2.26817	26.8495	2.19934e-07	0.0593948	2.51893	4.69229e-05
ENSMUSG00000096672	-2.35324	-0.89522	23.7031	1.12398e-06	-2.01009	0.0633873	0.00020309
ENSMUSG00000050982	-2.36128	1.45912	19.7049	9.03681e-06	0.155462	2.61793	0.00137337
ENSMUSG00000094840	-2.36796	2.08569	25.4361	4.57269e-07	0.709103	3.16518	8.96296e-05
ENSMUSG00000049799	-2.37091	0.791197	17.0745	3.59418e-05	-0.57035	1.7946	0.00461998
ENSMUSG00000076695	-2.3741	0.0876667	15.0761	0.000103261	-2.39015	-0.448641	0.0116187
ENSMUSG00000096459	-2.38671	0.466025	15.7027	7.41199e-05	-1.87295	0.204043	0.00876654
ENSMUSG00000096326	-2.40194	-0.00057135	15.1544	9.9069e-05	-2.50488	-0.709894	0.0112843
ENSMUSG00000094797	-2.41899	1.88427	23.8765	1.02718e-06	0.0574647	2.59355	0.000188671
ENSMUSG00000010796	-2.42239	-0.823473	25.2021	5.16257e-07	-1.83602	0.315344	9.97814e-05
ENSMUSG00000096577	-2.42694	-0.0594385	13.355	0.000257741	-2.91323	-1.41724	0.0256221
ENSMUSG00000096594	-2.45117	-0.255381	16.3262	5.33213e-05	-2.65309	-0.844809	0.00654378
ENSMUSG00000095700	-2.46364	1.19529	18.6399	1.57883e-05	-1.30616	1.08175	0.0022514
ENSMUSG00000037033	-2.46487	1.90144	25.0965	5.45319e-07	0.418723	2.93219	0.000104697
ENSMUSG00000076549	-2.47953	-0.384083	19.9711	7.86226e-06	-2.23918	-0.175865	0.00121147
ENSMUSG00000076563	-2.47989	0.571002	17.7755	2.48566e-05	-1.27663	1.01926	0.00333854
ENSMUSG00000094088	-2.482	1.08057	18.382	1.80756e-05	-1.38357	0.982984	0.0025384
ENSMUSG00000076547	-2.49082	-1.49796	17.1509	3.45247e-05	-3.04072	-1.60978	0.00448505
ENSMUSG00000029646	-2.50109	1.76291	24.3016	8.23698e-07	0.233024	2.83415	0.000153843
ENSMUSG00000009356	-2.50229	-0.540149	23.7677	1.08689e-06	-1.80378	0.472801	0.000197674
ENSMUSG00000022755	-2.51726	1.15116	20.1838	7.03465e-06	-0.333745	2.23545	0.00109612
ENSMUSG00000074446	-2.51744	-0.0409925	20.3889	6.31952e-06	-1.3413	1.04228	0.000995881
ENSMUSG00000094951	-2.53709	-0.0125765	13.5815	0.000228426	-3.02777	-1.4891	0.0232923
ENSMUSG00000060208	-2.53917	-0.427874	23.8175	1.05916e-06	-1.61018	0.703996	0.000193904
ENSMUSG00000024619	-2.54504	0.215931	19.4736	1.02001e-05	-1.25003	1.20123	0.00152509
ENSMUSG00000025461	-2.55764	-1.60382	19.0183	1.29468e-05	-2.9579	-1.41892	0.00189491
ENSMUSG00000094091	-2.56114	-2.35108	11.1647	0.000833671	-3.10372	-1.65924	0.0718083
ENSMUSG00000094930	-2.57948	-0.231575	21.9819	2.75237e-06	-1.76539	0.585899	0.0004669
ENSMUSG00000094322	-2.64862	-2.05041	14.0518	0.000177846	-3.17606	-1.84481	0.0187197
ENSMUSG00000076615	-2.6583	1.06181	21.243	4.04591e-06	-1.05768	1.41325	0.000665967
ENSMUSG00000076613	-2.67633	1.42912	23.6815	1.13673e-06	-0.834619	1.71232	0.000204063
ENSMUSG00000095649	-2.67671	1.75409	27.2873	1.7536e-07	0.113417	2.89413	3.87131e-05
ENSMUSG00000078763	-2.69133	-1.08651	17.3325	3.13768e-05	-3.17566	-1.82647	0.00412441
ENSMUSG00000021850	-2.7165	-0.497244	26.8021	2.25387e-07	-1.90122	0.499923	4.78976e-05
ENSMUSG00000051452	-2.74194	-2.25944	13.1226	0.000291749	-3.17566	-1.75409	0.0283923
ENSMUSG00000094694	-2.74985	-0.0187153	22.3597	2.26068e-06	-1.93031	0.528752	0.000387043
ENSMUSG00000076538	-2.76168	-1.42358	27.2817	1.7587e-07	-2.72276	-0.755093	3.87131e-05
ENSMUSG00000079516	-2.77488	-1.48785	29.5345	5.49304e-08	-2.5731	-0.461205	1.30216e-05
ENSMUSG00000079113	-2.78043	-1.51019	29.7421	4.93506e-08	-2.54947	-0.460394	1.19543e-05
ENSMUSG00000094124	-2.82032	-1.41804	23.1165	1.52478e-06	-3.01525	-1.32912	0.000270227
ENSMUSG00000095753	-2.82097	-0.114892	25.0698	5.52924e-07	-1.65214	0.908286	0.000105763
ENSMUSG00000027484	-2.85066	-0.677227	30.9489	2.64919e-08	-2.06843	0.265345	6.74096e-06
ENSMUSG00000105906	-2.852	1.42564	26.5262	2.59987e-07	-0.738632	1.99256	5.38125e-05
ENSMUSG00000096422	-2.85438	1.22311	24.8516	6.19183e-07	-1.0908	1.70998	0.000117626
ENSMUSG00000093894	-2.86	1.05461	24.1071	9.11245e-07	-1.13877	1.68036	0.000168492
ENSMUSG00000076564	-2.87015	1.16585	23.0795	1.55441e-06	-1.92046	0.644882	0.000274601
ENSMUSG00000076508	-2.94243	4.05339	51.5769	6.88469e-13	-2.36105	-0.00699029	4.29102e-10
ENSMUSG00000079543	-2.97031	-1.34368	30.5529	3.2488e-08	-2.78893	-0.775248	8.12918e-06
ENSMUSG00000073043	-2.97576	-2.18352	17.5771	2.75896e-05	-3.10328	-1.35314	0.00367008
ENSMUSG00000062064	-2.9857	-1.94316	20.8635	4.93195e-06	-3.10016	-1.38953	0.000792985
ENSMUSG00000093896	-3.03292	1.0514	26.9285	2.11126e-07	-1.02878	1.95797	4.53928e-05
ENSMUSG00000094584	-3.04622	-0.38787	31.1277	2.41594e-08	-2.00837	0.681331	6.20437e-06
ENSMUSG00000094006	-3.04778	1.13002	26.3724	2.81533e-07	-1.65978	1.1721	5.74152e-05
ENSMUSG00000076612	-3.0545	0.247123	26.3249	2.88549e-07	-1.57268	1.19746	5.86256e-05
ENSMUSG00000095771	-3.06427	0.953196	24.7815	6.42114e-07	-2.06815	0.591935	0.000121566
ENSMUSG00000047228	-3.07844	4.20399	100.531	1.16585e-23	2.37636	5.67129	3.07957e-20
ENSMUSG00000076532	-3.09101	-0.577758	31.9356	1.59367e-08	-2.43038	0.114365	4.27065e-06
ENSMUSG00000027073	-3.09552	-1.76324	20.9206	4.78729e-06	-3.25464	-1.66833	0.000771964
ENSMUSG00000076621	-3.10941	-2.37564	13.3922	0.000252668	-3.32943	-1.91589	0.0253449
ENSMUSG00000105053	-3.11206	-2.25067	16.9622	3.81307e-05	-3.1855	-1.5769	0.00485125
ENSMUSG00000076518	-3.14238	-2.28384	12.8969	0.000329123	-3.42082	-2.2017	0.0314772
ENSMUSG00000076583	-3.1519	-0.446685	34.2655	4.80823e-09	-1.96504	0.814428	1.37483e-06
ENSMUSG00000103766	-3.19752	-2.55459	12.0964	0.000505202	-3.32476	-1.939	0.0460922
ENSMUSG00000084896	-3.209	-2.06052	21.5625	3.42477e-06	-3.15073	-1.31616	0.000572215
ENSMUSG00000095889	-3.25232	-1.26797	39.5695	3.1659e-10	-2.66985	-0.200708	1.17077e-07
ENSMUSG00000090015	-3.25432	1.57361	35.3333	2.77844e-09	-0.462339	2.54663	8.28618e-07
ENSMUSG00000095571	-3.26226	2.94529	62.8744	2.20322e-15	-0.866966	2.38561	1.93992e-12
ENSMUSG00000095519	-3.27651	-1.92493	22.332	2.29348e-06	-3.25213	-1.51428	0.000391451
ENSMUSG00000094087	-3.31842	-1.15525	29.4287	5.80124e-08	-3.13106	-1.23879	1.36936e-05
ENSMUSG00000104452	-3.32875	-0.846936	33.6576	6.5716e-09	-2.8988	-0.606266	1.85042e-06
ENSMUSG00000095007	-3.38896	-1.61291	31.8229	1.68886e-08	-3.10372	-0.9808	4.50399e-06
ENSMUSG00000076680	-3.45062	-1.15645	39.1123	4.00109e-10	-2.90113	-0.489975	1.4412e-07
ENSMUSG00000076501	-3.46009	0.657936	31.5085	1.98573e-08	-1.65153	1.63019	5.2204e-06
ENSMUSG00000095130	-3.47033	0.467139	31.4639	2.03179e-08	-1.79515	1.33078	5.29134e-06
ENSMUSG00000076674	-3.51102	-1.99299	27.0953	1.9367e-07	-3.17508	-1.09793	4.21297e-05
ENSMUSG00000096515	-3.53576	-1.57114	39.2366	3.75429e-10	-2.96122	-0.483563	1.3701e-07
ENSMUSG00000095335	-3.55523	-1.10917	37.8421	7.6709e-10	-3.02733	-0.716867	2.62662e-07
ENSMUSG00000095981	-3.58796	-0.846109	46.3522	9.87978e-12	-2.51524	0.448691	4.89323e-09
ENSMUSG00000015519	-3.60192	6.84066	131.815	1.64258e-30	4.37632	8.20097	1.01239e-26
ENSMUSG00000076939	-3.62436	-2.41408	13.3623	0.000256739	-3.51391	-2.34977	0.0256143
ENSMUSG00000096715	-3.67748	-1.31356	41.554	1.14659e-10	-3.0314	-0.588698	4.60888e-08
ENSMUSG00000094689	-3.7123	-0.0857313	37.0691	1.14017e-09	-2.37452	0.805635	3.78721e-07
ENSMUSG00000030017	-3.71557	3.69454	114.517	1.00411e-26	0.640399	4.43782	3.09438e-23
ENSMUSG00000095351	-3.75056	0.154737	33.9555	5.63874e-09	-2.54732	0.513823	1.60403e-06
ENSMUSG00000095630	-3.78626	1.98986	53.3976	2.72428e-13	-0.648046	3.02556	1.84291e-10
ENSMUSG00000076550	-3.79478	-2.15865	21.1471	4.25337e-06	-3.42137	-1.76886	0.000695985
ENSMUSG00000071356	-3.80107	3.8374	127.033	1.82684e-29	1.3584	5.26451	7.23831e-26
ENSMUSG00000095442	-3.82325	-1.29118	40.0385	2.49005e-10	-3.17513	-0.811565	9.46065e-08
ENSMUSG00000096490	-3.84477	0.0455324	36.9174	1.23242e-09	-2.51747	0.667635	4.04518e-07
ENSMUSG00000094502	-3.94041	-0.630072	48.5449	3.22811e-12	-2.66809	0.464769	1.77294e-09
ENSMUSG00000102364	-4.01946	-2.04688	32.5038	1.1896e-08	-3.255	-0.884374	3.23471e-06
ENSMUSG00000076586	-4.10171	1.52133	49.8197	1.68544e-12	-1.31416	2.58151	9.73885e-10
ENSMUSG00000101104	-4.15357	-2.58542	12.383	0.000433255	-3.61498	-2.75452	0.0402564
ENSMUSG00000093955	-4.16702	0.443851	36.4961	1.52975e-09	-2.87792	0.241819	4.90502e-07
ENSMUSG00000094652	-4.24212	-1.172	27.2486	1.78906e-07	-3.51601	-1.93812	3.92256e-05
ENSMUSG00000095429	-4.32704	-2.45872	19.1637	1.19976e-05	-3.51601	-1.84045	0.00177472
ENSMUSG00000094940	-4.37247	-0.892156	59.6074	1.15802e-14	-2.89501	0.296377	9.04737e-12
ENSMUSG00000094051	-4.4906	-0.470678	34.4951	4.27332e-09	-3.42346	-1.27459	1.22821e-06
ENSMUSG00000022650	-4.68379	-3.12301	11.5439	0.000679729	-3.61498	-2.40473	0.060232
ENSMUSG00000076671	-4.70085	2.30911	72.2311	1.91412e-17	-2.57034	1.2951	2.25911e-14
ENSMUSG00000076570	-4.82792	-1.62355	37.5416	8.94853e-10	-3.51601	-1.49261	3.0453e-07
ENSMUSG00000105338	-4.84219	-2.58709	17.0219	3.69507e-05	-3.61498	-2.40367	0.0047337
ENSMUSG00000095923	-4.91963	-3.12762	12.518	0.000403044	-3.61498	-2.27915	0.037702
ENSMUSG00000076562	-4.97644	-1.40398	41.5919	1.12457e-10	-3.51697	-1.3918	4.55337e-08
ENSMUSG00000096833	-5.03747	0.0307803	57.8401	2.84312e-14	-2.66688	1.54373	2.04819e-11
ENSMUSG00000096498	-5.04441	-1.84355	48.8663	2.74013e-12	-3.42137	-0.642661	1.56042e-09
ENSMUSG00000094075	-5.07582	1.04795	58.8767	1.67869e-14	-2.25461	2.24971	1.2756e-11
ENSMUSG00000096452	-5.18283	-2.37289	22.4622	2.14319e-06	-3.61498	-2.13087	0.000369208
ENSMUSG00000076535	-5.21245	-2.80568	17.2915	3.20612e-05	-3.61498	-2.12276	0.0041945
ENSMUSG00000095338	-5.2612	-2.87166	16.8512	4.04281e-05	-3.61498	-2.04138	0.00513177
ENSMUSG00000094787	-5.31256	-0.53433	66.1397	4.20059e-16	-3.17513	0.567661	4.23656e-13
ENSMUSG00000076576	-5.42097	0.113576	58.4174	2.12003e-14	-3.02812	1.06923	1.56801e-11
ENSMUSG00000097863	-5.43429	-2.78831	18.98	1.32094e-05	-3.61498	-1.96561	0.00192437
ENSMUSG00000096632	-5.44688	-0.491319	64.7798	8.37547e-16	-3.25257	0.450661	8.1508e-13
ENSMUSG00000095204	-5.45996	0.559634	61.1692	5.23735e-15	-2.6475	2.01642	4.46955e-12
ENSMUSG00000076526	-5.57306	-2.02397	31.5364	1.95737e-08	-3.61498	-1.92855	5.17034e-06
ENSMUSG00000076533	-5.91552	-1.52361	42.3556	7.60988e-11	-3.61498	-1.60798	3.22235e-08
ENSMUSG00000076552	-5.93177	-0.759471	59.9833	9.56678e-15	-3.51391	-0.482617	7.8363e-12
ENSMUSG00000115022	-6.02445	-2.09311	37.2805	1.02303e-09	-3.61498	-1.62379	3.46029e-07
ENSMUSG00000104769	-6.11168	-2.33684	33.3232	7.80452e-09	-3.61498	-1.60768	2.1755e-06
ENSMUSG00000076594	-6.16553	1.09052	76.25	2.49928e-18	-2.72071	2.49058	3.30089e-15
ENSMUSG00000094491	-6.17609	-1.65965	47.2935	6.11158e-12	-3.61498	-1.32919	3.13903e-09
ENSMUSG00000095633	-6.37762	-2.03648	44.7194	2.27391e-11	-3.61498	-1.24258	1.0339e-08
ENSMUSG00000096410	-6.70762	0.796325	73.4176	1.04924e-17	-3.25257	1.61926	1.26527e-14
ENSMUSG00000116378	-6.80234	-1.41772	63.4878	1.61366e-15	-3.61498	-0.861251	1.49185e-12
ENSMUSG00000096150	-6.97931	-1.28285	68.2446	1.44419e-16	-3.61498	-0.726036	1.48353e-13
ENSMUSG00000105361	-7.9244	-0.42418	78.3211	8.75798e-19	-3.61498	0.164062	1.21453e-15
