# Supplementary material for: Helicobacter pylori actively suppresses innate immune nucleic acid receptors
Source: Gut Microbes. 2022 Jul 29;14(1):2105102. doi: 10.1080/19490976.2022.2105102 (PMC9341374; doi:10.1080/19490976.2022.2105102)
Supplement: Supplemental Material [file KGMI_A_2105102_SM1864.zip › Supplemental Table 2_revised.xlsx]

## Sheet: Comparison1
Supplemental Table 2. Up and down regulated genes in C57BL/6 wild-type (WT) H. pylori infected mice versus C57BL/6 WT uninfected mice. Differential expression analysis was performed on RNAseq reads. Threshold: log2 fold change ≥ | 2 | and FDR ≤ 0.05.
Gene Symbol	Gene Description	FOLD CHANGE		DE Genes
Gm46328	predicted gene, 46328	150.623		232
Gm8714	predicted gene 8714	108.665
Gm21156	predicted gene, 21156	70.884		Upregulated
Trav8n-2	T cell receptor alpha variable 8n-2	70.5547		213
CT010467.1		66.3557
Trbv29	T cell receptor beta, variable 29	65.1221		Downregulated
Igdcc3	immunoglobulin superfamily, DCC subclass, member 3	39.3964		19
Gm47398	predicted gene, 47398	37.5424
Khdc1c	KH domain containing 1C	35.155
Ubd	ubiquitin D	33.1505
Gm30363	predicted gene, 30363	31.482
Trbv13-3	T cell receptor beta, variable 13-3	28.7071
Ighv7-3	immunoglobulin heavy variable 7-3	27.4122
Cd8b1	CD8 antigen, beta chain 1	24.9406
Fam221b	family with sequence similarity 221, member B	23.9502
Clca3a2	chloride channel accessory 3A2	23.8605
Gm37264	predicted gene, 37264	21.1433
Igkv17-121	immunoglobulin kappa variable 17-121	20.8605
Gm15444	predicted gene 15444	20.7705
Gm6034	predicted gene 6034	19.2626
9930120I10Rik	RIKEN cDNA 9930120I10 gene	19.1618
Olfr826	olfactory receptor 826	19.0888
Nphs1	nephrosis 1, nephrin	18.9549
Il17a	interleukin 17A	18.5833
Gm42943	predicted gene 42943	18.1444
Gm4841	predicted gene 4841	17.8974
Gm16216	predicted gene 16216	17.2236
Olfr20	olfactory receptor 20	16.8899
Gm12250	predicted gene 12250	16.6793
A930002I21Rik	RIKEN cDNA A930002I21 gene	15.9783
Chil1	chitinase-like 1	15.4327
Gm37345	predicted gene, 37345	15.2176
Ifit1bl1	interferon induced protein with tetratricpeptide repeats 1B like 1	14.5878
Olfr56	olfactory receptor 56	14.0471
AC168977.2	component of Sp100-rs-like	13.9196
Gm16156	predicted gene 16156	13.5595
Vmn2r27	vomeronasal 2, receptor27	13.4993
Mixl1	Mix1 homeobox-like 1 (Xenopus laevis)	13.093
Gm5431	predicted gene 5431	13.0524
Gm13546	predicted gene 13546	13.0301
Gm43135	predicted gene 43135	13.0096
Gm8108	predicted gene 8108	12.9948
Zbp1	Z-DNA binding protein 1	12.9227
Gm11725	predicted gene 11725	12.1408
Igtp	interferon gamma induced GTPase	11.8412
Acod1	aconitate decarboxylase 1	10.982
Slfn4	schlafen 4	10.9638
Tgtp1	T cell specific GTPase 1	10.9344
Gm17344	predicted gene, 17344	10.72
Gm2366	predicted gene 2366	10.5384
Gm20234	predicted gene, 20234	10.4953
Khdc1a	KH domain containing 1A	9.88874
Gm16685	predicted gene, 16685	9.51743
Cxcl9	chemokine (C-X-C motif) ligand 9	9.46004
Il12b	interleukin 12b	9.38462
Gm26550	predicted gene, 26550	9.31371
Ifi47	interferon gamma inducible protein 47	9.12148
Ifng	interferon gamma	8.95169
Trat1	T cell receptor associated transmembrane adaptor 1	8.86779
Gm45418	predicted gene 45418	8.82752
Gm50103	predicted gene, 50103	8.49667
F830016B08Rik	RIKEN cDNA F830016B08 gene	8.33419
Rplp1-ps1	ribosomal protein, large, P1, pseudogene 1	8.12616
Klri2	killer cell lectin-like receptor family I member 2	7.76914
Gm12185	predicted gene 12185	7.10016
Clcnka	chloride channel, voltage-sensitive Ka	6.92106
Gm20661	predicted gene 20661	6.84239
Fam71b	family with sequence similarity 71, member B	6.83262
Cxcl10	chemokine (C-X-C motif) ligand 10	6.8158
Irgm1	immunity-related GTPase family M member 1	6.81462
Olfr60	olfactory receptor 60	6.65541
Gm5970	predicted gene 5970	6.55422
Mmel1	membrane metallo-endopeptidase-like 1	6.52322
Tgtp2	T cell specific GTPase 2	6.51881
Trim10	tripartite motif-containing 10	6.46579
Mcpt1	mast cell protease 1	6.14467
Cd8a	CD8 antigen, alpha chain	6.12808
Crtam	cytotoxic and regulatory T cell molecule	6.06422
Cxcr6	chemokine (C-X-C motif) receptor 6	6.04432
Gm6593	predicted gene 6593	6.04243
Apol9b	apolipoprotein L 9b	6.03505
Tnip3	TNFAIP3 interacting protein 3	6.02495
Lat	linker for activation of T cells	5.69973
Iigp1	interferon inducible GTPase 1	5.69657
Olfr145	olfactory receptor 145	5.62771
Nlrc5	NLR family, CARD domain containing 5	5.62404
AW112010	expressed sequence AW112010	5.6114
Gm4951	predicted gene 4951	5.53417
BC023105	cDNA sequence BC023105	5.50688
Ccr4	chemokine (C-C motif) receptor 4	5.49971
9330175E14Rik	RIKEN cDNA 9330175E14 gene	5.45863
Cd177	CD177 antigen	5.32965
Irgm2	immunity-related GTPase family M member 2	5.18536
Serpina3g	serine (or cysteine) peptidase inhibitor, clade A, member 3G	5.17296
Tnfsf11	tumor necrosis factor (ligand) superfamily, member 11	5.15321
Ubash3a	ubiquitin associated and SH3 domain containing, A	5.14553
H2-Q6	histocompatibility 2, Q region locus 6	5.06362
Ctla4	cytotoxic T-lymphocyte-associated protein 4	5.0099
Icos	inducible T cell co-stimulator	4.95391
Duoxa2	dual oxidase maturation factor 2	4.88134
Cd226	CD226 antigen	4.78936
Ranbp2-ps10	RAN binding protein 2, pseudogene 10	4.74428
Oasl2	2'-5' oligoadenylate synthetase-like 2	4.70725
Tnf	tumor necrosis factor	4.64851
Gm11295	predicted gene 11295	4.57219
Oas2	2'-5' oligoadenylate synthetase 2	4.54402
Batf2	basic leucine zipper transcription factor, ATF-like 2	4.53594
Gpr84	G protein-coupled receptor 84	4.46699
Ccl8	chemokine (C-C motif) ligand 8	4.45534
Nkg7	natural killer cell group 7 sequence	4.439
Sftpd	surfactant associated protein D	4.39652
Cd160	CD160 antigen	4.37309
H2-DMb1	histocompatibility 2, class II, locus Mb1	4.36734
Pdcd1	programmed cell death 1	4.31903
Ccl4	chemokine (C-C motif) ligand 4	4.282
Itk	IL2 inducible T cell kinase	4.27301
Cyp2d34	cytochrome P450, family 2, subfamily d, polypeptide 34	4.25882
Ms4a4b	membrane-spanning 4-domains, subfamily A, member 4B	4.22076
Tcrg-C2	T cell receptor gamma, constant 2	4.20238
Cd6	CD6 antigen	4.18514
Slfn2	schlafen 2	4.1373
Apol7b	apolipoprotein L 7b	4.13165
Gbp6	guanylate binding protein 6	4.07828
Cd200r4	CD200 receptor 4	3.82627
Ido1	indoleamine 2,3-dioxygenase 1	3.79972
Grap2	GRB2-related adaptor protein 2	3.76879
Xcl1	chemokine (C motif) ligand 1	3.76663
Sit1	suppression inducing transmembrane adaptor 1	3.76559
Trac	T cell receptor alpha constant	3.74512
Cd3d	CD3 antigen, delta polypeptide	3.65264
BE692007	expressed sequence BE692007	3.61546
Scimp	SLP adaptor and CSK interacting membrane protein	3.60229
Cd3g	CD3 antigen, gamma polypeptide	3.59471
Trim58	tripartite motif-containing 58	3.59264
Tbx21	T-box 21	3.57663
Tnfsf8	tumor necrosis factor (ligand) superfamily, member 8	3.52032
Cd74	CD74 antigen	3.48468
H2-DMa	histocompatibility 2, class II, locus DMa	3.47953
Ifit3b	interferon-induced protein with tetratricopeptide repeats 3B	3.44661
Cxcl5	chemokine (C-X-C motif) ligand 5	3.39683
Bcl2a1a	B cell leukemia/lymphoma 2 related protein A1a	3.38416
Sh2d2a	SH2 domain containing 2A	3.32043
Ccr7	chemokine (C-C motif) receptor 7	3.31671
Cd69	CD69 antigen	3.2983
Ciita	class II transactivator	3.26835
Gm13693	predicted gene 13693	3.24137
Cd274	CD274 antigen	3.19758
Duox2	dual oxidase 2	3.18985
Ctsw	cathepsin W	3.16743
Slc2a6	solute carrier family 2 (facilitated glucose transporter), member 6	3.15214
Mmp25	matrix metallopeptidase 25	3.15184
Cd3e	CD3 antigen, epsilon polypeptide	3.11239
Olfr323	olfactory receptor 323	3.00261
Spn	sialophorin	2.98777
Rtp4	receptor transporter protein 4	2.98364
H2-Ab1	histocompatibility 2, class II antigen A, beta 1	2.97639
Slamf8	SLAM family member 8	2.96245
Cst7	cystatin F (leukocystatin)	2.9483
Il18bp	interleukin 18 binding protein	2.89167
Tnfsf14	tumor necrosis factor (ligand) superfamily, member 14	2.8872
Gm29695	predicted gene, 29695	2.7994
Il2rb	interleukin 2 receptor, beta chain	2.76875
Itgae	integrin alpha E, epithelial-associated	2.7684
Bcl2a1d	B cell leukemia/lymphoma 2 related protein A1d	2.75642
Cd2	CD2 antigen	2.75241
Serpina3f	serine (or cysteine) peptidase inhibitor, clade A, member 3F	2.72614
Ikzf3	IKAROS family zinc finger 3	2.70529
Rdh16	retinol dehydrogenase 16	2.6517
Irf7	interferon regulatory factor 7	2.6366
Gbp3	guanylate binding protein 3	2.61412
Lck	lymphocyte protein tyrosine kinase	2.60655
H2-Eb1	histocompatibility 2, class II antigen E beta	2.58435
Ly9	lymphocyte antigen 9	2.57076
Ccr5	chemokine (C-C motif) receptor 5	2.56599
Phf11d	PHD finger protein 11D	2.55861
Ptpn22	protein tyrosine phosphatase, non-receptor type 22 (lymphoid)	2.52903
Psmb8	proteasome (prosome, macropain) subunit, beta type 8	2.49951
Rasal3	RAS protein activator like 3	2.48366
Vnn1	vanin 1	2.45896
Rnf213	ring finger protein 213	2.4447
Il1b	interleukin 1 beta	2.44278
Gbp2	guanylate binding protein 2	2.43558
Usp18	ubiquitin specific peptidase 18	2.43145
Itgal	integrin alpha L	2.42798
H2-K1	histocompatibility 2, K1, K region	2.41625
Clec5a	C-type lectin domain family 5, member a	2.39453
Apol7e	apolipoprotein L 7e	2.38373
Samhd1	SAM domain and HD domain, 1	2.35454
Oas1a	2'-5' oligoadenylate synthetase 1A	2.33866
H2-Q4	histocompatibility 2, Q region locus 4	2.30785
H2-Q7	histocompatibility 2, Q region locus 7	2.29802
Oas1g	2'-5' oligoadenylate synthetase 1G	2.29339
Itgax	integrin alpha X	2.2797
Parp14	poly (ADP-ribose) polymerase family, member 14	2.25666
Gpr132	G protein-coupled receptor 132	2.24252
Tap1	transporter 1, ATP-binding cassette, sub-family B (MDR/TAP)	2.23463
Zc3h12a	zinc finger CCCH type containing 12A	2.22006
Trim30a	tripartite motif-containing 30A	2.21738
Runx3	runt related transcription factor 3	2.21417
Irf1	interferon regulatory factor 1	2.19818
Psmb9	proteasome (prosome, macropain) subunit, beta type 9	2.18214
Il27ra	interleukin 27 receptor, alpha	2.17937
Psmb10	proteasome (prosome, macropain) subunit, beta type 10	2.12004
Muc4		2.10295
Gbp4	guanylate binding protein 4	2.0981
B2m	beta-2 microglobulin	2.09008
Uba7	ubiquitin-like modifier activating enzyme 7	2.08605
H2-D1	histocompatibility 2, D region locus 1	2.08523
Cd86	CD86 antigen	2.08078
H2-M2	histocompatibility 2, M region locus 2	2.07294
Dhx58	DEXH (Asp-Glu-X-His) box polypeptide 58	2.06729
Ces1g	carboxylesterase 1G	2.03674
Xaf1	XIAP associated factor 1	2.03221
Sdk2	sidekick cell adhesion molecule 2	-2.07665
3222401L13Rik	RIKEN cDNA 3222401L13 gene	-2.20699
Olfr648	olfactory receptor 648	-4.90483
2700069I18Rik	RIKEN cDNA 2700069I18 gene	-6.31438
Gm35363	predicted gene, 35363	-8.10039
Scrg1	scrapie responsive gene 1	-8.53032
Gm8170	predicted gene 8170	-11.0059
Gm44101	predicted gene, 44101	-11.6533
4921511I17Rik	RIKEN cDNA 4921511I17 gene	-12.5526
Gm44808	predicted gene 44808	-12.5551
Gm13285	predicted gene 13285	-13.1612
Gm10340	predicted gene 10340	-14.3797
Gm46401	predicted gene, 46401	-15.6662
Ctrl	chymotrypsin-like	-22.3631
Cela2a	chymotrypsin-like elastase family, member 2A	-35.2207
Pnlip	pancreatic lipase	-46.8234
Ctrb1	chymotrypsinogen B1	-47.1724
Prss2	protease, serine 2	-53.2541
Gm42791	predicted gene 42791	-55.5192

## Sheet: RAW
	logFC	logCPM	LR	PValue	Test_logCPM	control_logCPM	FDR
ENSMUSG00000074151	2.49161	3.86826	60.6608	6.78084e-15	4.58168	2.07577	3.7614e-10
ENSMUSG00000073409	2.34017	5.52682	56.9551	4.45869e-14	6.27362	3.87741	1.23664e-09
ENSMUSG00000029561	2.23488	6.14179	55.4545	9.56493e-14	6.88879	4.61737	1.4112e-09
ENSMUSG00000027225	2.28728	6.08728	55.3327	1.01761e-13	6.6084	4.29138	1.4112e-09
ENSMUSG00000034855	2.76888	1.72147	51.7002	6.46563e-13	2.52057	-0.171096	6.08241e-09
ENSMUSG00000029417	3.24185	2.73741	51.6661	6.57901e-13	3.56379	0.380922	6.08241e-09
ENSMUSG00000053044	4.64042	0.0656748	50.3549	1.28312e-12	0.976566	-2.82937	1.0168e-08
ENSMUSG00000040328	3.8122	0.616038	49.7735	1.72555e-12	1.25664	-2.14649	1.19648e-08
ENSMUSG00000118051	6.76374	0.619453	47.7363	4.8759e-12	1.87246	-3.34869	3.00524e-08
ENSMUSG00000064246	3.94792	2.21777	46.269	1.03082e-11	2.87016	-0.913096	5.71805e-08
ENSMUSG00000073555	2.46837	2.02126	45.5425	1.49361e-11	2.79972	0.353358	7.53203e-08
ENSMUSG00000033355	1.57707	4.21762	43.696	3.83564e-11	4.80472	3.16052	1.76698e-07
ENSMUSG00000068452	1.67349	7.60687	43.546	4.14102e-11	8.04891	6.31009	1.76698e-07
ENSMUSG00000039699	2.1814	3.06462	42.2739	7.93428e-11	3.80595	1.61836	2.97019e-07
ENSMUSG00000068606	4.16168	-0.0520955	42.2501	8.03173e-11	0.917248	-2.58726	2.97019e-07
ENSMUSG00000082292	4.05999	2.30416	41.2316	1.35219e-10	3.0987	-0.78791	4.68797e-07
ENSMUSG00000032690	2.18397	4.76389	40.1084	2.40249e-10	5.55222	3.32365	7.83934e-07
ENSMUSG00000104713	2.02796	3.77294	39.8752	2.70719e-10	4.4794	2.43381	8.34281e-07
ENSMUSG00000058163	3.70624	0.901588	38.2041	6.37188e-10	1.7632	-1.64641	1.86029e-06
ENSMUSG00000048521	2.59558	0.772913	37.1442	1.09706e-09	1.54203	-0.928258	3.04276e-06
ENSMUSG00000061232	1.27277	9.95286	36.661	1.40565e-09	10.4653	9.1245	3.54832e-06
ENSMUSG00000079339	3.86669	6.50938	36.6587	1.40728e-09	7.29188	3.42838	3.54832e-06
ENSMUSG00000027639	1.23544	6.85661	35.3397	2.76931e-09	7.39902	6.08184	6.67897e-06
ENSMUSG00000027514	3.69184	3.86829	34.4275	4.42421e-09	4.7673	1.10603	1.02256e-05
ENSMUSG00000070327	1.28965	6.92095	33.8879	5.83793e-09	7.45732	6.08718	1.22595e-05
ENSMUSG00000030742	2.51089	0.837403	33.8464	5.96389e-09	1.48211	-0.892843	1.22595e-05
ENSMUSG00000034422	1.17419	5.66605	33.8453	5.96721e-09	6.1202	4.86822	1.22595e-05
ENSMUSG00000028268	1.38632	4.90656	33.317	7.82955e-09	5.51454	4.0286	1.55112e-05
ENSMUSG00000035186	5.05096	2.93834	33.15	8.53182e-09	3.92274	-0.888261	1.59932e-05
ENSMUSG00000028262	4.57655	2.83576	33.1039	8.73636e-09	3.40368	-0.981078	1.59932e-05
ENSMUSG00000044162	2.59095	0.55448	33.0136	9.15155e-09	1.15814	-1.27818	1.59932e-05
ENSMUSG00000042677	1.1506	4.68186	32.9978	9.22611e-09	5.04141	3.83476	1.59932e-05
ENSMUSG00000032596	1.06077	5.91587	31.7611	1.74354e-08	6.38986	5.23353	2.93079e-05
ENSMUSG00000025498	1.39868	5.7261	31.6987	1.80046e-08	6.3231	4.84145	2.93744e-05
ENSMUSG00000068227	1.46924	1.28907	31.1338	2.40839e-08	2.00153	0.526298	3.81702e-05
ENSMUSG00000078922	3.4508	3.73197	30.0092	4.30006e-08	4.45498	1.02851	6.62579e-05
ENSMUSG00000035929	1.20655	6.68302	29.82	4.74073e-08	7.21492	5.89626	7.10738e-05
ENSMUSG00000073411	1.06021	9.62029	29.7234	4.98286e-08	10.0623	8.95381	7.2738e-05
ENSMUSG00000018899	1.13631	6.64887	29.5474	5.45646e-08	7.13581	5.90827	7.76091e-05
ENSMUSG00000024401	2.21677	-0.682582	28.7955	8.04397e-08	0.194521	-1.77889	0.000111552
ENSMUSG00000037649	1.79889	3.80537	28.3159	1.03046e-07	4.3745	2.55082	0.000139416
ENSMUSG00000031551	1.92589	4.77377	27.92	1.26434e-07	5.53698	3.50255	0.000166986
ENSMUSG00000052776	1.22568	5.62858	27.8138	1.3357e-07	6.19092	4.876	0.000172308
ENSMUSG00000030775	3.14858	-1.62511	27.5333	1.5441e-07	-0.92865	-3.1169	0.000194666
ENSMUSG00000056116	0.999279	5.99252	27.3302	1.71513e-07	6.44505	5.3919	0.000211422
ENSMUSG00000026009	2.30857	-0.654346	27.2583	1.78007e-07	-0.117373	-2.08865	0.000214657
ENSMUSG00000068245	1.35536	2.48699	27.1655	1.86766e-07	3.09468	1.69789	0.000220428
ENSMUSG00000078920	3.18927	4.21147	26.7811	2.2786e-07	4.9191	1.74932	0.000258662
ENSMUSG00000024670	2.06528	0.575485	26.7757	2.28488e-07	1.13668	-0.851334	0.000258662
ENSMUSG00000078853	3.56574	6.03285	26.5548	2.56173e-07	6.78289	3.22299	0.000284204
ENSMUSG00000097804	3.25057	-1.51545	26.4626	2.68688e-07	-0.94665	-3.16971	0.000292243
ENSMUSG00000102037	1.7588	-0.522733	26.3769	2.8088e-07	0.188707	-1.4368	0.000299629
ENSMUSG00000036067	1.65633	2.35314	26.3076	2.91135e-07	2.88917	1.22585	0.000304708
ENSMUSG00000024338	1.32164	6.20237	26.2248	3.03892e-07	6.77111	5.33525	0.00031217
ENSMUSG00000049502	0.945458	5.09888	26.1334	3.18628e-07	5.50481	4.4962	0.000321357
ENSMUSG00000073400	2.69283	-0.645381	26.0627	3.30514e-07	-0.14318	-2.39871	0.000327391
ENSMUSG00000097194	2.44854	0.355733	25.9738	3.46077e-07	1.04521	-1.23171	0.000331408
ENSMUSG00000024339	0.928059	6.15447	25.9439	3.51493e-07	6.58708	5.55657	0.000331408
ENSMUSG00000022504	1.70856	3.09915	25.9384	3.52492e-07	3.64351	1.91564	0.000331408
ENSMUSG00000048852	2.82785	0.297386	25.8774	3.63801e-07	1.04957	-1.54196	0.00033634
ENSMUSG00000113017	-3.96959	-2.77188	25.7757	3.83493e-07	-3.69556	-2.31393	0.000348733
ENSMUSG00000031897	1.08409	5.66281	25.6715	4.04761e-07	6.14099	4.9793	0.000362137
ENSMUSG00000022126	3.45707	-1.87045	25.5558	4.29776e-07	-1.48339	-3.47557	0.000378414
ENSMUSG00000060586	1.3698	6.49017	25.5044	4.41366e-07	7.02061	5.61069	0.000382547
ENSMUSG00000063268	0.682141	4.55465	25.2339	5.0782e-07	4.86902	4.11265	0.000433374
ENSMUSG00000060802	1.06356	9.41192	25.1039	5.43219e-07	9.90118	8.72549	0.000456559
ENSMUSG00000000409	1.38214	1.82418	24.9852	5.77707e-07	2.40474	0.953783	0.000478298
ENSMUSG00000111713	3.39168	-1.73032	24.6884	6.73879e-07	-1.06269	-3.28121	0.000542929
ENSMUSG00000030107	1.28182	4.21429	24.6842	6.75346e-07	4.72326	3.36026	0.000542929
ENSMUSG00000062488	1.78518	2.72338	24.5692	7.16875e-07	3.32185	1.52623	0.000568083
ENSMUSG00000090942	3.05904	-0.439031	24.0731	9.27492e-07	0.591052	-2.13163	0.000724633
ENSMUSG00000016496	1.67698	2.12183	23.8065	1.06523e-06	2.70908	1.03584	0.000820688
ENSMUSG00000070427	1.5319	2.08292	23.4895	1.25598e-06	2.56958	1.04119	0.000954391
ENSMUSG00000027843	1.33858	0.548979	23.2468	1.42488e-06	1.15926	-0.184	0.0010681
ENSMUSG00000052212	2.41404	3.4318	23.1986	1.46102e-06	3.78386	1.39745	0.00108059
ENSMUSG00000028270	1.28426	6.93709	23.1108	1.52933e-06	7.46168	6.05348	0.00111623
ENSMUSG00000030921	1.14886	3.49179	23.0714	1.56093e-06	4.05145	2.82914	0.0011245
ENSMUSG00000001750	0.714941	5.48253	22.9144	1.69376e-06	5.86872	5.05646	0.00120455
ENSMUSG00000076928	1.90501	0.405973	22.6368	1.95703e-06	1.24568	-0.57282	0.00137416
ENSMUSG00000066363	1.44686	0.782526	22.5267	2.07241e-06	1.30097	-0.189015	0.00143699
ENSMUSG00000005947	1.46905	1.53976	22.4674	2.13738e-06	2.19875	0.72972	0.00146374
ENSMUSG00000040033	0.957563	6.05262	22.3768	2.24062e-06	6.48438	5.43824	0.0015138
ENSMUSG00000041722	5.13566	-2.41922	22.356	2.26507e-06	-2.16494	-3.86397	0.0015138
ENSMUSG00000043880	1.58622	-0.861931	21.9703	2.76899e-06	-0.425162	-1.83018	0.00182855
ENSMUSG00000029371	1.76419	1.27891	21.8656	2.92426e-06	1.81146	0.0215504	0.00190837
ENSMUSG00000079197	0.808231	6.4047	21.7949	3.03401e-06	6.78832	5.9049	0.00195697
ENSMUSG00000041481	2.37099	1.32407	21.6667	3.24381e-06	1.86308	-0.421212	0.00206825
ENSMUSG00000004296	3.2303	-2.44661	21.0654	4.43873e-06	-1.85331	-3.54164	0.00279796
ENSMUSG00000034028	2.25983	-0.350683	21.0237	4.53626e-06	0.240366	-1.79141	0.00282731
ENSMUSG00000040253	0.936414	5.01295	20.6524	5.5069e-06	5.45442	4.40467	0.00339415
ENSMUSG00000073421	1.57356	6.92956	20.5642	5.76649e-06	7.47995	5.87597	0.00351509
ENSMUSG00000021795	2.13636	2.22116	20.4205	6.216e-06	2.48099	0.382947	0.0037422
ENSMUSG00000076821	6.14067	-2.67904	20.4027	6.27399e-06	-1.39227	-3.86397	0.0037422
ENSMUSG00000079547	2.12676	4.40428	20.2475	6.80407e-06	4.99683	2.85778	0.00396123
ENSMUSG00000076470	4.84334	-2.27835	20.2343	6.85121e-06	-2.30935	-3.86397	0.00396123
ENSMUSG00000001281	0.977979	2.24473	20.2186	6.90784e-06	2.66426	1.63386	0.00396123
ENSMUSG00000078921	2.70461	3.91021	20.2133	6.92684e-06	4.61064	1.91488	0.00396123
ENSMUSG00000046879	2.76863	5.53149	20.1884	7.01771e-06	6.21727	3.44443	0.00397224
ENSMUSG00000055170	3.16216	-1.853	20.1434	7.18469e-06	-1.15325	-3.26688	0.00402568
ENSMUSG00000085977	2.71242	-2.51572	20.0481	7.55178e-06	-1.69927	-3.33203	0.00418905
ENSMUSG00000018168	1.43578	0.408414	19.9751	7.84584e-06	0.985041	-0.410659	0.00430908
ENSMUSG00000040483	1.02305	3.90424	19.8404	8.4185e-06	4.37951	3.251	0.00457826
ENSMUSG00000000204	3.45468	3.68018	19.7971	8.61144e-06	4.8543	1.39021	0.00463772
ENSMUSG00000042351	1.9141	0.753151	19.776	8.707e-06	1.34603	-0.505668	0.0046441
ENSMUSG00000002033	1.84587	0.82973	19.672	9.19374e-06	1.50068	-0.291121	0.00485701
ENSMUSG00000037321	1.16004	6.92454	19.5125	9.9944e-06	7.44042	6.14255	0.00523018
ENSMUSG00000001444	1.8386	-1.40662	19.467	1.02355e-05	-0.667167	-2.20053	0.0053063
ENSMUSG00000066861	1.19748	4.76726	19.4338	1.04149e-05	5.36041	4.03063	0.00534931
ENSMUSG00000106892	-5.79492	-2.51705	19.2489	1.14735e-05	-3.7823	-1.71238	0.00583897
ENSMUSG00000005824	1.52967	-1.25237	19.1631	1.20013e-05	-0.671311	-1.99078	0.00605203
ENSMUSG00000106106	6.05215	7.90716	19.1256	1.22394e-05	9.50134	2.86305	0.00611651
ENSMUSG00000099974	1.46279	-0.0326911	18.9932	1.31186e-05	0.474427	-0.916104	0.00649732
ENSMUSG00000076480	6.02508	-2.47146	18.9014	1.37652e-05	-1.47939	-3.86397	0.00675726
ENSMUSG00000030156	1.72172	-1.04563	18.8431	1.41921e-05	-0.512711	-2.01141	0.00690572
ENSMUSG00000027863	1.46069	-0.333698	18.627	1.58954e-05	0.1106	-1.24507	0.00766726
ENSMUSG00000056290	2.0775	0.24644	18.6074	1.60597e-05	0.895503	-1.04304	0.00767974
ENSMUSG00000000290	0.997058	2.86082	18.5327	1.67015e-05	3.34936	2.31795	0.00791834
ENSMUSG00000063388	2.46124	-0.602442	18.3561	1.83227e-05	0.172366	-1.9365	0.00861338
ENSMUSG00000048865	0.734598	2.84216	18.2988	1.88822e-05	3.22566	2.42306	0.0088018
ENSMUSG00000024610	1.80102	8.25577	18.2244	1.96347e-05	8.82296	6.99994	0.0090763
ENSMUSG00000070691	1.14676	1.02531	18.1917	1.99749e-05	1.62996	0.480613	0.00915725
ENSMUSG00000043932	2.95775	-2.60367	18.1217	2.07227e-05	-2.06795	-3.54708	0.0094222
ENSMUSG00000027580	0.738898	6.26989	18.0736	2.12523e-05	6.67992	5.84469	0.00958445
ENSMUSG00000079363	1.06908	3.11017	18.0317	2.17256e-05	3.55577	2.45528	0.00971889
ENSMUSG00000067212	0.760902	7.35795	17.995	2.21483e-05	7.74291	6.87698	0.00982871
ENSMUSG00000073418	0.910988	5.48458	17.8798	2.35301e-05	5.9454	4.97173	0.010359
ENSMUSG00000054072	2.51009	4.52358	17.8488	2.39165e-05	5.26893	2.75688	0.0104462
ENSMUSG00000020395	2.09525	-0.0860986	17.5969	2.73033e-05	0.5525	-1.37073	0.0118324
ENSMUSG00000009185	2.15554	0.278139	17.4784	2.90589e-05	0.958253	-1.02639	0.0124519
ENSMUSG00000118219	1.48512	-0.446579	17.4704	2.91819e-05	-0.0465864	-1.42407	0.0124519
ENSMUSG00000047898	2.45935	-2.52678	17.28	3.2256e-05	-2.06148	-3.40517	0.0136586
ENSMUSG00000067750	3.30579	0.734405	17.2436	3.28806e-05	0.958158	-1.95007	0.0138176
ENSMUSG00000060112	2.73453	-2.18137	17.2111	3.34474e-05	-1.71997	-3.33952	0.0139501
ENSMUSG00000022015	2.36547	-1.95518	17.1423	3.46808e-05	-1.41026	-3.04645	0.0143222
ENSMUSG00000112381	-3.4602	-2.96647	17.1328	3.48559e-05	-3.69556	-2.646	0.0143222
ENSMUSG00000050179	3.99804	-3.48156	16.8642	4.01514e-05	-2.83215	-3.86397	0.0163768
ENSMUSG00000079323	2.7745	-2.47749	16.8217	4.10621e-05	-1.83262	-3.39987	0.0166259
ENSMUSG00000078143	3.42224	-1.02763	16.7036	4.36975e-05	0.314337	-2.72589	0.0175648
ENSMUSG00000096727	1.12574	6.28338	16.6643	4.46131e-05	6.80364	5.52402	0.0177569
ENSMUSG00000053977	2.61543	1.71638	16.6557	4.48156e-05	2.58497	0.021564	0.0177569
ENSMUSG00000103947	3.92767	-3.4905	16.6062	4.60011e-05	-2.85896	-3.86397	0.0180331
ENSMUSG00000094559	2.09045	-1.07656	16.5879	4.64461e-05	-0.652642	-2.35049	0.0180331
ENSMUSG00000057163	-5.73482	5.0809	16.5862	4.64878e-05	-1.49787	3.89614	0.0180331
ENSMUSG00000060550	1.20039	7.287	16.5727	4.68211e-05	7.8559	6.49429	0.0180362
ENSMUSG00000004612	2.15024	0.0237237	16.4547	4.98261e-05	0.853817	-1.16594	0.0190614
ENSMUSG00000022227	2.61934	2.10246	16.4009	5.12597e-05	2.84987	0.286012	0.0192561
ENSMUSG00000029915	1.25974	-0.0980422	16.3976	5.13504e-05	0.48082	-0.790574	0.0192561
ENSMUSG00000037944	1.72975	-0.689305	16.3966	5.13763e-05	-0.168477	-1.71283	0.0192561
ENSMUSG00000062082	1.93594	-1.88499	16.356	5.24898e-05	-1.03062	-2.54517	0.0195413
ENSMUSG00000022901	1.05712	0.591438	16.3394	5.29511e-05	1.14817	0.0776975	0.0195817
ENSMUSG00000057135	1.84892	-1.48634	16.3014	5.40245e-05	-0.789314	-2.30964	0.0198463
ENSMUSG00000025929	4.21593	-2.98369	16.2498	5.55143e-05	-2.73437	-3.86397	0.0202594
ENSMUSG00000032021	2.60032	-2.16524	16.2366	5.59047e-05	-1.65143	-3.27674	0.0202686
ENSMUSG00000006649	4.2445	2.36579	16.1649	5.80615e-05	3.75249	-0.857289	0.0208897
ENSMUSG00000049401	0.544251	5.77283	16.1548	5.83712e-05	6.08017	5.43393	0.0208897
ENSMUSG00000068252	2.04672	-1.14437	16.1382	5.88831e-05	-0.560902	-2.28449	0.0209378
ENSMUSG00000079227	1.35952	1.29353	16.103	5.99898e-05	1.88263	0.529443	0.0211955
ENSMUSG00000033770	2.79099	-2.51631	15.9841	6.38753e-05	-1.96882	-3.46988	0.0224255
ENSMUSG00000102605	4.40213	-3.30995	15.947	6.51417e-05	-2.61202	-3.86397	0.022664
ENSMUSG00000026011	2.32478	-1.80986	15.9403	6.53719e-05	-1.16457	-2.83361	0.022664
ENSMUSG00000016283	1.05168	2.06533	15.9096	6.6442e-05	2.68858	1.53271	0.0227194
ENSMUSG00000028071	1.73137	0.0365642	15.8967	6.6897e-05	0.818515	-0.887486	0.0227194
ENSMUSG00000111868	5.23045	2.7867	15.8895	6.71492e-05	4.29713	-1.2531	0.0227194
ENSMUSG00000012519	0.977267	4.03283	15.8889	6.71699e-05	4.42114	3.41673	0.0227194
ENSMUSG00000043633	4.58196	4.06523	15.7474	7.23876e-05	5.60558	0.509395	0.0243358
ENSMUSG00000039934	0.782913	2.56359	15.5215	8.15728e-05	2.8957	2.0619	0.0272586
ENSMUSG00000024910	1.66331	0.386271	15.4301	8.56131e-05	1.00496	-0.616722	0.0283016
ENSMUSG00000026285	2.11071	-1.58056	15.4197	8.60855e-05	-1.04503	-2.65851	0.0283016
ENSMUSG00000078153	0.699318	5.04265	15.4162	8.6244e-05	5.39498	4.60987	0.0283016
ENSMUSG00000030966	0.685219	3.75529	15.4055	8.67348e-05	4.05652	3.27171	0.0283016
ENSMUSG00000038507	0.861176	6.09977	15.3711	8.83291e-05	6.54356	5.54369	0.0286532
ENSMUSG00000046008	-5.54916	6.12442	15.2715	9.31132e-05	-0.42868	4.98446	0.0300295
ENSMUSG00000031957	-5.55987	6.5666	15.2308	9.51368e-05	-0.105803	5.35179	0.0304619
ENSMUSG00000053318	1.56679	0.0537244	15.2226	9.55521e-05	0.70542	-0.780184	0.0304619
ENSMUSG00000026573	1.91327	-1.36121	15.1983	9.67896e-05	-0.74268	-2.31442	0.0305816
ENSMUSG00000069874	2.37444	5.36114	15.1936	9.70301e-05	6.00312	3.62614	0.0305816
ENSMUSG00000071716	1.25322	1.00224	15.1389	9.98849e-05	1.50478	0.238863	0.0313035
ENSMUSG00000004707	1.3622	-0.020299	15.1264	0.000100548	0.568942	-0.736212	0.0313342
ENSMUSG00000073590	-1.14208	-0.564651	15.0396	0.000105277	-1.18296	-0.224593	0.0326248
ENSMUSG00000042345	2.36332	-0.632754	14.9414	0.000110904	0.0734672	-2.0414	0.0341774
ENSMUSG00000079620	1.07241	6.21622	14.9185	0.000112258	6.60359	5.46425	0.0343261
ENSMUSG00000042909	-2.2942	-2.81174	14.9116	0.00011267	-3.32189	-2.21766	0.0343261
ENSMUSG00000106070	3.7015	-3.47726	14.902	0.000113243	-2.96948	-3.86397	0.0343261
ENSMUSG00000085434	3.60179	-2.88981	14.8784	0.000114669	-2.46932	-3.7746	0.0345697
ENSMUSG00000027995	0.794992	3.18991	14.8075	0.000119064	3.55228	2.71513	0.0356714
ENSMUSG00000068246	2.59337	2.93902	14.7934	0.000119957	3.7652	1.19279	0.0356714
ENSMUSG00000094915	3.79905	-3.37411	14.7887	0.000120253	-2.92828	-3.86397	0.0356714
ENSMUSG00000032094	1.86894	-0.165412	14.7715	0.000121359	0.416117	-1.32109	0.0358079
ENSMUSG00000058183	2.70558	-1.43053	14.7596	0.000122123	-0.761854	-2.8978	0.0358429
ENSMUSG00000031304	0.8759	2.18039	14.6651	0.000128403	2.59794	1.68719	0.0374876
ENSMUSG00000037124	1.84504	1.39035	14.6426	0.000129942	1.83036	0.0427486	0.0377384
ENSMUSG00000051457	1.57907	1.37541	14.6041	0.000132622	2.03679	0.481883	0.0383161
ENSMUSG00000026497	3.71072	-3.33842	14.575	0.000134691	-2.9723	-3.86397	0.0387123
ENSMUSG00000027398	1.28852	0.624212	14.5412	0.000137131	1.0888	-0.158914	0.0392101
ENSMUSG00000030830	1.27976	2.23158	14.5229	0.000138469	2.72369	1.43521	0.039233
ENSMUSG00000075010	2.48836	5.86922	14.5168	0.000138915	6.47057	3.97673	0.039233
ENSMUSG00000070031	0.982118	1.5407	14.5053	0.000139765	1.94822	0.942775	0.039233
ENSMUSG00000058579	-5.13835	6.19187	14.5016	0.00014004	-0.115468	4.90013	0.039233
ENSMUSG00000031165	0.949596	0.382775	14.4398	0.000144714	0.82824	-0.122267	0.0403387
ENSMUSG00000086556	4.37646	1.35647	14.3501	0.000151773	2.70881	-1.82297	0.0419901
ENSMUSG00000047098	0.585508	5.10306	14.3454	0.000152152	5.47134	4.7667	0.0419901
ENSMUSG00000108120	4.26016	-0.00371024	14.2096	0.00016353	1.11214	-2.73141	0.0449069
ENSMUSG00000030707	0.931635	3.48556	14.1262	0.000170943	3.96829	3.0069	0.0466682
ENSMUSG00000097491	3.39759	-3.36914	14.1187	0.000171627	-2.61652	-3.77756	0.0466682
ENSMUSG00000059862	4.25465	-3.10341	14.0672	0.000176391	-2.70139	-3.86397	0.0477297
ENSMUSG00000035356	0.707237	5.84869	14.0429	0.000178683	6.12816	5.3751	0.0481152
ENSMUSG00000032394	5.29999	0.164757	13.9688	0.000185873	1.45481	-3.11008	0.0498095
ENSMUSG00000024079	0.547097	5.21757	13.9563	0.000187108	5.47913	4.85974	0.0498994
ENSMUSG00000038304	2.12865	-1.06926	13.9298	0.000189766	-0.404091	-2.23375	0.0503661
ENSMUSG00000024308	0.816653	7.22121	13.8614	0.000196797	7.60053	6.75125	0.0519836
ENSMUSG00000091563	3.69987	-3.03202	13.8347	0.000199611	-2.45001	-3.77733	0.0524768
ENSMUSG00000037440	1.29805	2.4739	13.8094	0.000202324	2.92148	1.60891	0.0529391
ENSMUSG00000099757	1.85418	-1.32796	13.7734	0.000206238	-0.904009	-2.40368	0.05371
ENSMUSG00000030789	1.18884	1.93761	13.7558	0.000208177	2.49199	1.29999	0.0539617
ENSMUSG00000015950	0.651654	2.06366	13.7317	0.000210865	2.385	1.65246	0.0544041
ENSMUSG00000098386	2.24619	-2.50653	13.6651	0.000218479	-1.81214	-3.21338	0.0558919
ENSMUSG00000035208	0.987319	0.880191	13.6636	0.000218647	1.42973	0.430139	0.0558919
ENSMUSG00000031896	-4.48305	4.37098	13.5831	0.000228226	-1.10432	3.12698	0.0580305
ENSMUSG00000112053	7.2348	-1.40721	13.5759	0.000229105	-0.258416	-3.86397	0.0580305
ENSMUSG00000109729	3.14201	-2.89548	13.5637	0.000230603	-2.42441	-3.6927	0.0581444
ENSMUSG00000086862	3.70378	-3.52728	13.4914	0.000239661	-2.96267	-3.86397	0.0601548
ENSMUSG00000031610	-3.0926	-3.19574	13.4813	0.000240956	-3.69636	-2.85761	0.0602075
ENSMUSG00000057074	1.02626	2.24458	13.4208	0.00024885	2.688	1.60887	0.0619013
ENSMUSG00000086224	-2.65864	-2.95021	13.3838	0.000253802	-3.53194	-2.5123	0.0626738
ENSMUSG00000000628	0.672888	6.02212	13.3808	0.000254216	6.37076	5.59812	0.0626738
ENSMUSG00000017830	1.04774	4.5441	13.3724	0.000255357	5.08203	3.86983	0.0626765
ENSMUSG00000109294	-3.6502	-3.30229	13.2849	0.000267559	-3.7823	-3.06261	0.0653822
ENSMUSG00000028460	1.91287	-1.87031	13.2489	0.000272742	-1.43832	-2.81992	0.0663566
ENSMUSG00000082107	4.10631	0.698056	13.2009	0.00027982	2.0377	-2.10475	0.0677812
ENSMUSG00000071613	-3.84596	-3.47961	13.1635	0.000285448	-3.7823	-3.01519	0.0688439
ENSMUSG00000023903	1.65619	-1.79712	13.1388	0.00028924	-1.15483	-2.46597	0.0694563
ENSMUSG00000042726	0.509688	5.74203	13.0581	0.000301982	6.04322	5.45076	0.0722035
ENSMUSG00000114136	-3.64991	-3.4808	13.0417	0.000304636	-3.7823	-3.05949	0.0725251
ENSMUSG00000028362	1.81571	-1.61886	13.0337	0.000305941	-0.962055	-2.41044	0.0725251
ENSMUSG00000087436	3.76123	-3.53818	13.0171	0.000308662	-2.94432	-3.86397	0.0725654
ENSMUSG00000098112	0.821552	1.36277	13.0167	0.000308728	1.78036	0.932479	0.0725654
ENSMUSG00000084185	3.02257	-3.34521	13.0068	0.000310355	-2.82376	-3.77733	0.0726401
ENSMUSG00000020401	2.77244	-3.00404	12.9449	0.000320789	-2.65402	-3.69614	0.0747667
ENSMUSG00000064215	0.731602	6.43148	12.8865	0.000330965	6.76312	5.99449	0.0768158
ENSMUSG00000114875	4.97645	1.03166	12.8351	0.000340169	2.57531	-2.31801	0.0786229
ENSMUSG00000033880	0.774078	8.43302	12.8231	0.000342364	8.84847	7.93373	0.078802
ENSMUSG00000063234	2.1593	-2.03044	12.8001	0.000346592	-1.61945	-3.05681	0.0794455
ENSMUSG00000005465	1.12391	-0.0443833	12.7855	0.000349321	0.422536	-0.671027	0.0797416
ENSMUSG00000095101	-3.71822	-3.42029	12.7251	0.000360771	-3.7823	-3.0502	0.0820177
ENSMUSG00000094336	1.6966	-1.22595	12.6855	0.000368502	-0.473349	-1.97332	0.0831531
ENSMUSG00000069456	1.40692	1.32983	12.6842	0.000368763	1.99532	0.608393	0.0831531
ENSMUSG00000072620	2.04869	3.68585	12.6706	0.000371458	4.33094	2.28191	0.0834216
ENSMUSG00000109821	2.59513	-2.8188	12.6436	0.000376856	-2.29922	-3.54255	0.0842926
ENSMUSG00000032093	1.63802	0.382069	12.611	0.000383485	0.983214	-0.592019	0.085431
ENSMUSG00000021298	1.16512	0.0333087	12.5404	0.000398246	0.611094	-0.511617	0.0879718
ENSMUSG00000076652	4.77675	2.79202	12.5383	0.000398697	1.75564	-2.43423	0.0879718
ENSMUSG00000110301	-3.01799	-2.94505	12.5338	0.000399648	-3.61173	-2.5693	0.0879718
ENSMUSG00000100960	6.14739	-1.87034	12.5047	0.000405931	-1.37064	-3.86397	0.0888191
ENSMUSG00000118049	3.0869	-3.30573	12.5012	0.0004067	-2.779	-3.77551	0.0888191
ENSMUSG00000073407	4.26773	-2.52516	12.4657	0.000414501	-1.74861	-3.73228	0.0901678
ENSMUSG00000097215	3.21936	-0.117152	12.4154	0.000425812	0.9969	-2.15224	0.0919759
ENSMUSG00000041592	-1.05426	2.94179	12.414	0.000426129	2.6659	3.63846	0.0919759
ENSMUSG00000106385	4.18146	-3.44731	12.4051	0.000428169	-2.74061	-3.86397	0.0920581
ENSMUSG00000076752	2.07121	-0.611685	12.3591	0.000438841	0.118844	-1.72296	0.0939883
ENSMUSG00000084038	2.19289	-1.90856	12.3514	0.000440658	-1.65046	-3.10511	0.0940143
ENSMUSG00000018930	2.09828	-1.69926	12.3294	0.000445887	-0.90431	-2.56852	0.0947656
ENSMUSG00000076514	4.3827	3.653	12.3179	0.000448642	4.75347	0.473038	0.094987
ENSMUSG00000052142	1.31247	1.17014	12.3105	0.00045042	1.74541	0.44716	0.095001
ENSMUSG00000062128	4.07809	-3.46636	12.2991	0.000453174	-2.78986	-3.86397	0.0952197
ENSMUSG00000108219	-3.54267	-3.51584	12.2775	0.000458456	-3.7823	-3.11273	0.095966
ENSMUSG00000072778	3.75481	-3.39717	12.2691	0.000460522	-2.95232	-3.86397	0.0960361
ENSMUSG00000068129	1.55988	-1.68745	12.2148	0.000474129	-1.12583	-2.37733	0.0982248
ENSMUSG00000066748	2.49255	-2.53119	12.2131	0.000474559	-1.78465	-3.28375	0.0982248
ENSMUSG00000118607	2.11507	-1.19662	12.1565	0.000489176	-0.298591	-2.14575	0.100874
ENSMUSG00000059089	1.47962	0.105371	12.1284	0.000496593	0.526228	-0.883278	0.102024
ENSMUSG00000043931	1.64122	-0.366163	12.0842	0.000508514	0.19709	-1.2987	0.104088
ENSMUSG00000057359	3.1478	3.19904	12.06	0.000515148	4.57782	0.944349	0.104884
ENSMUSG00000015652	0.704724	3.7005	12.0563	0.000516184	4.11289	3.26762	0.104884
ENSMUSG00000053175	0.543107	4.75973	12.0444	0.000519482	5.06135	4.42258	0.10504
ENSMUSG00000020437	1.21511	1.44112	12.0337	0.000522469	2.0131	0.805725	0.10504
ENSMUSG00000096638	5.43337	-0.776781	12.0331	0.000522633	1.0449	-3.17175	0.10504
ENSMUSG00000089601	7.88823	-0.985395	12.0006	0.000531824	0.43119	-3.86397	0.106501
ENSMUSG00000117920	-3.047	-3.19668	11.9763	0.000538829	-3.69465	-2.86597	0.107516
ENSMUSG00000061577	1.5232	-0.0557888	11.9526	0.000545713	0.718218	-0.739708	0.108499
ENSMUSG00000076754	2.20048	-2.08556	11.9221	0.000554705	-1.16089	-2.81017	0.109893
ENSMUSG00000074419	2.56736	-3.20389	11.897	0.000562238	-2.52435	-3.61577	0.110927
ENSMUSG00000076498	1.66838	0.508979	11.8892	0.000564613	1.14535	-0.450903	0.110927
ENSMUSG00000022216	0.612909	6.97182	11.879	0.000567708	7.32012	6.57863	0.110927
ENSMUSG00000115592	2.39309	-2.44284	11.8783	0.000567924	-1.77791	-3.27054	0.110927
ENSMUSG00000023140	-5.47356	-1.93654	11.8068	0.000590134	-3.7823	-2.02226	0.114861
ENSMUSG00000118061	-2.26001	-3.05918	11.7863	0.000596667	-3.38956	-2.42458	0.115726
ENSMUSG00000023433	-5.13437	4.3585	11.7341	0.000613644	-1.62367	3.15514	0.118604
ENSMUSG00000043314	6.44319	-0.273782	11.7173	0.000619201	1.01493	-3.61558	0.119263
ENSMUSG00000057346	2.12202	4.44721	11.6651	0.000636826	5.13657	3.01331	0.122233
ENSMUSG00000076770	3.6204	-3.5621	11.6419	0.000644833	-3.02547	-3.86397	0.123343
ENSMUSG00000035148	2.99339	-3.30658	11.6239	0.000651114	-2.83167	-3.77482	0.123886
ENSMUSG00000110291	4.88456	-0.107131	11.6209	0.000652135	1.27058	-2.94821	0.123886
ENSMUSG00000109498	3.18326	0.403163	11.5497	0.000677586	1.7021	-1.56222	0.128249
ENSMUSG00000079774	-5.63878	-2.91137	11.5439	0.000679728	-3.7823	-1.9926	0.128249
ENSMUSG00000070687	2.01766	-2.83693	11.508	0.000692961	-2.22081	-3.33979	0.129879
ENSMUSG00000026875	0.776037	0.894872	11.507	0.000693359	1.31006	0.500397	0.129879
ENSMUSG00000102909	4.3996	-3.18312	11.501	0.000695579	-2.62967	-3.86397	0.129879
ENSMUSG00000065541	3.44324	-3.41223	11.4953	0.000697735	-3.08451	-3.86397	0.129879
ENSMUSG00000083909	3.02255	-3.39201	11.4328	0.000721582	-2.81106	-3.77482	0.133869
ENSMUSG00000029605	1.47089	1.3821	11.4092	0.000730824	1.92995	0.477757	0.134552
ENSMUSG00000031779	1.43586	0.331628	11.4024	0.000733503	0.957977	-0.431291	0.134552
ENSMUSG00000099850	4.0293	-3.49927	11.3999	0.000734464	-2.83336	-3.86397	0.134552
ENSMUSG00000082088	2.37609	-2.70963	11.3987	0.000734963	-2.28193	-3.47418	0.134552
ENSMUSG00000040660	5.73874	-0.0815463	11.3851	0.000740357	0.438257	-3.54028	0.13463
ENSMUSG00000106332	2.90992	-3.45908	11.3849	0.000740443	-2.87188	-3.77434	0.13463
ENSMUSG00000022657	1.19142	-0.559232	11.3793	0.000742675	-0.0723463	-1.19173	0.13463
ENSMUSG00000098023	3.65767	-3.5756	11.373	0.000745205	-3.00029	-3.86397	0.134649
ENSMUSG00000108856	2.62781	-2.95374	11.3647	0.000748515	-2.4441	-3.61217	0.134808
ENSMUSG00000011463	-3.98527	5.17748	11.3524	0.00075349	0.148557	4.02898	0.135265
ENSMUSG00000096833	-3.2828	0.0307803	11.3066	0.00077231	-1.42559	1.54373	0.138196
ENSMUSG00000105946	3.51293	-3.54042	11.2789	0.000783932	-3.06976	-3.86397	0.139825
ENSMUSG00000039936	0.623465	3.18054	11.2713	0.000787132	3.56463	2.82034	0.139945
ENSMUSG00000057058	1.13849	-0.51597	11.2595	0.000792174	-0.0945173	-1.16235	0.140392
ENSMUSG00000024399	1.56789	0.848496	11.2407	0.000800245	1.44442	-0.0697775	0.141197
ENSMUSG00000037318	1.14871	0.0151911	11.237	0.000801806	0.523212	-0.593213	0.141197
ENSMUSG00000116438	2.2286	-2.79684	11.2118	0.000812799	-2.21576	-3.40324	0.14268
ENSMUSG00000019850	0.56839	4.42675	11.1867	0.000823853	4.69835	4.02603	0.144164
ENSMUSG00000107743	-1.9946	-2.73846	11.1717	0.00083053	-3.32527	-2.43153	0.144875
ENSMUSG00000037921	0.973109	6.51913	11.165	0.000833568	7.00428	5.86052	0.144949
ENSMUSG00000118094	3.64749	-3.53886	11.1578	0.000836774	-3.00145	-3.86397	0.145052
ENSMUSG00000109623	3.33068	-3.56341	11.0899	0.000868013	-3.13793	-3.86397	0.149999
ENSMUSG00000111078	1.79821	-0.883756	11.0816	0.000871871	-0.449016	-1.97636	0.150197
ENSMUSG00000061852	3.37853	-3.46142	11.0714	0.000876716	-3.11547	-3.86397	0.150564
ENSMUSG00000104586	4.56658	-2.73192	11.0506	0.00088657	-1.84832	-3.77776	0.151787
ENSMUSG00000031257	1.64845	0.840698	11.0413	0.000891058	0.97415	-0.620664	0.152086
ENSMUSG00000000982	1.93518	-2.25052	11.0081	0.000907146	-1.54387	-2.90633	0.153939
ENSMUSG00000094156	4.28632	-3.3082	10.9993	0.00091147	-2.61571	-3.86397	0.153939
ENSMUSG00000001588	0.936468	1.48292	10.9964	0.000912866	1.90633	0.940837	0.153939
ENSMUSG00000030325	1.95302	-2.52829	10.99	0.000916071	-1.88495	-3.11706	0.153939
ENSMUSG00000023274	0.836203	1.99282	10.9851	0.000918481	2.33623	1.4572	0.153939
ENSMUSG00000081666	1.96982	-1.5106	10.9849	0.000918568	-1.0403	-2.60177	0.153939
ENSMUSG00000026946	0.571651	4.95597	10.9668	0.000927587	5.26384	4.58046	0.154982
ENSMUSG00000107736	4.34367	-1.17443	10.9326	0.000944862	-0.0303704	-3.3325	0.157395
ENSMUSG00000093938	1.08967	0.396338	10.9095	0.000956717	0.896628	-0.184379	0.158892
ENSMUSG00000036594	1.57498	6.45129	10.8915	0.000966064	6.99625	5.4064	0.159966
ENSMUSG00000066090	-3.29256	-3.60824	10.8811	0.000971482	-3.7823	-3.22236	0.160384
ENSMUSG00000005763	1.1542	-0.331214	10.8693	0.000977693	0.25993	-0.845606	0.160931
ENSMUSG00000029553	1.20875	-1.72586	10.8561	0.000984693	-1.18212	-2.19316	0.161603
ENSMUSG00000098150	2.87232	-2.96869	10.8477	0.000989201	-2.32881	-3.61761	0.161864
ENSMUSG00000026068	1.48743	-0.287117	10.8243	0.00100178	0.166229	-1.21169	0.16344
ENSMUSG00000038213	0.705749	3.88317	10.7853	0.00102309	4.16387	3.41601	0.164997
ENSMUSG00000103119	3.37497	-3.30173	10.784	0.00102382	-3.12568	-3.86397	0.164997
ENSMUSG00000085869	4.115	-3.3328	10.7829	0.0010244	-2.79474	-3.86397	0.164997
ENSMUSG00000089929	1.43978	0.64797	10.7801	0.00102599	1.20494	-0.181899	0.164997
ENSMUSG00000094951	3.46263	-0.0125765	10.7748	0.00102893	1.61877	-1.4891	0.164997
ENSMUSG00000078763	1.62643	-1.08651	10.7743	0.00102917	-0.368452	-1.82647	0.164997
ENSMUSG00000055748	1.64322	2.83403	10.7551	0.00103995	3.66817	2.02477	0.166244
ENSMUSG00000059251	2.66293	-3.14843	10.6875	0.00107863	-2.67313	-3.68681	0.171933
ENSMUSG00000070730	0.438871	6.05769	10.6117	0.00112372	6.29847	5.77276	0.178607
ENSMUSG00000041827	0.611735	7.17271	10.6001	0.0011308	7.50524	6.76478	0.178834
ENSMUSG00000105096	0.939105	1.60912	10.5988	0.00113159	2.07018	1.01686	0.178834
ENSMUSG00000087292	-3.28007	-3.51422	10.5922	0.00113564	-3.7823	-3.22428	0.178964
ENSMUSG00000054446	-6.57882	5.07761	10.5759	0.00114572	-2.07027	3.9688	0.180041
ENSMUSG00000024512	-3.33044	-3.61907	10.5511	0.00116116	-3.7823	-3.21491	0.181952
ENSMUSG00000115289	2.55587	1.21174	10.5253	0.00117753	2.47322	-0.404979	0.183997
ENSMUSG00000081686	3.80828	-3.52449	10.4835	0.00120444	-2.93972	-3.86397	0.187569
ENSMUSG00000112481	2.86117	-0.360586	10.4794	0.00120716	0.867974	-1.94294	0.187569
ENSMUSG00000021281	0.521789	4.09655	10.4652	0.00121642	4.38765	3.76522	0.18848
ENSMUSG00000113816	-3.29245	-3.49781	10.4589	0.00122063	-3.7823	-3.22065	0.1886
ENSMUSG00000036912	0.982901	1.14613	10.4538	0.00122399	1.30771	0.311746	0.1886
ENSMUSG00000022906	0.752438	6.10335	10.437	0.00123516	6.50806	5.60037	0.189793
ENSMUSG00000000682	1.0944	2.21195	10.4191	0.00124721	2.73225	1.63268	0.190682
ENSMUSG00000116380	1.62489	-1.59943	10.4182	0.00124781	-1.16154	-2.46531	0.190682
ENSMUSG00000086665	3.30208	-3.60272	10.397	0.00126222	-3.14431	-3.86397	0.192354
ENSMUSG00000035042	0.917702	2.6906	10.3854	0.00127014	3.17049	2.14627	0.192936
ENSMUSG00000117797	3.30693	-3.56321	10.3813	0.001273	-3.14275	-3.86397	0.192936
ENSMUSG00000107029	2.80898	-3.31213	10.3677	0.0012824	-2.92376	-3.7746	0.193832
ENSMUSG00000083094	3.17988	-3.50911	10.3478	0.00129626	-3.18919	-3.86397	0.195393
ENSMUSG00000083603	-3.37687	-3.50599	10.2699	0.00135217	-3.7823	-3.17171	0.203269
ENSMUSG00000030365	1.31669	-1.12964	10.2405	0.00137393	-0.509277	-1.671	0.205982
ENSMUSG00000073686	3.65776	-1.2773	10.2262	0.00138457	-0.734764	-3.28056	0.207017
ENSMUSG00000116843	5.02217	-2.89164	10.1955	0.00140781	-2.23551	-3.86397	0.209787
ENSMUSG00000022650	-3.70028	-3.12301	10.1902	0.00141188	-3.69556	-2.40473	0.209787
ENSMUSG00000036264	-1.07873	0.787446	10.1866	0.00141464	0.431372	1.39145	0.209787
ENSMUSG00000100548	3.03166	-2.99077	10.1766	0.00142232	-2.24319	-3.61956	0.209787
ENSMUSG00000076583	-2.41721	-0.446685	10.1684	0.00142864	-1.3264	0.814428	0.209787
ENSMUSG00000076575	-4.19702	-3.50072	10.1684	0.00142867	-3.7823	-2.84759	0.209787
ENSMUSG00000111904	1.63591	-2.40745	10.1673	0.00142957	-1.99067	-3.04687	0.209787
ENSMUSG00000100303	3.17623	-3.50825	10.1569	0.00143763	-3.18925	-3.86397	0.210413
ENSMUSG00000079293	0.742317	2.27595	10.1496	0.00144334	2.70059	1.8608	0.210561
ENSMUSG00000026770	1.30904	-1.00689	10.1459	0.00144623	-0.695179	-1.84123	0.210561
ENSMUSG00000097910	-0.70435	0.607259	10.1297	0.00145897	0.334931	0.937826	0.21186
ENSMUSG00000053706	3.58392	0.00554598	10.1238	0.0014637	1.15442	-2.26108	0.211991
ENSMUSG00000116262	-1.10834	-0.881289	10.1083	0.001476	-1.15611	-0.259905	0.213217
ENSMUSG00000080962	2.87263	-3.4361	10.0724	0.00150504	-2.9019	-3.77756	0.21666
ENSMUSG00000074677	1.81979	-1.7492	10.0668	0.00150962	-1.25776	-2.63338	0.21666
ENSMUSG00000062545	0.794136	1.59875	10.0645	0.00151155	2.01391	1.13666	0.21666
ENSMUSG00000102907	3.1827	-3.58501	10.0553	0.0015191	-3.19454	-3.86397	0.21718
ENSMUSG00000084876	3.35458	-3.45338	9.98594	0.0015774	-3.12325	-3.86397	0.224936
ENSMUSG00000069713	-1.25951	-1.39377	9.97713	0.00158496	-2.07061	-1.13985	0.225434
ENSMUSG00000117950	3.35076	-3.61926	9.95643	0.00160289	-3.12395	-3.86397	0.226426
ENSMUSG00000089696	2.80594	-3.17266	9.95639	0.00160292	-2.60119	-3.6943	0.226426
ENSMUSG00000020638	0.874802	5.25348	9.95495	0.00160418	5.75433	4.71194	0.226426
ENSMUSG00000118234	4.3699	-2.9359	9.93252	0.00162384	-1.95685	-3.77551	0.228492
ENSMUSG00000098350	3.25906	-3.51874	9.92888	0.00162706	-3.14527	-3.86397	0.228492
ENSMUSG00000107712	3.20971	-3.61783	9.89408	0.00165812	-3.1799	-3.86397	0.232266
ENSMUSG00000096218	-3.13979	-3.61193	9.8719	0.00167822	-3.7823	-3.28072	0.233946
ENSMUSG00000112410	3.38055	-3.55612	9.87154	0.00167855	-3.11745	-3.86397	0.233946
ENSMUSG00000102375	-3.17694	-3.61976	9.8531	0.00169545	-3.7823	-3.27487	0.235711
ENSMUSG00000104954	3.18189	-3.54068	9.80651	0.00173895	-3.18897	-3.86397	0.241154
ENSMUSG00000104543	7.38192	-1.54346	9.77769	0.00176642	-0.104379	-3.86397	0.243289
ENSMUSG00000097346	2.07689	1.22978	9.77526	0.00176876	2.31862	-0.0620145	0.243289
ENSMUSG00000050075	1.25165	-0.907809	9.76901	0.00177478	-0.424808	-1.58121	0.243289
ENSMUSG00000030144	1.18471	-1.6772	9.76756	0.00177618	-1.14882	-2.14255	0.243289
ENSMUSG00000046718	1.8563	4.46546	9.76249	0.00178108	5.1579	3.29292	0.243289
ENSMUSG00000108574	3.92876	-3.53517	9.75964	0.00178384	-2.88337	-3.86397	0.243289
ENSMUSG00000101009	3.16196	-3.51783	9.7584	0.00178505	-3.20057	-3.86397	0.243289
ENSMUSG00000111641	3.33526	-0.634016	9.73141	0.00181146	0.489904	-2.56795	0.246233
ENSMUSG00000114229	5.64414	-2.43036	9.72436	0.00181842	-1.76045	-3.86397	0.246233
ENSMUSG00000111058	-3.11416	-3.3786	9.72279	0.00181997	-3.7823	-3.28577	0.246233
ENSMUSG00000118257	-2.44605	-3.23921	9.68242	0.00186039	-3.61256	-2.87341	0.250686
ENSMUSG00000103920	3.27507	-3.62633	9.67982	0.00186302	-3.14679	-3.86397	0.250686
ENSMUSG00000041872	2.93425	-3.19831	9.67646	0.00186644	-2.87588	-3.77804	0.250686
ENSMUSG00000050232	1.37702	-0.663944	9.64173	0.00190206	-0.308239	-1.55111	0.254853
ENSMUSG00000060441	1.00502	2.28628	9.60693	0.00193844	2.86757	1.68153	0.259102
ENSMUSG00000117874	-4.5951	-3.3441	9.5937	0.00195246	-3.7823	-2.71907	0.260348
ENSMUSG00000074003	4.57877	-2.44167	9.584	0.00196281	-1.74834	-3.77434	0.2611
ENSMUSG00000027517	-3.13362	-3.51086	9.5776	0.00196965	-3.7823	-3.28079	0.261384
ENSMUSG00000113409	1.81404	-2.86916	9.55327	0.00199593	-2.24929	-3.27897	0.263746
ENSMUSG00000112592	3.36422	-3.53934	9.55233	0.00199696	-3.11994	-3.86397	0.263746
ENSMUSG00000114212	-2.37683	-3.38947	9.54036	0.00201002	-3.57815	-2.79669	0.264841
ENSMUSG00000030523	2.38184	-0.68876	9.53205	0.00201914	0.388201	-1.93116	0.265333
ENSMUSG00000078956	1.50462	-1.89798	9.5255	0.00202636	-1.3414	-2.53121	0.265333
ENSMUSG00000032517	3.03443	-1.55026	9.52392	0.0020281	-0.729967	-3.04908	0.265333
ENSMUSG00000086474	-1.81853	-0.873006	9.49731	0.00205774	-1.49405	0.0562202	0.268402
ENSMUSG00000073051	4.02227	-1.54741	9.49418	0.00206124	-0.444366	-3.33632	0.268402
ENSMUSG00000089633	4.72696	-3.06722	9.47124	0.00208718	-2.42765	-3.86397	0.271143
ENSMUSG00000097274	3.17909	-0.504273	9.46327	0.00209627	0.41512	-2.47662	0.271687
ENSMUSG00000063804	2.35273	-2.95077	9.44829	0.00211346	-2.46626	-3.54704	0.273277
ENSMUSG00000016529	2.25278	-2.91776	9.42992	0.00213474	-2.50572	-3.54028	0.274838
ENSMUSG00000025316	0.56336	3.36109	9.42931	0.00213544	3.69692	3.0766	0.274838
ENSMUSG00000070034	1.46877	2.53198	9.41705	0.00214977	3.10639	1.63325	0.275945
ENSMUSG00000100121	2.74979	-3.11651	9.41253	0.00215508	-2.96901	-3.77756	0.275945
ENSMUSG00000027670	2.27536	-0.692305	9.40922	0.00215897	0.611801	-1.63408	0.275945
ENSMUSG00000116998	3.39876	-3.43365	9.38552	0.00218706	-3.11572	-3.86397	0.278893
ENSMUSG00000112906	3.23649	-3.59381	9.37319	0.00220182	-3.17782	-3.86397	0.280131
ENSMUSG00000110425	4.69617	-3.33938	9.36509	0.00221157	-2.45855	-3.86397	0.280727
ENSMUSG00000097361	5.9385	0.52581	9.35752	0.00222073	2.02351	-3.21014	0.281247
ENSMUSG00000085314	-3.15334	-3.40382	9.34286	0.00223856	-3.7823	-3.27778	0.28286
ENSMUSG00000091649	0.97475	1.52655	9.31377	0.00227438	2.15037	1.03501	0.286469
ENSMUSG00000085625	2.92848	-3.35801	9.31129	0.00227746	-2.8572	-3.7746	0.286469
ENSMUSG00000049357	-1.05687	-1.1616	9.29969	0.00229192	-1.68463	-0.855111	0.287106
ENSMUSG00000064109	1.42975	-1.79119	9.29893	0.00229288	-1.24918	-2.38317	0.287106
ENSMUSG00000113688	-2.11705	-3.03648	9.26581	0.00233471	-3.46035	-2.65415	0.291057
ENSMUSG00000025059	0.437812	6.01266	9.26547	0.00233514	6.25788	5.74729	0.291057
ENSMUSG00000079362	2.19518	0.657328	9.26154	0.00234017	1.22197	-0.823878	0.291057
ENSMUSG00000072898	2.64672	-1.57635	9.23592	0.00237313	-0.691571	-2.81523	0.294496
ENSMUSG00000046248	-2.45854	-3.18499	9.22204	0.00239119	-3.53564	-2.62367	0.295796
ENSMUSG00000078520	-5.95186	-0.958636	9.21968	0.00239427	-3.7823	-1.67517	0.295796
ENSMUSG00000111694	4.61646	-0.947172	9.20781	0.00240985	0.177787	-3.33699	0.297038
ENSMUSG00000037997	0.584972	2.98525	9.2031	0.00241606	3.28549	2.64375	0.297038
ENSMUSG00000071553	-3.90522	2.92599	9.19982	0.00242038	-1.63976	1.84351	0.297038
ENSMUSG00000030745	1.26539	0.507595	9.18613	0.00243856	0.960554	-0.260446	0.298345
ENSMUSG00000038642	0.726008	5.97072	9.1837	0.00244179	6.40558	5.51796	0.298345
ENSMUSG00000037548	1.08766	0.893937	9.17651	0.00245142	1.44895	0.35937	0.298407
ENSMUSG00000015316	1.85495	-2.32748	9.17528	0.00245306	-2.46214	-3.40108	0.298407
ENSMUSG00000010358	0.584616	5.67629	9.16613	0.00246535	6.0219	5.30842	0.298707
ENSMUSG00000109354	4.63117	-3.37148	9.16195	0.00247099	-2.50026	-3.86397	0.298707
ENSMUSG00000030142	1.67116	-2.3978	9.16144	0.00247168	-1.83556	-2.95977	0.298707
ENSMUSG00000109028	4.18597	-1.77692	9.10102	0.00255467	-1.00045	-3.54104	0.308065
ENSMUSG00000021831	0.58079	7.12396	9.09353	0.00256515	7.31982	6.69833	0.308146
ENSMUSG00000057802	-2.17737	-2.90254	9.09261	0.00256645	-3.32843	-2.31509	0.308146
ENSMUSG00000110324	3.70981	-3.51697	9.08249	0.00258068	-2.99344	-3.86397	0.308552
ENSMUSG00000032323	1.30119	-1.7715	9.08105	0.00258271	-1.37517	-2.40811	0.308552
ENSMUSG00000109055	3.03029	-3.61709	9.07836	0.00258652	-3.24427	-3.86397	0.308552
ENSMUSG00000038192	3.15274	-3.64214	9.06618	0.0026038	-3.19942	-3.86397	0.309948
ENSMUSG00000026420	6.45653	-2.24166	9.03642	0.00264653	-1.03611	-3.86397	0.314359
ENSMUSG00000076571	4.7148	-3.18247	9.0304	0.00265526	-2.37352	-3.86397	0.314671
ENSMUSG00000115035	3.71638	-3.28182	9.02594	0.00266175	-2.46347	-3.77756	0.314671
ENSMUSG00000053141	-0.840755	2.31545	9.0229	0.00266618	2.07286	2.83658	0.314671
ENSMUSG00000089531	5.08653	-3.24047	9.01351	0.00267991	-2.19255	-3.86397	0.315452
ENSMUSG00000085407	3.36638	-1.47536	9.01044	0.00268442	-0.746577	-3.21387	0.315452
ENSMUSG00000108495	3.37107	-3.62901	9.00641	0.00269034	-3.09342	-3.86397	0.315452
ENSMUSG00000095958	3.53159	-3.56467	8.99886	0.00270149	-3.03421	-3.86397	0.315452
ENSMUSG00000086904	3.01761	-3.63843	8.99868	0.00270174	-3.24978	-3.86397	0.315452
ENSMUSG00000090397	-3.0212	-3.4415	8.99157	0.00271227	-3.7823	-3.33301	0.315452
ENSMUSG00000108466	-1.97364	-2.70221	8.99135	0.0027126	-3.26372	-2.35437	0.315452
ENSMUSG00000039296	3.02174	-3.59832	8.98458	0.00272268	-3.24628	-3.86397	0.315764
ENSMUSG00000117343	-2.98811	-3.52683	8.97813	0.0027323	-3.7823	-3.33783	0.315764
ENSMUSG00000021583	0.464584	5.54454	8.97286	0.0027402	5.81539	5.23209	0.315764
ENSMUSG00000024842	1.82274	-2.37277	8.95989	0.00275972	-1.86777	-3.06051	0.315764
ENSMUSG00000101501	2.06917	-0.561711	8.95715	0.00276386	0.292492	-1.71091	0.315764
ENSMUSG00000050747	1.6345	1.95579	8.94756	0.00277841	2.51203	0.896447	0.315764
ENSMUSG00000083076	2.96189	-0.713798	8.94608	0.00278066	0.259785	-2.43669	0.315764
ENSMUSG00000082688	7.20826	-1.51413	8.94161	0.00278747	-0.285606	-3.86397	0.315764
ENSMUSG00000080873	-3.00734	-3.59969	8.9409	0.00278856	-3.7823	-3.3238	0.315764
ENSMUSG00000064267	0.784921	1.69516	8.9396	0.00279054	2.14513	1.33717	0.315764
ENSMUSG00000111497	2.10387	1.44639	8.93908	0.00279133	2.61275	0.224614	0.315764
ENSMUSG00000049526	-1.16433	-1.35722	8.93778	0.00279332	-1.82073	-0.920163	0.315764
ENSMUSG00000112916	3.01109	-3.55763	8.93769	0.00279346	-3.2582	-3.86397	0.315764
ENSMUSG00000105545	3.25232	-3.65296	8.9367	0.00279498	-3.1779	-3.86397	0.315764
ENSMUSG00000032739	3.39586	-2.71256	8.93133	0.00280321	-2.22962	-3.6941	0.31605
ENSMUSG00000115701	3.02286	-3.63713	8.90668	0.00284129	-3.24873	-3.86397	0.319694
ENSMUSG00000035983	1.73042	-1.10916	8.87882	0.00288499	-0.124777	-1.79585	0.322621
ENSMUSG00000026531	-3.00166	-3.6391	8.87832	0.00288577	-3.7823	-3.33623	0.322621
ENSMUSG00000052382	3.13009	-2.035	8.87277	0.00289456	-1.54966	-3.40693	0.322621
ENSMUSG00000090623	3.01827	-3.61943	8.87236	0.00289521	-3.24606	-3.86397	0.322621
ENSMUSG00000087326	-1.54232	-2.27418	8.87162	0.00289638	-2.57201	-1.5038	0.322621
ENSMUSG00000114242	-3.22643	-3.55922	8.85907	0.00291636	-3.7823	-3.27158	0.324196
ENSMUSG00000088310	-3.07635	-3.50507	8.83447	0.00295594	-3.7823	-3.2875	0.327937
ENSMUSG00000083842	3.25788	-3.63375	8.82078	0.0029782	-3.17208	-3.86397	0.329451
ENSMUSG00000096640	3.16227	-3.4743	8.81878	0.00298145	-3.2011	-3.86397	0.329451
ENSMUSG00000024679	1.11302	0.175664	8.80858	0.00299817	0.69047	-0.394547	0.330639
ENSMUSG00000105078	-2.96768	-3.58571	8.79955	0.00301306	-3.7823	-3.34199	0.331622
ENSMUSG00000092686	4.80344	-3.31389	8.77664	0.00305113	-2.31538	-3.86397	0.334447
ENSMUSG00000021728	0.534911	3.54958	8.77032	0.00306172	3.87879	3.21365	0.334447
ENSMUSG00000053211	2.72703	-2.93291	8.77006	0.00306216	-2.20821	-3.54192	0.334447
ENSMUSG00000086090	-3.13607	-3.5458	8.76856	0.00306467	-3.7823	-3.28154	0.334447
ENSMUSG00000094356	4.19817	2.91119	8.76606	0.00306888	4.09677	0.0517822	0.334447
ENSMUSG00000050600	1.4472	-1.27582	8.76142	0.00307669	-0.641667	-1.90996	0.334641
ENSMUSG00000115141	5.45141	-0.571169	8.7475	0.00310028	0.796972	-3.40506	0.336517
ENSMUSG00000095916	6.02078	-2.24923	8.74055	0.00311211	-1.43807	-3.86397	0.336517
ENSMUSG00000108229	5.8013	-2.56518	8.73892	0.0031149	-1.62923	-3.86397	0.336517
ENSMUSG00000100518	2.7938	-3.04026	8.73429	0.0031228	-2.18006	-3.54192	0.336517
ENSMUSG00000081323	1.48491	-0.914195	8.73344	0.00312427	-0.424988	-1.81384	0.336517
ENSMUSG00000006575	1.95469	3.15136	8.729	0.00313188	4.27314	1.87077	0.336684
ENSMUSG00000063823	-3.6685	-3.2699	8.71878	0.00314948	-3.7823	-3.01565	0.337921
ENSMUSG00000100200	-1.89402	-2.42748	8.68492	0.00320854	-3.12059	-2.07463	0.343011
ENSMUSG00000102224	-1.40525	-2.05827	8.68449	0.0032093	-2.50586	-1.5633	0.343011
ENSMUSG00000099901	3.18464	-3.56184	8.67646	0.00322346	-3.19867	-3.86397	0.343863
ENSMUSG00000114854	3.29683	-3.31595	8.66409	0.00324542	-2.70172	-3.77756	0.34554
ENSMUSG00000064706	3.90195	-3.3006	8.65354	0.00326427	-2.8918	-3.86397	0.346882
ENSMUSG00000104130	2.57474	-2.93987	8.64185	0.00328527	-2.74039	-3.69339	0.348446
ENSMUSG00000053063	0.979778	-0.0203598	8.63413	0.00329923	0.438101	-0.521563	0.349259
ENSMUSG00000112900	-2.96184	-3.51136	8.63047	0.00330585	-3.7823	-3.34394	0.349293
ENSMUSG00000085759	7.79872	0.504229	8.62305	0.00331935	1.90225	-3.69614	0.350053
ENSMUSG00000064451	2.97855	-3.66374	8.61656	0.0033312	-3.26345	-3.86397	0.350636
ENSMUSG00000085132	2.97444	-3.57254	8.60914	0.00334481	-3.26467	-3.86397	0.351109
ENSMUSG00000033460	-0.500966	3.1658	8.60524	0.00335197	3.00016	3.44201	0.351109
ENSMUSG00000060068	2.59937	-3.43114	8.60377	0.00335469	-3.02292	-3.77756	0.351109
ENSMUSG00000085819	3.61469	-3.47565	8.59586	0.00336929	-3.03677	-3.86397	0.351973
ENSMUSG00000106497	3.12629	-3.66416	8.5816	0.00339577	-3.2037	-3.86397	0.353439
ENSMUSG00000091087	-3.71362	-3.59292	8.58144	0.00339606	-3.7823	-3.09383	0.353439
ENSMUSG00000081229	4.69797	-3.30597	8.57606	0.00340611	-2.45855	-3.86397	0.353821
ENSMUSG00000115008	-2.43045	-3.1635	8.56933	0.00341874	-3.61307	-2.90103	0.354469
ENSMUSG00000092233	3.33312	-3.62275	8.5611	0.00343423	-3.15043	-3.86397	0.355086
ENSMUSG00000102725	5.45282	-1.47678	8.558	0.00344007	-0.281677	-3.68697	0.355086
ENSMUSG00000042262	2.02666	-2.61943	8.55598	0.00344389	-2.12014	-3.28164	0.355086
ENSMUSG00000037130	1.6211	-2.23118	8.54356	0.00346746	-1.4696	-2.69368	0.356853
ENSMUSG00000111097	3.01591	-3.5792	8.53427	0.00348522	-3.25349	-3.86397	0.357429
ENSMUSG00000064702	-2.27992	-3.27574	8.53384	0.00348604	-3.57558	-2.86362	0.357429
ENSMUSG00000102808	2.99586	-3.63881	8.52515	0.00350271	-3.25819	-3.86397	0.357429
ENSMUSG00000065767	-2.3664	-3.38194	8.5238	0.00350533	-3.5942	-2.85148	0.357429
ENSMUSG00000105255	2.99114	-3.66087	8.52226	0.00350829	-3.26205	-3.86397	0.357429
ENSMUSG00000092596	-3.18477	-3.65859	8.52048	0.00351172	-3.7823	-3.27417	0.357429
ENSMUSG00000113898	-3.02401	-3.2582	8.51329	0.00352561	-3.7823	-3.33596	0.358105
ENSMUSG00000107729	2.61884	-3.3229	8.51037	0.00353128	-3.02073	-3.77733	0.358105
ENSMUSG00000083976	2.66655	-3.03862	8.48768	0.00357559	-2.65694	-3.69089	0.361724
ENSMUSG00000097986	3.10919	-3.07682	8.48544	0.00358	-2.79588	-3.77756	0.361724
ENSMUSG00000037731	0.597461	2.44289	8.47152	0.00360749	2.82302	2.09523	0.363838
ENSMUSG00000031506	1.16616	0.637558	8.45971	0.00363099	1.11405	-0.0211521	0.365544
ENSMUSG00000080999	2.69723	-3.36793	8.4377	0.0036752	-2.96484	-3.77137	0.368404
ENSMUSG00000026117	1.19032	0.295066	8.43739	0.00367584	0.753695	-0.391032	0.368404
ENSMUSG00000103168	4.06201	-3.28594	8.43566	0.00367933	-2.8291	-3.86397	0.368404
ENSMUSG00000078487	-3.02321	-3.58397	8.42041	0.00371031	-3.7823	-3.33452	0.370837
ENSMUSG00000106097	3.27093	-3.59309	8.41124	0.00372908	-3.17172	-3.86397	0.372043
ENSMUSG00000096356	3.04086	-3.61845	8.39947	0.0037533	-3.24221	-3.86397	0.373391
ENSMUSG00000098779	2.96225	-3.64367	8.39814	0.00375605	-3.26203	-3.86397	0.373391
ENSMUSG00000094993	-4.20904	-3.47113	8.38995	0.00377301	-3.7823	-2.93193	0.374406
ENSMUSG00000113209	-2.55569	-3.3102	8.37142	0.00381167	-3.69451	-3.1105	0.377419
ENSMUSG00000089524	3.25003	-3.65394	8.36158	0.00383237	-3.17895	-3.86397	0.377419
ENSMUSG00000034959	1.0094	-1.15107	8.36078	0.00383405	-0.697656	-1.62058	0.377419
ENSMUSG00000092365	-2.34959	-3.29227	8.36052	0.00383461	-3.60963	-2.91705	0.377419
ENSMUSG00000060161	-3.00568	-3.5856	8.3592	0.0038374	-3.7823	-3.33788	0.377419
ENSMUSG00000116504	1.31014	-1.48641	8.3501	0.00385666	-1.00456	-2.15137	0.378642
ENSMUSG00000059873	-2.92848	-3.6146	8.34375	0.00387017	-3.7823	-3.34709	0.379297
ENSMUSG00000065612	6.39923	-2.2577	8.32108	0.00391876	-1.09078	-3.86397	0.383382
ENSMUSG00000099304	3.2681	-3.57625	8.31591	0.00392994	-3.17208	-3.86397	0.383704
ENSMUSG00000050272	1.4119	-1.92705	8.30684	0.0039496	-1.3135	-2.44513	0.383704
ENSMUSG00000039329	2.41413	-3.14143	8.30592	0.0039516	-2.79741	-3.68972	0.383704
ENSMUSG00000062478	-5.15178	-1.42239	8.29414	0.00397731	-3.7823	-2.29337	0.383704
ENSMUSG00000027368	0.867333	0.210277	8.29244	0.00398105	0.667074	-0.244068	0.383704
ENSMUSG00000108210	5.87281	-2.06817	8.28717	0.00399261	-1.56402	-3.86397	0.383704
ENSMUSG00000033255	2.6773	-3.42834	8.28701	0.00399297	-2.97697	-3.77434	0.383704
ENSMUSG00000110027	4.24789	-3.40637	8.28675	0.00399355	-2.72945	-3.86397	0.383704
ENSMUSG00000110892	2.71125	-3.26007	8.28516	0.00399704	-2.96931	-3.77482	0.383704
ENSMUSG00000072244	0.750641	2.12014	8.28455	0.00399838	2.54233	1.76215	0.383704
ENSMUSG00000114536	3.04005	-3.54129	8.2828	0.00400224	-3.2453	-3.86397	0.383704
ENSMUSG00000028681	-0.750597	-0.163433	8.28152	0.00400506	-0.4324	0.210411	0.383704
ENSMUSG00000066512	-2.18686	-1.62213	8.27635	0.00401647	-2.78297	-1.26624	0.384134
ENSMUSG00000032808	1.94042	-1.01397	8.25505	0.00406389	-0.474583	-2.19151	0.388
ENSMUSG00000065952	-1.40728	-1.93142	8.24886	0.00407776	-2.26187	-1.25618	0.388655
ENSMUSG00000099241	1.79361	-1.76272	8.23692	0.00410466	-1.38296	-2.74894	0.390548
ENSMUSG00000115918	3.43341	-3.63267	8.23233	0.00411506	-3.11141	-3.86397	0.390867
ENSMUSG00000092008	5.36778	0.690848	8.20738	0.00417203	1.05413	-3.16421	0.395527
ENSMUSG00000108910	3.05237	-3.58338	8.20462	0.00417838	-3.25547	-3.86397	0.395527
ENSMUSG00000026536	0.524349	1.74698	8.19958	0.00419001	2.11091	1.52988	0.395953
ENSMUSG00000099343	3.02918	-3.32782	8.1757	0.00424552	-3.25626	-3.86397	0.400326
ENSMUSG00000115300	4.55434	-2.35041	8.16977	0.00425944	-1.76366	-3.77434	0.400326
ENSMUSG00000116643	2.06135	-3.01767	8.16544	0.00426962	-2.63189	-3.54414	0.400326
ENSMUSG00000104525	2.78926	-3.22025	8.16466	0.00427145	-2.94828	-3.77804	0.400326
ENSMUSG00000107252	-2.31343	-3.31704	8.16427	0.00427237	-3.61541	-2.95735	0.400326
ENSMUSG00000102581	3.83104	-0.129493	8.15726	0.00428892	1.04644	-2.5113	0.401198
ENSMUSG00000030167	1.4202	-1.90895	8.14721	0.00431274	-1.20831	-2.39375	0.402747
ENSMUSG00000033214	-1.10117	-1.05029	8.13078	0.00435199	-1.42524	-0.520472	0.40507
ENSMUSG00000116539	4.49339	-3.35713	8.13069	0.00435222	-2.58696	-3.86397	0.40507
ENSMUSG00000110563	1.79354	-2.92786	8.12172	0.0043738	-2.48232	-3.39929	0.406397
ENSMUSG00000035692	0.902004	6.91512	8.11195	0.00439743	7.4232	6.3242	0.407539
ENSMUSG00000103118	3.0994	-3.63179	8.11057	0.00440079	-3.23025	-3.86397	0.407539
ENSMUSG00000004359	1.46402	-1.83289	8.09243	0.00444505	-1.37264	-2.5076	0.410558
ENSMUSG00000002699	1.03854	1.32393	8.09115	0.00444818	1.76872	0.732976	0.410558
ENSMUSG00000038203	3.26692	-0.871451	8.08734	0.00445755	0.377234	-2.57284	0.410738
ENSMUSG00000113298	3.80501	-3.52114	8.08089	0.00447346	-2.9545	-3.86397	0.41138
ENSMUSG00000113055	3.80936	-3.44513	8.07851	0.00447934	-2.94192	-3.86397	0.41138
ENSMUSG00000098920	5.06748	-3.03774	8.07458	0.00448904	-2.20167	-3.86397	0.41159
ENSMUSG00000100113	2.50474	-0.0534124	8.06614	0.00451002	1.16521	-1.46383	0.412705
ENSMUSG00000102972	1.94099	2.39163	8.06154	0.00452147	3.47015	1.11767	0.412705
ENSMUSG00000082316	3.05578	-3.65336	8.06072	0.00452353	-3.23866	-3.86397	0.412705
ENSMUSG00000114487	-2.94025	-3.40598	8.05106	0.00454772	-3.7823	-3.34096	0.41423
ENSMUSG00000096805	3.1972	-2.89155	8.03623	0.00458508	-2.18382	-3.61988	0.416949
ENSMUSG00000035352	1.45221	-1.20625	8.02877	0.00460402	-0.886516	-2.10642	0.417986
ENSMUSG00000102184	-2.55294	-3.44906	8.02356	0.00461728	-3.69556	-3.11174	0.418505
ENSMUSG00000065727	3.06714	-3.58046	8.01002	0.00465193	-3.23789	-3.86397	0.420958
ENSMUSG00000099728	4.08454	-3.5016	8.00237	0.00467162	-2.74941	-3.86397	0.422051
ENSMUSG00000048163	0.976769	1.80994	7.99179	0.00469898	2.36989	1.38658	0.423316
ENSMUSG00000044292	3.45064	-3.63174	7.98803	0.00470875	-3.10624	-3.86397	0.423316
ENSMUSG00000075120	3.45068	-3.61379	7.98494	0.0047168	-3.10624	-3.86397	0.423316
ENSMUSG00000089727	2.33864	-3.29078	7.98474	0.00471731	-2.87784	-3.6941	0.423316
ENSMUSG00000025804	1.11888	0.527862	7.98227	0.00472378	1.10769	0.0147255	0.423316
ENSMUSG00000073631	3.31907	-3.4051	7.97819	0.00473443	-3.1133	-3.86397	0.423587
ENSMUSG00000084209	3.73179	-3.59176	7.97028	0.00475516	-2.98828	-3.86397	0.424756
ENSMUSG00000095682	2.58859	-2.25293	7.96268	0.00477516	-1.11084	-2.96509	0.425248
ENSMUSG00000113952	3.02937	-3.63685	7.96214	0.0047766	-3.24376	-3.86397	0.425248
ENSMUSG00000107198	-2.0791	-3.11803	7.95924	0.00478424	-3.53039	-2.85647	0.425248
ENSMUSG00000111969	1.76586	-2.58098	7.95656	0.00479133	-1.88833	-3.05698	0.425248
ENSMUSG00000108040	3.85311	-3.425	7.95159	0.00480451	-2.93237	-3.86397	0.425736
ENSMUSG00000026417	0.833074	9.40579	7.94798	0.0048141	9.83441	8.917	0.425906
ENSMUSG00000011486	1.14283	-1.2085	7.93876	0.00483869	-0.684138	-1.75366	0.426569
ENSMUSG00000047735	0.527595	7.17055	7.93821	0.00484018	7.49404	6.82182	0.426569
ENSMUSG00000103814	3.73205	-3.57143	7.93586	0.00484645	-2.98828	-3.86397	0.426569
ENSMUSG00000098064	3.01209	-3.38649	7.93366	0.00485236	-3.24808	-3.86397	0.426569
ENSMUSG00000115243	3.25764	-3.55067	7.92795	0.00486768	-3.16952	-3.86397	0.42696
ENSMUSG00000029882	-3.04085	5.29853	7.92628	0.0048722	1.23465	4.24976	0.42696
ENSMUSG00000112734	-0.959157	-1.1504	7.91166	0.00491173	-1.36231	-0.595142	0.429745
ENSMUSG00000046196	2.55706	-3.46598	7.90747	0.00492312	-3.03412	-3.7746	0.430064
ENSMUSG00000084454	4.16403	-3.39012	7.89499	0.00495718	-2.77535	-3.86397	0.432181
ENSMUSG00000107937	-1.74368	-2.66146	7.89289	0.00496294	-3.19705	-2.34177	0.432181
ENSMUSG00000044703	1.56671	-1.52634	7.88523	0.00498402	-0.990005	-2.27694	0.43289
ENSMUSG00000110899	-1.05215	-1.18838	7.88426	0.00498669	-1.51665	-0.69162	0.43289
ENSMUSG00000081114	2.82989	-3.67368	7.87511	0.00501199	-3.31245	-3.86397	0.434407
ENSMUSG00000084226	3.04407	-3.65744	7.86631	0.00503644	-3.2432	-3.86397	0.435845
ENSMUSG00000053268	3.81874	-1.87959	7.85529	0.00506722	-0.851914	-3.40207	0.436892
ENSMUSG00000000386	0.801396	5.9376	7.85429	0.00507001	6.40945	5.43521	0.436892
ENSMUSG00000026480	0.612918	2.56096	7.85146	0.00507797	2.98755	2.2297	0.436892
ENSMUSG00000104216	3.28567	-3.65213	7.85016	0.00508162	-3.16863	-3.86397	0.436892
ENSMUSG00000097229	3.00307	-3.57083	7.84792	0.00508792	-3.24885	-3.86397	0.436892
ENSMUSG00000047197	1.98932	0.0381197	7.84456	0.00509738	1.04564	-1.08125	0.437028
ENSMUSG00000083353	2.82242	-3.63819	7.83521	0.00512381	-3.32224	-3.86397	0.438615
ENSMUSG00000025058	1.04178	-1.55255	7.82851	0.00514285	-1.15233	-2.03714	0.4392
ENSMUSG00000034459	0.851376	6.298	7.82724	0.00514647	6.79121	5.752	0.4392
ENSMUSG00000109508	-1.65619	-2.79112	7.82294	0.00515871	-3.13967	-2.30733	0.439568
ENSMUSG00000025927	1.46014	-2.14279	7.79833	0.00522944	-1.57317	-2.6609	0.444033
ENSMUSG00000102635	2.80443	-3.62055	7.79444	0.00524071	-3.32492	-3.86397	0.444033
ENSMUSG00000107846	2.83107	-3.54618	7.79362	0.00524311	-3.31376	-3.86397	0.444033
ENSMUSG00000070702	2.84456	-3.63481	7.78725	0.00526161	-3.31072	-3.86397	0.444033
ENSMUSG00000032291	-1.07297	-1.77132	7.78684	0.00526282	-2.08845	-1.3138	0.444033
ENSMUSG00000048391	2.83159	-3.63576	7.78436	0.00527004	-3.30944	-3.86397	0.444033
ENSMUSG00000071311	2.82231	-3.42975	7.7827	0.0052749	-3.3182	-3.86397	0.444033
ENSMUSG00000082967	2.46815	-3.49356	7.78261	0.00527515	-3.08319	-3.77733	0.444033
ENSMUSG00000055088	4.33646	-1.90659	7.75521	0.00535578	-0.832386	-3.53374	0.448925
ENSMUSG00000112948	-2.8222	-3.52649	7.75335	0.00536131	-3.7823	-3.39882	0.448925
ENSMUSG00000029298	0.709854	2.62821	7.75298	0.0053624	2.93661	2.19484	0.448925
ENSMUSG00000056145	1.08374	0.621801	7.75189	0.00536564	1.13591	0.0682279	0.448925
ENSMUSG00000062310	3.26168	-2.94077	7.74623	0.00538247	-2.36625	-3.69457	0.449655
ENSMUSG00000026222	1.49071	4.12458	7.7407	0.005399	4.75078	3.24854	0.449708
ENSMUSG00000100713	5.61015	-2.57617	7.74059	0.00539932	-1.7904	-3.86397	0.449708
ENSMUSG00000064630	3.27807	-3.65273	7.735	0.00541605	-3.17208	-3.86397	0.450426
ENSMUSG00000083467	6.39944	-2.27367	7.72788	0.00543747	-1.09078	-3.86397	0.45118
ENSMUSG00000081610	6.3385	-2.09678	7.71832	0.00546631	-1.14818	-3.86397	0.45118
ENSMUSG00000067795	2.72922	-0.0522849	7.71643	0.00547205	1.09384	-1.72242	0.45118
ENSMUSG00000056972	2.79455	-3.44467	7.71125	0.00548778	-3.32643	-3.86397	0.45118
ENSMUSG00000109134	-2.81367	-3.65643	7.71104	0.00548841	-3.7823	-3.39907	0.45118
ENSMUSG00000081784	4.16478	-3.22628	7.70719	0.00550013	-2.77535	-3.86397	0.45118
ENSMUSG00000072621	0.980949	0.061371	7.70539	0.00550562	0.555254	-0.472539	0.45118
ENSMUSG00000101429	5.08833	-2.75948	7.70451	0.0055083	-2.19255	-3.86397	0.45118
ENSMUSG00000089652	3.72196	-3.42378	7.70203	0.00551589	-2.99614	-3.86397	0.45118
ENSMUSG00000021025	0.426857	6.25081	7.70042	0.00552079	6.51062	5.96231	0.45118
ENSMUSG00000107571	2.8269	-3.6565	7.69882	0.00552569	-3.31089	-3.86397	0.45118
ENSMUSG00000049894	3.09569	-3.63356	7.69769	0.00552916	-3.23355	-3.86397	0.45118
ENSMUSG00000115215	3.96588	-3.55279	7.69458	0.00553869	-2.87833	-3.86397	0.45118
ENSMUSG00000104106	3.09156	-3.59351	7.69375	0.00554123	-3.23665	-3.86397	0.45118
ENSMUSG00000058740	-1.15006	-1.72434	7.6912	0.00554908	-2.16856	-1.35735	0.45118
ENSMUSG00000080402	3.73394	-3.39688	7.6855	0.00556664	-2.98828	-3.86397	0.45118
ENSMUSG00000075065	2.50739	-2.83216	7.68486	0.00556859	-2.57458	-3.61666	0.45118
ENSMUSG00000092345	4.27997	-3.35359	7.67765	0.0055909	-2.68799	-3.86397	0.45118
ENSMUSG00000106200	4.86793	-1.85101	7.6749	0.00559942	-1.01046	-3.69296	0.45118
ENSMUSG00000118394	-2.5955	-3.52626	7.67398	0.00560226	-3.69556	-3.103	0.45118
ENSMUSG00000103766	-5.54106	-2.55459	7.6737	0.00560314	-3.7823	-1.939	0.45118
ENSMUSG00000098640	2.28734	-3.34148	7.67153	0.00560988	-2.9009	-3.69709	0.45118
ENSMUSG00000108616	3.04207	-0.689962	7.67043	0.00561331	0.222342	-2.53723	0.45118
ENSMUSG00000106417	3.9434	-3.55684	7.66817	0.00562033	-2.88953	-3.86397	0.45118
ENSMUSG00000064224	2.7878	-3.62208	7.65657	0.00565661	-3.32749	-3.86397	0.452164
ENSMUSG00000073415	1.49275	1.26115	7.65652	0.00565676	2.01585	0.276175	0.452164
ENSMUSG00000021367	-0.560605	2.57951	7.65643	0.00565705	2.32372	2.79942	0.452164
ENSMUSG00000037393	-1.85583	-2.83907	7.6494	0.00567913	-3.19664	-2.26291	0.453276
ENSMUSG00000110608	2.82725	-3.63853	7.64242	0.00570114	-3.31897	-3.86397	0.454379
ENSMUSG00000037568	-1.15626	0.105614	7.63084	0.00573785	-0.108467	0.929653	0.456649
ENSMUSG00000068037	-2.79785	-3.56202	7.62674	0.0057509	-3.7823	-3.40325	0.456827
ENSMUSG00000029380	0.962347	-0.965782	7.62287	0.00576326	-1.08234	-1.93806	0.456827
ENSMUSG00000092415	2.80864	-3.48208	7.62239	0.0057648	-3.32386	-3.86397	0.456827
ENSMUSG00000092272	3.25562	-3.5164	7.60424	0.00582312	-3.17373	-3.86397	0.46024
ENSMUSG00000085799	2.53056	-3.37661	7.60382	0.00582446	-2.7733	-3.69614	0.46024
ENSMUSG00000111491	3.28048	-2.80645	7.59753	0.00584482	-2.39638	-3.69638	0.460986
ENSMUSG00000065400	1.84486	-2.82291	7.59578	0.00585052	-2.21976	-3.27823	0.460986
ENSMUSG00000013974	1.53332	-2.09079	7.59255	0.00586102	-1.65205	-2.77414	0.461158
ENSMUSG00000085841	-2.83071	-3.42295	7.58901	0.00587252	-3.7823	-3.39773	0.461259
ENSMUSG00000101107	-2.78551	-3.6027	7.58573	0.00588321	-3.7823	-3.40523	0.461259
ENSMUSG00000118590	2.93684	-3.10165	7.58371	0.0058898	-2.43263	-3.66781	0.461259
ENSMUSG00000079222	2.46339	-3.42126	7.58159	0.00589673	-3.08387	-3.77551	0.461259
ENSMUSG00000022212	-1.93544	-3.14185	7.57819	0.00590787	-3.39493	-2.61788	0.461259
ENSMUSG00000101235	2.24226	-2.91094	7.57687	0.0059122	-2.72276	-3.61917	0.461259
ENSMUSG00000069516	0.895199	6.0171	7.56724	0.00594388	6.48312	5.57438	0.462674
ENSMUSG00000069421	2.80666	-3.50578	7.56629	0.00594701	-3.32242	-3.86397	0.462674
ENSMUSG00000090500	-2.80516	-3.63751	7.55458	0.00598578	-3.7823	-3.40237	0.463626
ENSMUSG00000089669	0.657972	3.82819	7.55325	0.00599019	4.20865	3.41052	0.463626
ENSMUSG00000105610	3.88869	-3.5213	7.55254	0.00599255	-2.91651	-3.86397	0.463626
ENSMUSG00000114934	2.36227	-0.13873	7.55025	0.00600019	1.0057	-1.47854	0.463626
ENSMUSG00000049723	1.05377	0.379629	7.54881	0.00600498	0.82048	-0.219003	0.463626
ENSMUSG00000079457	2.65127	-2.97939	7.54675	0.00601184	-2.47407	-3.61654	0.463626
ENSMUSG00000097515	2.06402	-1.63106	7.54429	0.00602006	-0.973883	-2.62039	0.463626
ENSMUSG00000091679	2.4892	-3.28027	7.54248	0.00602611	-3.08224	-3.77776	0.463626
ENSMUSG00000116933	5.94971	-2.68249	7.53584	0.00604835	-1.50143	-3.86397	0.463857
ENSMUSG00000066262	3.51087	-3.57383	7.53155	0.00606278	-3.08436	-3.86397	0.463857
ENSMUSG00000028738	3.09997	-3.59311	7.5303	0.00606697	-3.23355	-3.86397	0.463857
ENSMUSG00000115021	4.16547	-3.40594	7.53015	0.00606747	-2.77535	-3.86397	0.463857
ENSMUSG00000106020	-2.76834	-3.60674	7.52913	0.00607092	-3.7823	-3.40904	0.463857
ENSMUSG00000075591	2.45839	-0.00140061	7.52662	0.00607937	1.24208	-1.36476	0.463864
ENSMUSG00000105134	2.36681	-3.2476	7.52259	0.006093	-2.62259	-3.61104	0.463972
ENSMUSG00000075081	2.79794	-3.64145	7.51947	0.00610356	-3.32284	-3.86397	0.463972
ENSMUSG00000118587	-2.82594	-3.6385	7.51872	0.00610609	-3.7823	-3.39906	0.463972
ENSMUSG00000103415	-1.07401	-1.83023	7.51632	0.00611425	-2.22702	-1.47609	0.463972
ENSMUSG00000113835	-2.78786	-3.64057	7.49949	0.00617163	-3.7823	-3.40596	0.467328
ENSMUSG00000104670	1.88346	-2.44566	7.49842	0.00617532	-1.83897	-3.06298	0.467328
ENSMUSG00000117720	-2.759	-3.56968	7.49263	0.0061952	-3.7823	-3.40981	0.468193
ENSMUSG00000085338	-1.79275	-2.71556	7.4807	0.00623638	-3.19747	-2.31109	0.470269
ENSMUSG00000040473	0.417562	4.56609	7.47976	0.00623963	4.76165	4.26652	0.470269
ENSMUSG00000098986	8.66528	-0.212009	7.47143	0.00626859	1.26981	-3.86397	0.471811
ENSMUSG00000114832	2.29082	-3.32681	7.46446	0.00629289	-2.67475	-3.6174	0.472676
ENSMUSG00000093662	3.19379	-3.5267	7.46197	0.00630159	-3.14349	-3.86397	0.472676
ENSMUSG00000110701	-2.77936	-3.68189	7.45662	0.00632035	-3.7823	-3.40552	0.472676
ENSMUSG00000108718	5.0392	-3.02202	7.45655	0.00632061	-2.22806	-3.86397	0.472676
ENSMUSG00000093446	-2.76418	-3.63176	7.45358	0.00633105	-3.7823	-3.40889	0.472676
ENSMUSG00000020916	-1.47014	-2.33513	7.45213	0.00633616	-2.83696	-1.96445	0.472676
ENSMUSG00000040061	0.551061	2.09412	7.45111	0.00633972	2.4551	1.80835	0.472676
ENSMUSG00000100583	3.10217	-3.65432	7.44034	0.00637778	-3.23355	-3.86397	0.474875
ENSMUSG00000081576	5.31325	-2.98275	7.42988	0.00641498	-2.02536	-3.86397	0.476455
ENSMUSG00000089716	-2.06469	-3.29704	7.42954	0.00641618	-3.53805	-2.85646	0.476455
ENSMUSG00000102585	3.6038	-3.57209	7.42066	0.00644791	-3.04618	-3.86397	0.477833
ENSMUSG00000046999	0.931804	-0.37095	7.41753	0.00645915	0.275233	-0.689119	0.477833
ENSMUSG00000082874	1.35555	-1.36085	7.41713	0.00646058	-0.898253	-2.08946	0.477833
ENSMUSG00000088970	2.86136	-3.61558	7.40916	0.00648927	-3.30777	-3.86397	0.478842
ENSMUSG00000111339	7.2142	-1.52865	7.40835	0.00649218	-0.279715	-3.86397	0.478842
ENSMUSG00000055109	4.25569	-3.18332	7.40615	0.00650012	-2.72619	-3.86397	0.478842
ENSMUSG00000091204	3.60424	-1.53414	7.40235	0.00651386	-0.776669	-3.28048	0.479218
ENSMUSG00000113084	3.736	-3.42729	7.39941	0.00652452	-2.98828	-3.86397	0.479367
ENSMUSG00000079466	2.42247	-2.95513	7.39489	0.00654094	-2.5715	-3.61011	0.479798
ENSMUSG00000094766	2.82629	-3.46705	7.38962	0.00656014	-3.32246	-3.86397	0.479798
ENSMUSG00000109739	-2.75555	-3.58645	7.38952	0.00656052	-3.7823	-3.41046	0.479798
ENSMUSG00000112002	2.84704	-3.62257	7.38597	0.00657345	-3.31895	-3.86397	0.479798
ENSMUSG00000015947	0.933557	0.699013	7.38592	0.00657364	1.25162	0.326144	0.479798
ENSMUSG00000042940	2.47469	-3.24246	7.38016	0.00659474	-3.08523	-3.77733	0.480705
ENSMUSG00000003382	0.412952	5.71899	7.37693	0.0066066	5.90367	5.43247	0.480938
ENSMUSG00000105705	1.3276	-1.50368	7.36704	0.00664302	-0.933405	-2.10261	0.482955
ENSMUSG00000117102	4.70049	-3.09135	7.36311	0.00665754	-2.45855	-3.86397	0.48316
ENSMUSG00000086621	3.29367	-3.55326	7.36157	0.00666325	-3.16863	-3.86397	0.48316
ENSMUSG00000108379	3.26909	-3.41573	7.35787	0.00667698	-3.1786	-3.86397	0.483523
ENSMUSG00000101141	3.87429	-3.47907	7.35283	0.00669572	-2.84528	-3.86397	0.484248
ENSMUSG00000108912	1.64085	-2.80569	7.34917	0.00670937	-2.4652	-3.33632	0.484416
ENSMUSG00000053049	-1.91373	-2.93127	7.34753	0.00671551	-3.39076	-2.61777	0.484416
ENSMUSG00000107526	4.82258	-3.22469	7.34088	0.0067404	-2.37814	-3.86397	0.48558
ENSMUSG00000078308	5.48179	-0.367044	7.33448	0.00676444	0.917499	-3.34723	0.485853
ENSMUSG00000084939	-1.46609	1.31697	7.33289	0.00677041	0.793761	2.1648	0.485853
ENSMUSG00000106799	4.43775	-2.83281	7.3319	0.00677414	-1.88106	-3.77482	0.485853
ENSMUSG00000099115	-2.80562	-3.60218	7.32941	0.00678355	-3.7823	-3.40226	0.485853
ENSMUSG00000030336	1.07269	-1.56518	7.32823	0.00678798	-0.946871	-1.87888	0.485853
ENSMUSG00000118365	-1.86373	-3.0251	7.32589	0.00679684	-3.32272	-2.48721	0.48586
ENSMUSG00000096228	2.98563	-3.25994	7.31341	0.00684419	-2.8573	-3.77482	0.488615
ENSMUSG00000055994	0.524247	2.5111	7.30862	0.00686247	2.83426	2.22935	0.48929
ENSMUSG00000029865	-2.73965	-3.70791	7.30058	0.00689322	-3.7823	-3.41207	0.490852
ENSMUSG00000079505	1.06069	1.00653	7.29491	0.00691502	1.53484	0.340542	0.491045
ENSMUSG00000028459	0.937418	1.64674	7.29366	0.00691984	2.05669	1.11352	0.491045
ENSMUSG00000053303	5.68404	-1.27832	7.29297	0.00692249	-0.878589	-3.77733	0.491045
ENSMUSG00000116383	3.43847	-1.75744	7.28877	0.00693869	-1.46644	-3.44754	0.491566
ENSMUSG00000044968	-0.571442	3.1001	7.28531	0.00695208	2.90601	3.42128	0.491886
ENSMUSG00000086529	2.96035	-3.48725	7.27554	0.00698999	-3.26005	-3.86397	0.493787
ENSMUSG00000067649	2.48285	-2.81797	7.2738	0.00699675	-2.18316	-3.47035	0.493787
ENSMUSG00000106197	-1.31708	-2.48417	7.27052	0.00700953	-2.78509	-2.00754	0.494061
ENSMUSG00000045929	-2.76771	-3.70404	7.26194	0.00704313	-3.7823	-3.40179	0.495274
ENSMUSG00000110774	4.13193	-2.51478	7.25902	0.00705456	-2.19866	-3.77776	0.495274
ENSMUSG00000043263	0.682381	0.698078	7.25821	0.00705776	1.12039	0.404714	0.495274
ENSMUSG00000111089	-2.55721	-3.35524	7.25701	0.00706247	-3.69429	-3.10938	0.495274
ENSMUSG00000049528	1.47335	-2.76278	7.24931	0.00709285	-2.04454	-3.00656	0.49569
ENSMUSG00000000686	0.82939	1.4336	7.24903	0.00709392	1.86964	0.885371	0.49569
ENSMUSG00000110037	2.87317	-3.69417	7.24871	0.00709521	-3.30453	-3.86397	0.49569
ENSMUSG00000097651	-1.52636	-1.68174	7.23827	0.00713656	-2.20768	-1.04715	0.496469
ENSMUSG00000087328	3.0968	-3.55452	7.23823	0.00713672	-3.237	-3.86397	0.496469
ENSMUSG00000106694	1.68195	-2.3863	7.2377	0.00713885	-1.80915	-2.95663	0.496469
ENSMUSG00000113668	3.00692	-3.37648	7.23687	0.00714214	-2.8384	-3.77672	0.496469
ENSMUSG00000108349	2.01375	-3.24497	7.2253	0.00718832	-2.82612	-3.61453	0.49816
ENSMUSG00000060332	2.81666	-3.56191	7.223	0.00719752	-3.31571	-3.86397	0.49816
ENSMUSG00000091144	0.609862	1.01294	7.21884	0.00721423	1.36211	0.713157	0.49816
ENSMUSG00000054005	2.44343	-2.94536	7.21833	0.0072163	-2.60783	-3.61761	0.49816
ENSMUSG00000113603	-2.13289	-3.12101	7.2182	0.00721679	-3.53525	-2.82035	0.49816
ENSMUSG00000116925	-2.831	-3.69605	7.21731	0.00722036	-3.7823	-3.37199	0.49816
ENSMUSG00000105476	-1.29882	-1.6297	7.2106	0.00724741	-2.23623	-1.3059	0.499405
ENSMUSG00000086769	-2.21437	-3.25738	7.20556	0.00726781	-3.59256	-2.95677	0.499613
ENSMUSG00000091685	3.296	-3.59017	7.2054	0.00726844	-3.16863	-3.86397	0.499613
ENSMUSG00000075204	2.79531	-3.67877	7.20169	0.0072835	-3.32469	-3.86397	0.499622
ENSMUSG00000062649	3.07986	-3.48218	7.19838	0.00729695	-2.83167	-3.77756	0.499622
ENSMUSG00000115726	3.10773	-3.67279	7.19809	0.00729813	-3.23355	-3.86397	0.499622
ENSMUSG00000111665	2.79221	-3.28539	7.19627	0.00730552	-3.32516	-3.86397	0.499622
ENSMUSG00000024430	1.02269	-0.30339	7.19429	0.00731361	0.136667	-0.92648	0.499622
ENSMUSG00000099144	3.63315	-3.56082	7.18814	0.00733872	-3.03443	-3.86397	0.500721
ENSMUSG00000105864	2.53201	-3.57832	7.18546	0.00734966	-3.06228	-3.77776	0.500744
ENSMUSG00000050751	-0.756964	1.71459	7.18231	0.0073626	1.40518	2.10576	0.500744
ENSMUSG00000094238	2.82551	-3.61395	7.18088	0.00736845	-3.32233	-3.86397	0.500744
ENSMUSG00000032350	0.331635	6.83936	7.17925	0.00737516	7.03578	6.61712	0.500744
ENSMUSG00000053093	1.1336	2.54097	7.17466	0.00739405	3.27277	2.03506	0.500966
ENSMUSG00000107429	-2.06819	-3.10212	7.17407	0.00739649	-3.53352	-2.86223	0.500966
ENSMUSG00000115936	-1.679	-2.61154	7.16806	0.00742129	-3.03062	-2.11061	0.501292
ENSMUSG00000085304	2.1262	-3.00293	7.16719	0.00742492	-2.61087	-3.54487	0.501292
ENSMUSG00000042333	0.824514	0.515075	7.16497	0.00743409	0.901078	0.0710482	0.501292
ENSMUSG00000049028	1.4302	-1.47452	7.16416	0.00743746	-1.20814	-2.39773	0.501292
ENSMUSG00000088093	-2.24772	-3.12898	7.15292	0.00748422	-3.53299	-2.73909	0.503831
ENSMUSG00000064704	2.52089	-3.5595	7.13756	0.00754859	-3.06169	-3.77776	0.506669
ENSMUSG00000027718	2.63431	-3.38823	7.13733	0.00754954	-3.00298	-3.77482	0.506669
ENSMUSG00000058665	1.83061	-2.45397	7.13321	0.0075669	-1.70496	-2.95979	0.506669
ENSMUSG00000084822	-2.73687	-3.61221	7.13295	0.00756801	-3.7823	-3.41172	0.506669
ENSMUSG00000070284	0.360484	5.61007	7.12963	0.00758203	5.85988	5.39057	0.506669
ENSMUSG00000089634	1.98161	-3.05048	7.1277	0.0075902	-2.63911	-3.52762	0.506669
ENSMUSG00000103011	-2.79887	-3.65835	7.12446	0.00760395	-3.7823	-3.40201	0.506669
ENSMUSG00000095928	3.07359	-3.46263	7.122	0.00761437	-3.24097	-3.86397	0.506669
ENSMUSG00000079009	1.41747	-1.23906	7.11912	0.00762661	-0.769413	-2.02007	0.506669
ENSMUSG00000109420	-1.69066	-3.00735	7.11903	0.007627	-3.32541	-2.61856	0.506669
ENSMUSG00000054938	2.88418	-3.65292	7.11873	0.00762826	-3.30121	-3.86397	0.506669
ENSMUSG00000070980	-2.79007	-3.6036	7.11692	0.00763597	-3.7823	-3.40401	0.506669
ENSMUSG00000020890	3.60884	-1.60976	7.10926	0.0076687	-0.579296	-3.2193	0.506823
ENSMUSG00000107374	-2.77819	-3.64377	7.10877	0.00767077	-3.7823	-3.40625	0.506823
ENSMUSG00000101952	1.7884	-2.13691	7.10872	0.007671	-1.55215	-2.86116	0.506823
ENSMUSG00000118286	3.10232	-3.58011	7.10782	0.00767484	-3.23686	-3.86397	0.506823
ENSMUSG00000030187	1.19295	-0.143097	7.10004	0.0077082	0.23282	-0.895215	0.507964
ENSMUSG00000085996	-1.87634	-3.16883	7.09952	0.00771044	-3.46096	-2.78345	0.507964
ENSMUSG00000091039	5.03969	-3.04859	7.09507	0.00772965	-2.22806	-3.86397	0.508573
ENSMUSG00000097445	2.37924	-0.832045	7.09313	0.00773801	0.265928	-2.01217	0.508573
ENSMUSG00000046031	0.857216	-0.633751	7.08905	0.00775563	-0.214251	-1.05585	0.509127
ENSMUSG00000110723	2.82941	-3.55518	7.08625	0.00776774	-3.30707	-3.86397	0.509193
ENSMUSG00000003283	0.494096	2.73398	7.08282	0.00778263	2.98488	2.43701	0.509193
ENSMUSG00000031639	0.483213	4.54922	7.08247	0.00778416	4.81428	4.21244	0.509193
ENSMUSG00000105341	-2.77235	-3.60247	7.07567	0.00781378	-3.7823	-3.40638	0.510423
ENSMUSG00000054196	-0.934874	0.817794	7.07291	0.00782581	0.485699	1.33415	0.510423
ENSMUSG00000069668	4.66888	-2.21666	7.07182	0.00783057	-2.35075	-3.86397	0.510423
ENSMUSG00000064823	2.77575	-3.64214	7.06695	0.0078519	-3.32763	-3.86397	0.511029
ENSMUSG00000066680	2.8312	-3.61499	7.06548	0.0078583	-3.32221	-3.86397	0.511029
ENSMUSG00000103630	-1.4829	-2.76258	7.06285	0.00786989	-3.14041	-2.43161	0.511183
ENSMUSG00000090891	-0.788119	-0.611541	7.06033	0.00788096	-0.80413	-0.160005	0.511304
ENSMUSG00000085680	4.55373	-3.18486	7.05699	0.00789567	-2.55174	-3.86397	0.51166
ENSMUSG00000092277	1.83044	-2.77211	7.05365	0.00791038	-2.39538	-3.36674	0.512015
ENSMUSG00000022408	0.354157	4.61627	7.04871	0.00793222	4.84368	4.38623	0.51283
ENSMUSG00000104918	-2.72904	-3.55607	7.03941	0.00797354	-3.7823	-3.41203	0.514434
ENSMUSG00000087461	1.80955	-2.6992	7.03628	0.00798748	-2.33357	-3.33493	0.514434
ENSMUSG00000077730	3.11123	-3.67279	7.0346	0.00799496	-3.23355	-3.86397	0.514434
ENSMUSG00000038179	1.09839	0.609826	7.03347	0.008	1.11711	0.0279663	0.514434
ENSMUSG00000036172	1.44007	-2.37464	7.03271	0.0080034	-1.88443	-2.87118	0.514434
ENSMUSG00000099660	-3.39669	-3.50528	7.03056	0.00801302	-3.7823	-3.12006	0.514456
ENSMUSG00000109355	1.01905	-0.741429	7.00338	0.0081356	-0.150505	-1.17575	0.521722
ENSMUSG00000109025	2.85193	-3.59678	6.99996	0.00815113	-3.30944	-3.86397	0.522115
ENSMUSG00000091468	3.59856	-3.40768	6.99491	0.00817416	-3.05235	-3.86397	0.522986
ENSMUSG00000108318	3.46209	-3.63174	6.99009	0.00819622	-3.10624	-3.86397	0.523793
ENSMUSG00000097181	3.46213	-3.63174	6.98681	0.00821128	-3.10624	-3.86397	0.524015
ENSMUSG00000085923	3.46214	-3.63174	6.98521	0.00821858	-3.10624	-3.86397	0.524015
ENSMUSG00000109421	3.11236	-3.67279	6.97949	0.0082449	-3.23355	-3.86397	0.524164
ENSMUSG00000022148	0.423351	3.44578	6.97901	0.00824711	3.65497	3.17105	0.524164
ENSMUSG00000064330	1.83256	-2.92446	6.97855	0.00824926	-2.45879	-3.40175	0.524164
ENSMUSG00000031132	1.83663	-2.85934	6.97327	0.0082736	-2.46821	-3.40382	0.524751
ENSMUSG00000084850	-2.19963	-3.46463	6.97238	0.00827773	-3.61307	-3.00439	0.524751
ENSMUSG00000044306	4.64348	-1.81231	6.9704	0.00828689	-0.425035	-3.47757	0.524751
ENSMUSG00000072780	2.78381	-3.60705	6.96734	0.0083011	-3.32432	-3.86397	0.524928
ENSMUSG00000107699	2.87675	-3.61641	6.96572	0.00830862	-3.30784	-3.86397	0.524928
ENSMUSG00000073448	0.778647	0.470662	6.95903	0.0083397	0.767364	-0.0997217	0.526255
ENSMUSG00000053914	2.43001	-1.33794	6.95355	0.00836531	-0.912153	-2.81811	0.526255
ENSMUSG00000096135	2.91111	-3.36649	6.95173	0.00837381	-3.2924	-3.86397	0.526255
ENSMUSG00000105790	9.75296	0.905544	6.95045	0.00837982	2.42759	-3.86397	0.526255
ENSMUSG00000002728	0.283447	5.41233	6.9478	0.00839223	5.6052	5.23435	0.526255
ENSMUSG00000092147	3.27537	-3.55408	6.94583	0.00840148	-3.17296	-3.86397	0.526255
ENSMUSG00000109655	3.07585	-3.55497	6.94571	0.00840203	-3.23866	-3.86397	0.526255
ENSMUSG00000035451	0.368908	7.30906	6.94486	0.00840606	7.49249	7.02194	0.526255
ENSMUSG00000086791	4.22204	-2.36647	6.94092	0.00842458	-1.54276	-3.69069	0.526255
ENSMUSG00000044556	-2.00989	-3.21346	6.93972	0.00843022	-3.53262	-2.90014	0.526255
ENSMUSG00000081591	1.51344	-2.48978	6.93893	0.00843397	-2.12209	-3.06606	0.526255
ENSMUSG00000115821	2.47433	-3.39755	6.93506	0.00845222	-3.07864	-3.77776	0.526801
ENSMUSG00000081174	2.89144	-3.69373	6.92184	0.00851493	-3.30121	-3.86397	0.530114
ENSMUSG00000114839	1.96179	-3.12107	6.91957	0.00852573	-2.85963	-3.62011	0.530179
ENSMUSG00000115681	1.59508	-2.95225	6.91425	0.00855114	-2.50091	-3.33994	0.530179
ENSMUSG00000013643	1.67082	9.6891	6.9137	0.0085538	10.2382	8.56064	0.530179
ENSMUSG00000065091	3.10312	-3.55754	6.91119	0.00856577	-3.237	-3.86397	0.530179
ENSMUSG00000040899	1.67453	-2.58759	6.90702	0.0085858	-2.053	-3.1052	0.530179
ENSMUSG00000006519	0.397462	5.30621	6.9068	0.00858687	5.56181	5.06948	0.530179
ENSMUSG00000092541	1.96633	-2.66225	6.90064	0.00861649	-2.36773	-3.38264	0.530179
ENSMUSG00000107497	2.02687	-3.32888	6.89846	0.00862702	-2.82857	-3.61617	0.530179
ENSMUSG00000105949	1.91428	-2.63771	6.89697	0.00863418	-2.13154	-3.23173	0.530179
ENSMUSG00000083468	1.62774	-2.53576	6.89531	0.00864223	-2.00791	-3.0766	0.530179
ENSMUSG00000105596	5.35475	-2.69178	6.8942	0.0086476	-1.99381	-3.86397	0.530179
ENSMUSG00000054892	1.03412	-0.975241	6.89187	0.00865885	-0.415017	-1.43633	0.530179
ENSMUSG00000062585	0.872425	-1.25118	6.89186	0.00865891	-0.776255	-1.58052	0.530179
ENSMUSG00000080840	0.981129	-1.3656	6.88655	0.00868466	-0.869795	-1.77259	0.530179
ENSMUSG00000105826	1.66144	-3.09373	6.88653	0.00868477	-2.58004	-3.40576	0.530179
ENSMUSG00000074570	1.25925	-1.60954	6.885	0.00869222	-1.19251	-2.22575	0.530179
ENSMUSG00000109434	4.7583	-1.77789	6.87924	0.00872025	-0.880866	-3.61988	0.530179
ENSMUSG00000087356	2.69798	-3.60754	6.87774	0.00872758	-3.35243	-3.86397	0.530179
ENSMUSG00000117040	5.35476	-2.81753	6.87667	0.00873281	-1.99381	-3.86397	0.530179
ENSMUSG00000073656	3.11443	-3.6521	6.87633	0.00873448	-3.23355	-3.86397	0.530179
ENSMUSG00000093650	3.11443	-3.65354	6.87613	0.00873545	-3.23355	-3.86397	0.530179
ENSMUSG00000000724	3.11446	-3.6521	6.87483	0.00874181	-3.23355	-3.86397	0.530179
ENSMUSG00000110823	3.11446	-3.6521	6.87471	0.00874238	-3.23355	-3.86397	0.530179
ENSMUSG00000031101	1.08062	0.967151	6.8741	0.00874536	1.46385	0.402219	0.530179
ENSMUSG00000098462	6.40481	-1.81154	6.86761	0.00877718	-1.08597	-3.86397	0.531113
ENSMUSG00000052270	1.21063	-1.95828	6.86532	0.00878847	-1.80743	-2.69507	0.531113
ENSMUSG00000106587	3.21857	-3.63048	6.86511	0.00878948	-3.19817	-3.86397	0.531113
ENSMUSG00000036469	0.789244	0.207425	6.86055	0.00881196	0.637317	-0.146744	0.531891
ENSMUSG00000091577	1.36829	-2.08143	6.85609	0.00883397	-1.868	-2.82294	0.532641
ENSMUSG00000075408	-1.57245	-2.95027	6.84987	0.00886475	-3.26204	-2.57717	0.533916
ENSMUSG00000022303	1.53335	-2.6643	6.84003	0.00891374	-2.35346	-3.22553	0.536284
ENSMUSG00000117134	3.30115	-3.65213	6.83581	0.00893481	-3.16863	-3.86397	0.536545
ENSMUSG00000085623	5.50793	-2.68094	6.83529	0.00893742	-1.87315	-3.86397	0.536545
ENSMUSG00000035964	-0.821436	-0.0527011	6.82917	0.00896808	-0.407894	0.299289	0.537803
ENSMUSG00000094271	2.63087	-3.59187	6.82359	0.00899617	-3.37613	-3.86397	0.538713
ENSMUSG00000109129	-3.26668	-3.54968	6.8223	0.00900266	-3.7823	-3.18796	0.538713
ENSMUSG00000109612	3.11555	-3.57872	6.81902	0.00901921	-3.23355	-3.86397	0.539121
ENSMUSG00000080058	1.78602	0.655064	6.81204	0.00905451	1.80617	-0.279588	0.540249
ENSMUSG00000107779	3.11569	-3.59215	6.81144	0.00905755	-3.23355	-3.86397	0.540249
ENSMUSG00000032269	-0.702125	0.289241	6.80444	0.00909316	0.147005	0.759506	0.541533
ENSMUSG00000062593	3.04626	-2.10898	6.79785	0.00912678	-1.57921	-3.43097	0.541533
ENSMUSG00000026630	0.770785	-0.482682	6.79728	0.00912968	-0.0707811	-0.82248	0.541533
ENSMUSG00000053101	1.16915	-1.7916	6.79648	0.00913376	-1.21968	-2.18759	0.541533
ENSMUSG00000097623	2.88812	-3.59393	6.79499	0.00914141	-3.30381	-3.86397	0.541533
ENSMUSG00000107103	4.8235	-3.11945	6.79352	0.00914895	-2.37814	-3.86397	0.541533
ENSMUSG00000034610	0.407118	4.42287	6.79284	0.00915241	4.64751	4.131	0.541533
ENSMUSG00000083849	1.34621	-1.19153	6.79191	0.00915719	-0.836421	-2.03391	0.541533
ENSMUSG00000026941	1.96191	1.04862	6.78163	0.00921007	1.96149	-0.289525	0.54387
ENSMUSG00000113321	2.8723	-3.54166	6.77735	0.00923217	-3.31121	-3.86397	0.54387
ENSMUSG00000086949	-1.1901	-1.81335	6.77676	0.00923525	-2.32509	-1.51433	0.54387
ENSMUSG00000045763	0.449701	6.55377	6.77553	0.00924161	6.85942	6.2788	0.54387
ENSMUSG00000078505	3.6091	-3.44243	6.77474	0.00924572	-3.04618	-3.86397	0.54387
ENSMUSG00000074254	1.58658	0.988328	6.76309	0.00930623	1.11362	-0.516841	0.545494
ENSMUSG00000107577	3.18555	-1.65649	6.762	0.00931192	-0.614739	-3.05395	0.545494
ENSMUSG00000071715	0.663421	0.667345	6.76196	0.00931216	1.01137	0.321345	0.545494
ENSMUSG00000024696	0.532876	0.762086	6.76186	0.00931266	1.05544	0.472133	0.545494
ENSMUSG00000054863	-0.50713	2.03139	6.75682	0.00933899	1.91455	2.34948	0.546459
ENSMUSG00000002227	0.676242	5.72911	6.75334	0.00935723	6.13783	5.29091	0.54695
ENSMUSG00000070337	0.893411	-1.04294	6.74813	0.00938458	-0.462964	-1.31165	0.54783
ENSMUSG00000053593	2.85505	-3.56912	6.74639	0.00939375	-3.32023	-3.86397	0.54783
ENSMUSG00000107313	3.30235	-3.65213	6.74374	0.00940774	-3.16863	-3.86397	0.54783
ENSMUSG00000080861	2.89745	-3.69373	6.74297	0.0094118	-3.30121	-3.86397	0.54783
ENSMUSG00000075973	3.30244	-3.65213	6.73685	0.0094441	-3.16863	-3.86397	0.549134
ENSMUSG00000025647	0.345515	7.22031	6.73402	0.00945909	7.42263	7.01306	0.549268
ENSMUSG00000115242	3.74042	-3.445	6.73268	0.00946622	-2.98828	-3.86397	0.549268
ENSMUSG00000094514	2.62202	-3.57779	6.7276	0.00949324	-3.3761	-3.86397	0.550261
ENSMUSG00000086936	-2.64422	-3.53073	6.72051	0.00953105	-3.7823	-3.45237	0.551876
ENSMUSG00000116860	2.37047	-3.54172	6.71816	0.00954363	-3.1303	-3.77804	0.552028
ENSMUSG00000005696	1.66964	-2.61973	6.7134	0.00956913	-2.1737	-3.16718	0.552926
ENSMUSG00000108443	2.00678	1.48508	6.70935	0.00959086	2.5854	0.222446	0.553605
ENSMUSG00000109973	-1.89268	-2.53241	6.70529	0.00961273	-3.14335	-2.1811	0.554094
ENSMUSG00000021423	1.07617	1.12698	6.70407	0.00961931	1.54895	0.499755	0.554094
ENSMUSG00000028037	0.817909	5.0392	6.70199	0.00963052	5.56924	4.54655	0.554165
ENSMUSG00000111913	2.59938	-3.49205	6.69955	0.00964371	-3.38656	-3.86397	0.554348
ENSMUSG00000020907	-2.4791	-3.52665	6.69675	0.00965886	-3.69451	-3.15487	0.554644
ENSMUSG00000039158	0.455182	2.71035	6.69462	0.00967042	2.97542	2.45985	0.554734
ENSMUSG00000074219	-0.798232	0.0302578	6.68929	0.00969938	-0.443363	0.240396	0.55582
ENSMUSG00000061387	2.99499	-3.48943	6.68474	0.00972415	-3.25608	-3.86397	0.556665
ENSMUSG00000049149	3.64805	-2.0681	6.67229	0.00979232	-1.52602	-3.54255	0.559292
ENSMUSG00000069893	1.0647	0.2936	6.67135	0.00979747	0.818948	-0.230234	0.559292
ENSMUSG00000105918	3.26837	-3.65624	6.67084	0.00980028	-3.1814	-3.86397	0.559292
ENSMUSG00000112743	5.08623	-2.91661	6.66608	0.00982652	-2.19501	-3.86397	0.560083
ENSMUSG00000070601	2.3426	-3.35129	6.66466	0.00983434	-3.12456	-3.7746	0.560083
ENSMUSG00000023349	1.12117	0.67887	6.66027	0.00985857	1.2058	0.100293	0.560867
ENSMUSG00000090188	2.35328	-3.49377	6.65841	0.00986888	-3.13376	-3.77648	0.560867
ENSMUSG00000110389	3.52309	-2.78705	6.65669	0.00987844	-2.51011	-3.77434	0.560867
ENSMUSG00000087474	3.02474	-3.47729	6.65285	0.00989973	-3.26539	-3.86397	0.561226
ENSMUSG00000112317	1.99673	-3.08767	6.6519	0.00990499	-2.83764	-3.61693	0.561226
ENSMUSG00000107312	2.48428	-3.58025	6.64838	0.0099246	-3.06836	-3.77551	0.561763
ENSMUSG00000081488	0.939089	-1.07934	6.64117	0.00996482	-0.729214	-1.61542	0.563464
ENSMUSG00000075121	2.61547	-3.63294	6.63692	0.00998864	-3.37809	-3.86397	0.564236
ENSMUSG00000001819	4.14363	-1.14344	6.63349	0.0100079	0.0238955	-3.17046	0.564747
ENSMUSG00000107261	2.0308	0.153134	6.62903	0.010033	1.12334	-1.08025	0.565589
ENSMUSG00000085368	-2.87752	-3.5206	6.62561	0.0100523	-3.7823	-3.3494	0.566102
ENSMUSG00000109058	2.15859	-3.34824	6.61558	0.010109	-2.96485	-3.69457	0.568491
ENSMUSG00000031073	2.59572	-3.69865	6.61449	0.0101152	-3.38744	-3.86397	0.568491
ENSMUSG00000108827	2.60139	-3.35006	6.60721	0.0101567	-3.38012	-3.86397	0.569602
ENSMUSG00000091552	3.59797	-3.51295	6.6059	0.0101642	-3.05149	-3.86397	0.569602
ENSMUSG00000108931	3.74122	-3.28644	6.60395	0.0101753	-2.98828	-3.86397	0.569602
ENSMUSG00000085867	2.4212	-3.54043	6.60151	0.0101892	-3.09365	-3.77804	0.569602
ENSMUSG00000075073	5.13784	-2.30079	6.60126	0.0101907	-1.39579	-3.77733	0.569602
ENSMUSG00000100150	1.32941	-2.06804	6.60022	0.0101966	-1.76933	-2.73449	0.569602
ENSMUSG00000095377	1.59626	-2.75089	6.59641	0.0102185	-2.27372	-3.21723	0.569972
ENSMUSG00000033080	2.57702	-3.56637	6.59549	0.0102238	-3.39006	-3.86397	0.569972
ENSMUSG00000076012	5.59067	-2.42893	6.59317	0.0102371	-1.80632	-3.86397	0.57014
ENSMUSG00000103002	2.589	-3.64182	6.59021	0.0102541	-3.38954	-3.86397	0.570516
ENSMUSG00000024675	1.09087	-1.17295	6.58766	0.0102688	-0.656825	-1.6276	0.570764
ENSMUSG00000056829	1.9119	-0.812157	6.58387	0.0102907	-0.0752481	-1.90279	0.571406
ENSMUSG00000117477	3.88525	-2.4225	6.57774	0.0103262	-1.98795	-3.69709	0.572805
ENSMUSG00000117108	2.61629	-3.67665	6.57175	0.010361	-3.37708	-3.86397	0.573322
ENSMUSG00000092332	-2.5741	-3.53089	6.57082	0.0103664	-3.7823	-3.46919	0.573322
ENSMUSG00000102855	1.20947	-1.9749	6.56622	0.0103932	-1.4974	-2.46782	0.573322
ENSMUSG00000103332	-0.639169	0.102977	6.56468	0.0104022	-0.178898	0.351176	0.573322
ENSMUSG00000045509	1.92523	-2.82322	6.56315	0.0104112	-2.55878	-3.47188	0.573322
ENSMUSG00000106742	2.59408	-3.67687	6.56224	0.0104165	-3.38137	-3.86397	0.573322
ENSMUSG00000015396	0.643129	1.14778	6.5611	0.0104232	1.46331	0.801717	0.573322
ENSMUSG00000115264	2.76005	-3.21853	6.56058	0.0104263	-2.64425	-3.69205	0.573322
ENSMUSG00000092375	4.09612	-3.18979	6.55896	0.0104357	-2.81423	-3.86397	0.573322
ENSMUSG00000045417	2.59636	-3.67777	6.55835	0.0104393	-3.38159	-3.86397	0.573322
ENSMUSG00000050197	2.60094	-3.61834	6.55666	0.0104492	-3.38321	-3.86397	0.573322
ENSMUSG00000098519	2.5874	-3.66227	6.55261	0.0104731	-3.39004	-3.86397	0.574062
ENSMUSG00000064128	0.377782	2.47827	6.54832	0.0104983	2.64769	2.19742	0.574577
ENSMUSG00000062783	1.71423	-2.26433	6.54459	0.0105204	-1.77777	-2.92766	0.574577
ENSMUSG00000022347	4.82975	0.908107	6.54412	0.0105232	0.27175	-3.33359	0.574577
ENSMUSG00000101162	2.32751	-2.34679	6.54108	0.0105411	-1.76837	-3.2215	0.574577
ENSMUSG00000090104	-1.44434	-2.55904	6.54055	0.0105443	-2.977	-2.20825	0.574577
ENSMUSG00000045812	2.60794	-3.71706	6.53943	0.0105509	-3.3797	-3.86397	0.574577
ENSMUSG00000071185	1.23156	-1.47707	6.53875	0.010555	-0.922505	-1.99586	0.574577
ENSMUSG00000103951	1.74831	-2.75314	6.53519	0.0105761	-2.65849	-3.47256	0.574757
ENSMUSG00000116184	-2.58474	-3.71746	6.5347	0.010579	-3.7823	-3.46746	0.574757
ENSMUSG00000027577	2.08887	-2.57315	6.52394	0.0106432	-1.9868	-3.22552	0.577605
ENSMUSG00000108021	2.16135	-3.35604	6.51842	0.0106763	-2.96152	-3.6961	0.577605
ENSMUSG00000090147	2.59695	-3.57906	6.51587	0.0106916	-3.38393	-3.86397	0.577605
ENSMUSG00000042279	2.57875	-3.64098	6.51382	0.0107039	-3.39156	-3.86397	0.577605
ENSMUSG00000113419	1.40633	-2.24018	6.51141	0.0107184	-1.74132	-2.76631	0.577605
ENSMUSG00000032769	-1.05412	-0.0678921	6.51073	0.0107226	-0.739433	0.15476	0.577605
ENSMUSG00000112174	2.61202	-3.67636	6.50751	0.010742	-3.37674	-3.86397	0.577605
ENSMUSG00000090300	-2.86663	-3.56983	6.50561	0.0107535	-3.7823	-3.34623	0.577605
ENSMUSG00000054944	4.33352	-1.97373	6.5052	0.0107559	-0.943854	-3.54487	0.577605
ENSMUSG00000052276	-2.31123	-3.54421	6.50393	0.0107636	-3.69465	-3.21651	0.577605
ENSMUSG00000064890	2.59085	-3.69998	6.50217	0.0107743	-3.38811	-3.86397	0.577605
ENSMUSG00000112657	2.34978	-1.23418	6.50193	0.0107757	-0.314133	-2.40253	0.577605
ENSMUSG00000100362	1.17969	-0.956033	6.50109	0.0107808	-0.553451	-1.69401	0.577605
ENSMUSG00000115969	2.5937	-3.56126	6.5005	0.0107844	-3.38651	-3.86397	0.577605
ENSMUSG00000092999	2.62515	-3.67316	6.49998	0.0107876	-3.37521	-3.86397	0.577605
ENSMUSG00000107062	3.15665	-3.5701	6.4929	0.0108306	-3.22167	-3.86397	0.578029
ENSMUSG00000057499	2.34899	-3.43949	6.49202	0.010836	-3.12948	-3.77804	0.578029
ENSMUSG00000088090	2.6084	-3.67913	6.49124	0.0108407	-3.38627	-3.86397	0.578029
ENSMUSG00000036466	-1.22751	-0.114208	6.48853	0.0108573	-0.190455	0.910898	0.578029
ENSMUSG00000082542	2.57137	-3.68627	6.48512	0.0108781	-3.38803	-3.86397	0.578029
ENSMUSG00000102503	2.57301	-3.62215	6.48193	0.0108976	-3.39306	-3.86397	0.578029
ENSMUSG00000113141	2.57656	-3.41953	6.48084	0.0109044	-3.39271	-3.86397	0.578029
ENSMUSG00000069792	0.914693	-0.411867	6.47729	0.0109262	0.0196097	-0.847802	0.578029
ENSMUSG00000091924	3.4354	-3.18076	6.47662	0.0109303	-3.11314	-3.86397	0.578029
ENSMUSG00000055228	4.36951	-2.70669	6.47472	0.010942	-2.66301	-3.86397	0.578029
ENSMUSG00000102329	2.32647	-3.15918	6.47313	0.0109517	-2.68668	-3.61975	0.578029
ENSMUSG00000079495	2.19958	-1.75779	6.46954	0.0109739	-1.19705	-2.9075	0.578029
ENSMUSG00000091238	2.62521	-3.65509	6.46804	0.0109831	-3.37535	-3.86397	0.578029
ENSMUSG00000095913	3.4895	-3.28697	6.46771	0.0109852	-2.61252	-3.77756	0.578029
ENSMUSG00000089759	2.33303	-3.56227	6.46574	0.0109974	-3.13138	-3.77434	0.578029
ENSMUSG00000079845	1.85064	-0.526119	6.46328	0.0110126	-0.72508	-2.2138	0.578029
ENSMUSG00000118154	-2.56851	-3.66184	6.4613	0.0110249	-3.7823	-3.47122	0.578029
ENSMUSG00000111889	2.60846	-3.61764	6.46097	0.0110269	-3.37703	-3.86397	0.578029
ENSMUSG00000091101	2.83871	-3.52375	6.46049	0.0110299	-3.31288	-3.86397	0.578029
ENSMUSG00000048400	2.43695	-1.04629	6.45957	0.0110356	-0.250905	-2.43311	0.578029
ENSMUSG00000103427	-1.69691	-2.81042	6.45931	0.0110373	-3.25995	-2.47778	0.578029
ENSMUSG00000109926	2.55881	-3.72038	6.45732	0.0110496	-3.40056	-3.86397	0.578029
ENSMUSG00000022439	0.974085	0.371611	6.45386	0.0110712	0.883778	-0.0827793	0.578029
ENSMUSG00000094494	2.74732	-3.7042	6.45329	0.0110747	-3.33009	-3.86397	0.578029
ENSMUSG00000115510	2.62959	-3.58972	6.45312	0.0110758	-3.37499	-3.86397	0.578029
ENSMUSG00000076612	-3.1029	0.247123	6.45128	0.0110872	-1.57357	1.19746	0.578029
ENSMUSG00000090370	2.60362	-3.69812	6.45047	0.0110923	-3.38472	-3.86397	0.578029
ENSMUSG00000086726	-2.59156	-3.64155	6.44886	0.0111024	-3.7823	-3.46877	0.578029
ENSMUSG00000082165	2.57582	-3.68458	6.44778	0.0111091	-3.39246	-3.86397	0.578029
ENSMUSG00000108341	-2.62224	-3.62011	6.4469	0.0111146	-3.7823	-3.46497	0.578029
ENSMUSG00000051777	2.57673	-3.69999	6.4456	0.0111228	-3.3916	-3.86397	0.578029
ENSMUSG00000086074	-2.61367	-3.25978	6.44461	0.011129	-3.69607	-3.10503	0.578029
ENSMUSG00000113922	2.61341	-3.64354	6.4427	0.0111409	-3.38721	-3.86397	0.578108
ENSMUSG00000014603	3.61161	-3.32057	6.43794	0.0111708	-3.04618	-3.86397	0.578981
ENSMUSG00000101895	-2.56299	-3.70043	6.4336	0.0111982	-3.7823	-3.47122	0.578981
ENSMUSG00000086263	2.90675	-3.67276	6.43352	0.0111987	-3.30121	-3.86397	0.578981
ENSMUSG00000102215	2.98367	-2.81119	6.43178	0.0112096	-1.80962	-3.47148	0.578981
ENSMUSG00000100605	2.58943	-3.70059	6.42956	0.0112236	-3.39004	-3.86397	0.578981
ENSMUSG00000096393	-2.59509	-3.67849	6.42181	0.0112727	-3.7823	-3.46712	0.578981
ENSMUSG00000075111	-2.56613	-3.72106	6.4203	0.0112823	-3.7823	-3.47222	0.578981
ENSMUSG00000089941	-2.59001	-3.65983	6.41956	0.011287	-3.7823	-3.46765	0.578981
ENSMUSG00000106357	-2.5714	-3.64044	6.41934	0.0112884	-3.7823	-3.4716	0.578981
ENSMUSG00000051314	-0.981083	2.36461	6.41909	0.01129	2.15828	3.081	0.578981
ENSMUSG00000098732	3.12279	-3.67279	6.41885	0.0112915	-3.23355	-3.86397	0.578981
ENSMUSG00000103125	2.01968	-3.33876	6.41804	0.0112967	-2.67218	-3.54749	0.578981
ENSMUSG00000099913	-2.78121	-3.02528	6.41741	0.0113007	-3.62488	-2.75956	0.578981
ENSMUSG00000098177	2.58568	-3.6557	6.41691	0.0113039	-3.39126	-3.86397	0.578981
ENSMUSG00000071493	-2.29664	-3.49333	6.41199	0.0113352	-3.69117	-3.2189	0.57937
ENSMUSG00000055827	1.36634	2.23124	6.41106	0.0113412	3.07402	1.70657	0.57937
ENSMUSG00000053925	-1.9957	-3.20969	6.40927	0.0113526	-3.53197	-2.90366	0.57937
ENSMUSG00000084744	2.58143	-3.69986	6.40857	0.0113571	-3.39057	-3.86397	0.57937
ENSMUSG00000096225	2.58267	-3.70061	6.40754	0.0113637	-3.38961	-3.86397	0.57937
ENSMUSG00000111049	2.5775	-3.54792	6.40142	0.0114029	-3.39228	-3.86397	0.580335
ENSMUSG00000057461	2.61212	-3.61798	6.40018	0.0114109	-3.3877	-3.86397	0.580335
ENSMUSG00000080622	2.50185	-3.54607	6.3997	0.011414	-3.08215	-3.77776	0.580335
ENSMUSG00000107081	5.54412	-2.26468	6.39664	0.0114336	-1.84427	-3.86397	0.580801
ENSMUSG00000117770	-2.55329	-3.66148	6.39166	0.0114658	-3.7823	-3.47319	0.58119
ENSMUSG00000051599	1.00207	-1.50824	6.3916	0.0114662	-1.03345	-1.94198	0.58119
ENSMUSG00000085049	-1.76663	-3.10822	6.39059	0.0114727	-3.39352	-2.72484	0.58119
ENSMUSG00000114449	2.50347	-3.55985	6.38675	0.0114975	-3.05974	-3.77551	0.581915
ENSMUSG00000015880	0.392251	3.33369	6.3847	0.0115108	3.54872	3.07297	0.582057
ENSMUSG00000045493	-2.57152	-3.64132	6.3784	0.0115518	-3.7823	-3.47068	0.58288
ENSMUSG00000107632	2.56603	-3.70539	6.37724	0.0115593	-3.39405	-3.86397	0.58288
ENSMUSG00000084683	-2.57344	-3.69762	6.37623	0.0115659	-3.7823	-3.4698	0.58288
ENSMUSG00000036218	-1.07346	-0.474456	6.37555	0.0115703	-0.78159	0.136353	0.58288
ENSMUSG00000079666	5.33487	-2.0463	6.37412	0.0115796	-1.22546	-3.77756	0.58288
ENSMUSG00000085860	-2.56367	-3.57865	6.36854	0.0116161	-3.7823	-3.47233	0.584187
ENSMUSG00000074060	-2.57868	-3.56107	6.36077	0.0116671	-3.7823	-3.46969	0.584386
ENSMUSG00000024402	1.35321	-2.24004	6.35972	0.011674	-1.79694	-2.77209	0.584386
ENSMUSG00000107377	2.62098	-3.6514	6.35932	0.0116766	-3.3819	-3.86397	0.584386
ENSMUSG00000108971	-2.605	-3.47771	6.35703	0.0116917	-3.7823	-3.46718	0.584386
ENSMUSG00000113238	2.60915	-3.69857	6.35542	0.0117023	-3.38656	-3.86397	0.584386
ENSMUSG00000102951	-2.55298	-3.56791	6.35348	0.0117151	-3.7823	-3.4743	0.584386
ENSMUSG00000092368	1.08495	0.319375	6.35324	0.0117167	0.827795	-0.241912	0.584386
ENSMUSG00000116917	3.83667	-3.24694	6.35304	0.0117181	-2.94263	-3.86397	0.584386
ENSMUSG00000081575	-2.56128	-3.681	6.35135	0.0117292	-3.7823	-3.47237	0.584386
ENSMUSG00000112566	-2.59912	-3.69716	6.35053	0.0117346	-3.7823	-3.46686	0.584386
ENSMUSG00000116483	-2.58765	-3.65841	6.3491	0.0117441	-3.7823	-3.4683	0.584386
ENSMUSG00000069818	2.62142	-3.58071	6.34873	0.0117465	-3.37624	-3.86397	0.584386
ENSMUSG00000087129	-2.55171	-3.60552	6.34412	0.0117771	-3.7823	-3.4745	0.585203
ENSMUSG00000095247	-2.4951	-3.15328	6.34192	0.0117917	-3.69303	-3.12988	0.585203
ENSMUSG00000116592	-2.53617	-3.68287	6.34149	0.0117946	-3.7823	-3.47742	0.585203
ENSMUSG00000057817	5.1979	-2.66263	6.33832	0.0118157	-1.34987	-3.77756	0.585727
ENSMUSG00000044461	-0.802937	3.4724	6.33409	0.0118439	3.22153	3.97	0.585746
ENSMUSG00000083702	2.71931	-3.31568	6.334	0.0118445	-2.99274	-3.77756	0.585746
ENSMUSG00000095066	3.12654	-3.33217	6.33348	0.011848	-2.76196	-3.7746	0.585746
ENSMUSG00000082781	2.37256	-3.48932	6.33193	0.0118583	-3.12484	-3.77776	0.585746
ENSMUSG00000073008	1.17744	-1.75775	6.32008	0.0119378	-1.44309	-2.35984	0.588426
ENSMUSG00000100081	5.14715	-2.63481	6.31927	0.0119433	-2.15089	-3.86397	0.588426
ENSMUSG00000089718	-2.54195	-3.7042	6.3191	0.0119444	-3.7823	-3.4755	0.588426
ENSMUSG00000095961	2.61314	-3.49022	6.31737	0.0119561	-3.37703	-3.86397	0.588478
ENSMUSG00000108473	2.64116	-3.67772	6.31445	0.0119758	-3.37189	-3.86397	0.588864
ENSMUSG00000114752	-2.54444	-3.6239	6.30958	0.0120087	-3.7823	-3.475	0.588864
ENSMUSG00000104033	-2.57082	-3.58117	6.30865	0.012015	-3.7823	-3.47049	0.588864
ENSMUSG00000106692	-2.5301	-3.66799	6.30802	0.0120193	-3.7823	-3.4782	0.588864
ENSMUSG00000114506	2.63048	-3.71586	6.30461	0.0120425	-3.37845	-3.86397	0.588864
ENSMUSG00000074594	2.57705	-3.66231	6.29885	0.0120816	-3.38989	-3.86397	0.588864
ENSMUSG00000062309	-0.78811	4.57587	6.29521	0.0121065	4.3345	5.0957	0.588864
ENSMUSG00000111814	-2.53074	-3.70766	6.29352	0.012118	-3.7823	-3.47774	0.588864
ENSMUSG00000094471	2.59553	-3.71903	6.29275	0.0121233	-3.38776	-3.86397	0.588864
ENSMUSG00000114098	2.64244	-3.6937	6.2924	0.0121257	-3.37189	-3.86397	0.588864
ENSMUSG00000065242	2.64249	-3.71497	6.29158	0.0121313	-3.37189	-3.86397	0.588864
ENSMUSG00000098456	2.54538	-3.70442	6.29155	0.0121315	-3.39638	-3.86397	0.588864
ENSMUSG00000092560	2.30837	-3.45115	6.29101	0.0121352	-3.01511	-3.73375	0.588864
ENSMUSG00000102975	2.77384	-3.38815	6.29067	0.0121375	-3.32087	-3.86397	0.588864
ENSMUSG00000106518	3.05418	-2.6641	6.29041	0.0121393	-1.99306	-3.54211	0.588864
ENSMUSG00000094102	-2.57877	-3.14449	6.28909	0.0121484	-3.61382	-2.75141	0.588864
ENSMUSG00000072487	2.58207	-3.49979	6.28907	0.0121485	-3.38961	-3.86397	0.588864
ENSMUSG00000097797	1.34543	-1.95579	6.28559	0.0121724	-1.88233	-2.8214	0.588864
ENSMUSG00000107954	4.63264	-0.551869	6.28395	0.0121836	0.597644	-3.16404	0.588864
ENSMUSG00000029204	0.681566	0.467015	6.28289	0.0121909	0.927279	0.192598	0.588864
ENSMUSG00000057246	0.830308	-1.0402	6.28263	0.0121927	-0.696577	-1.45437	0.588864
ENSMUSG00000107318	-1.77613	-3.11546	6.28103	0.0122037	-3.38792	-2.69313	0.588864
ENSMUSG00000058656	-0.375471	2.58653	6.27574	0.0122402	2.5238	2.77726	0.588864
ENSMUSG00000117457	2.58647	-3.70275	6.27368	0.0122544	-3.38569	-3.86397	0.588864
ENSMUSG00000105270	-2.54927	-3.62748	6.27096	0.0122733	-3.7823	-3.4749	0.588864
ENSMUSG00000118331	1.73263	-3.07768	6.26936	0.0122844	-2.68445	-3.47635	0.588864
ENSMUSG00000097833	2.63808	-3.67473	6.26764	0.0122963	-3.37521	-3.86397	0.588864
ENSMUSG00000093812	-2.58103	-3.69733	6.26537	0.012312	-3.7823	-3.469	0.588864
ENSMUSG00000007594	-0.643992	1.95622	6.26419	0.0123203	1.90326	2.43763	0.588864
ENSMUSG00000109272	1.30174	-2.18252	6.26387	0.0123224	-1.93564	-2.8544	0.588864
ENSMUSG00000106248	2.35943	-3.50297	6.2632	0.0123271	-3.12199	-3.77554	0.588864
ENSMUSG00000046080	1.25567	-0.896925	6.2629	0.0123292	-0.315437	-1.47719	0.588864
ENSMUSG00000114640	2.63468	-3.45781	6.26266	0.0123309	-3.37831	-3.86397	0.588864
ENSMUSG00000085168	2.1584	-3.38903	6.26137	0.0123399	-2.96097	-3.69389	0.588864
ENSMUSG00000080703	-2.54245	-3.56185	6.26124	0.0123408	-3.7823	-3.47434	0.588864
ENSMUSG00000048933	-2.53292	-3.72602	6.26048	0.0123461	-3.7823	-3.47738	0.588864
ENSMUSG00000082848	-2.30421	-3.50887	6.25791	0.012364	-3.69607	-3.2211	0.589211
ENSMUSG00000082727	2.5783	-3.72082	6.25345	0.0123952	-3.39039	-3.86397	0.590191
ENSMUSG00000060747	2.55202	-3.66128	6.25054	0.0124156	-3.39515	-3.86397	0.590501
ENSMUSG00000082106	2.62423	-3.43643	6.24907	0.0124259	-3.38685	-3.86397	0.590501
ENSMUSG00000118157	1.51089	-2.65478	6.24646	0.0124442	-2.45677	-3.28072	0.590501
ENSMUSG00000115322	-2.56101	-3.58473	6.24645	0.0124443	-3.7823	-3.47211	0.590501
ENSMUSG00000115754	-2.54328	-3.70125	6.23792	0.0125043	-3.7823	-3.47551	0.592845
ENSMUSG00000102546	1.05247	-0.503933	6.23351	0.0125355	-0.104988	-1.17695	0.59326
ENSMUSG00000109547	-2.55697	-3.61997	6.23336	0.0125366	-3.7823	-3.47285	0.59326
ENSMUSG00000074945	-2.54455	-3.70267	6.23214	0.0125452	-3.7823	-3.47557	0.59326
ENSMUSG00000049362	2.54648	-3.60344	6.22898	0.0125676	-3.3961	-3.86397	0.593815
ENSMUSG00000087622	2.54415	-3.66544	6.2214	0.0126215	-3.3966	-3.86397	0.594818
ENSMUSG00000117351	-2.53104	-3.70567	6.22091	0.012625	-3.7823	-3.47588	0.594818
ENSMUSG00000108285	2.61611	-3.69763	6.22079	0.0126259	-3.37703	-3.86397	0.594818
ENSMUSG00000117671	2.60031	-2.83882	6.21911	0.0126379	-2.29113	-3.54146	0.594818
ENSMUSG00000102626	3.20351	-2.32666	6.21805	0.0126454	-1.83747	-3.54102	0.594818
ENSMUSG00000091764	-0.642845	0.472842	6.21696	0.0126532	0.18865	0.754284	0.594818
ENSMUSG00000109809	-2.53869	-3.68623	6.21437	0.0126718	-3.7823	-3.47527	0.595187
ENSMUSG00000097714	-2.56045	-3.58178	6.21059	0.0126988	-3.7823	-3.47145	0.595952
ENSMUSG00000082036	2.63055	-3.67841	6.20642	0.0127288	-3.37881	-3.86397	0.596388
ENSMUSG00000112834	2.91499	-3.68494	6.20452	0.0127424	-3.26712	-3.86397	0.596388
ENSMUSG00000075097	2.64735	-3.69429	6.20431	0.012744	-3.37189	-3.86397	0.596388
ENSMUSG00000101028	-2.5465	-3.68115	6.19956	0.0127782	-3.7823	-3.47363	0.596388
ENSMUSG00000076677	2.14195	-0.411318	6.19845	0.0127862	0.620641	-1.33452	0.596388
ENSMUSG00000109867	2.64772	-3.65319	6.19751	0.012793	-3.37189	-3.86397	0.596388
ENSMUSG00000026166	0.758809	0.848661	6.19704	0.0127964	1.2461	0.384856	0.596388
ENSMUSG00000001496	2.4018	-3.59781	6.19446	0.0128151	-3.12505	-3.77756	0.596388
ENSMUSG00000041333	-2.5241	-3.66176	6.1932	0.0128242	-3.7823	-3.47773	0.596388
ENSMUSG00000100002	-2.07482	-3.35316	6.19313	0.0128247	-3.61028	-3.05931	0.596388
ENSMUSG00000099748	1.83711	-2.9053	6.1929	0.0128264	-2.74412	-3.53787	0.596388
ENSMUSG00000036377	-0.821438	4.25935	6.19066	0.0128427	3.91311	4.7023	0.596646
ENSMUSG00000040247	1.12622	0.339678	6.18844	0.0128588	0.70404	-0.385165	0.596894
ENSMUSG00000041674	-0.963453	-1.19094	6.18504	0.0128835	-1.51707	-0.745126	0.59754
ENSMUSG00000108038	-2.55118	-3.66018	6.18087	0.0129138	-3.7823	-3.47341	0.598284
ENSMUSG00000113041	2.5964	-3.54616	6.17989	0.0129211	-3.38446	-3.86397	0.598284
ENSMUSG00000108396	1.0085	-0.769507	6.17305	0.0129711	-0.320123	-1.3206	0.599843
ENSMUSG00000112581	-2.5425	-3.7045	6.17233	0.0129764	-3.7823	-3.4753	0.599843
ENSMUSG00000081211	1.2326	-0.765834	6.16646	0.0130195	-0.0949188	-1.31795	0.601284
ENSMUSG00000087815	-2.52172	-3.66766	6.16444	0.0130344	-3.7823	-3.47885	0.601284
ENSMUSG00000074486	-1.97953	-2.37384	6.16367	0.01304	-3.00751	-1.8719	0.601284
ENSMUSG00000110669	1.7746	-3.25013	6.16	0.0130671	-2.7876	-3.54146	0.602031
ENSMUSG00000028174	1.29961	-1.51173	6.15698	0.0130894	-1.07135	-2.17355	0.602326
ENSMUSG00000073399	1.43039	1.54685	6.15458	0.0131072	2.04872	0.650507	0.602326
ENSMUSG00000030209	1.50085	-2.42295	6.15287	0.0131199	-1.97697	-2.96336	0.602326
ENSMUSG00000015314	1.04464	-1.31176	6.15286	0.0131199	-0.854093	-1.78846	0.602326
ENSMUSG00000108190	1.68913	-2.6429	6.15181	0.0131278	-2.12668	-3.16293	0.602326
ENSMUSG00000103378	-2.65155	-3.67205	6.14745	0.0131602	-3.7823	-3.46392	0.602575
ENSMUSG00000114231	2.65038	-3.71497	6.14716	0.0131624	-3.37189	-3.86397	0.602575
ENSMUSG00000117581	-2.53667	-3.65224	6.14554	0.0131744	-3.7823	-3.47552	0.602575
ENSMUSG00000074217	-0.586147	2.61796	6.14483	0.0131797	2.44533	2.96716	0.602575
ENSMUSG00000116170	4.63778	-2.96736	6.14354	0.0131893	-2.50026	-3.86397	0.602575
ENSMUSG00000028876	0.905508	0.247437	6.14041	0.0132127	0.697093	-0.321985	0.602575
ENSMUSG00000114632	2.65075	-3.71497	6.14007	0.0132152	-3.37189	-3.86397	0.602575
ENSMUSG00000117426	-2.57007	-3.70004	6.13756	0.013234	-3.7823	-3.47032	0.602575
ENSMUSG00000105114	2.6509	-3.67395	6.13724	0.0132364	-3.37189	-3.86397	0.602575
ENSMUSG00000118190	2.65094	-3.67299	6.13651	0.0132418	-3.37189	-3.86397	0.602575
ENSMUSG00000040205	-3.1908	0.121015	6.13314	0.0132671	-3.085	-1.06439	0.602711
ENSMUSG00000100130	-2.54297	-3.6209	6.13223	0.0132739	-3.7823	-3.47517	0.602711
ENSMUSG00000025017	0.442187	2.89693	6.13145	0.0132798	3.17779	2.67233	0.602711
ENSMUSG00000116355	-2.1021	-2.72881	6.13001	0.0132906	-3.45538	-2.62156	0.602711
ENSMUSG00000075220	2.65133	-3.71497	6.12887	0.0132992	-3.37189	-3.86397	0.602711
ENSMUSG00000110706	2.61842	-3.65425	6.12567	0.0133233	-3.38484	-3.86397	0.603288
ENSMUSG00000022346	0.372656	4.95868	6.12429	0.0133337	5.178	4.69349	0.603288
ENSMUSG00000103156	-1.55175	-2.88232	6.12185	0.0133521	-3.14389	-2.38055	0.603629
ENSMUSG00000117955	3.70271	-3.014	6.11978	0.0133677	-2.39908	-3.7746	0.603785
ENSMUSG00000053541	1.1044	-2.07725	6.11745	0.0133854	-1.61758	-2.47399	0.603785
ENSMUSG00000104027	3.27146	-3.3918	6.11708	0.0133882	-3.17373	-3.86397	0.603785
ENSMUSG00000065629	-2.5243	-3.66631	6.10778	0.0134588	-3.7823	-3.47635	0.606476
ENSMUSG00000102376	2.411	-3.57697	6.10129	0.0135083	-3.11449	-3.77733	0.607468
ENSMUSG00000059706	-2.57102	-3.4963	6.10115	0.0135094	-3.7823	-3.47117	0.607468
ENSMUSG00000020399	1.00154	-0.102289	6.1006	0.0135136	0.397636	-0.575873	0.607468
ENSMUSG00000092468	2.91551	-3.69373	6.09764	0.0135363	-3.30121	-3.86397	0.607992
ENSMUSG00000034730	-0.615669	3.50824	6.09368	0.0135666	3.187	3.758	0.608342
ENSMUSG00000096079	2.62753	-3.71672	6.09155	0.013583	-3.37674	-3.86397	0.608342
ENSMUSG00000052056	0.311203	4.96929	6.09149	0.0135834	5.22487	4.83123	0.608342
ENSMUSG00000110670	2.36829	-3.50253	6.08976	0.0135968	-3.12697	-3.77733	0.608342
ENSMUSG00000038608	0.582384	2.36045	6.08948	0.0135989	2.72416	2.11433	0.608342
ENSMUSG00000084967	2.55682	-3.6087	6.08767	0.0136129	-3.39384	-3.86397	0.608477
ENSMUSG00000107184	1.79331	-2.9982	6.08247	0.013653	-2.77358	-3.541	0.609093
ENSMUSG00000029254	0.661342	-0.125913	6.08187	0.0136576	0.286819	-0.406482	0.609093
ENSMUSG00000111635	-2.14674	-3.29083	6.08161	0.0136596	-3.60507	-3.01106	0.609093
ENSMUSG00000034780	-0.964923	0.734441	6.07769	0.01369	0.360737	1.24367	0.609889
ENSMUSG00000031628	0.425464	5.79187	6.07647	0.0136994	6.0732	5.59347	0.609889
ENSMUSG00000112666	-2.54408	-3.65831	6.06562	0.0137838	-3.7823	-3.4749	0.613153
ENSMUSG00000103611	-1.92975	-3.25775	6.06347	0.0138007	-3.53175	-2.91635	0.613411
ENSMUSG00000087640	2.57394	-3.54671	6.05967	0.0138304	-3.39218	-3.86397	0.61424
ENSMUSG00000044287	-1.98236	-3.0424	6.05694	0.0138517	-3.53298	-2.90944	0.61437
ENSMUSG00000085958	2.53824	-3.70335	6.05481	0.0138685	-3.39564	-3.86397	0.61437
ENSMUSG00000109778	2.65508	-3.69422	6.05415	0.0138737	-3.37189	-3.86397	0.61437
ENSMUSG00000044453	1.23958	-2.23755	6.05364	0.0138776	-1.44172	-2.44223	0.61437
ENSMUSG00000021590	2.64081	-3.52179	6.04735	0.0139272	-3.37708	-3.86397	0.615873
ENSMUSG00000109532	-2.53843	-3.61019	6.04517	0.0139444	-3.7823	-3.47515	0.615873
ENSMUSG00000114083	2.99198	-3.3571	6.04511	0.0139449	-2.87082	-3.77776	0.615873
ENSMUSG00000111405	2.00461	-3.41998	6.04347	0.0139578	-3.02239	-3.69047	0.615955
ENSMUSG00000085106	2.7415	-3.68848	6.03996	0.0139856	-3.35035	-3.86397	0.61669
ENSMUSG00000114256	2.5609	-3.64106	6.03327	0.0140387	-3.3943	-3.86397	0.61793
ENSMUSG00000106550	2.91709	-3.69373	6.03177	0.0140506	-3.30121	-3.86397	0.61793
ENSMUSG00000028072	-1.28245	-2.35271	6.02994	0.0140652	-2.62871	-1.85022	0.61793
ENSMUSG00000107588	-2.49485	-3.68699	6.02942	0.0140694	-3.7823	-3.48847	0.61793
ENSMUSG00000072653	-0.799258	-0.0716007	6.02941	0.0140694	-0.49408	0.188057	0.61793
ENSMUSG00000105852	2.4523	-0.33551	6.02483	0.014106	0.350067	-1.91728	0.618558
ENSMUSG00000064768	2.60385	-3.71825	6.02482	0.014106	-3.37847	-3.86397	0.618558
ENSMUSG00000048456	-2.53875	-3.72388	6.02021	0.0141429	-3.7823	-3.4739	0.618998
ENSMUSG00000107595	2.5085	-3.26478	6.02019	0.0141432	-3.06253	-3.77551	0.618998
ENSMUSG00000109132	-2.56898	-3.67975	6.01939	0.0141495	-3.7823	-3.47241	0.618998
ENSMUSG00000085669	2.76928	-3.17683	6.01168	0.0142115	-2.68573	-3.69591	0.621218
ENSMUSG00000096003	2.42397	-3.52447	6.00925	0.014231	-3.11249	-3.77804	0.62139
ENSMUSG00000111563	1.08844	-0.398135	6.00839	0.014238	0.203874	-0.942553	0.62139
ENSMUSG00000087377	-1.24635	-2.02879	6.00703	0.014249	-2.61822	-1.85505	0.62139
ENSMUSG00000032066	-0.502329	3.63231	6.00301	0.0142815	3.53791	3.95466	0.622315
ENSMUSG00000088891	2.95927	-1.0176	6.00007	0.0143053	-0.152473	-2.66158	0.622696
ENSMUSG00000032065	-2.39929	-3.40613	5.99916	0.0143127	-3.69378	-3.16812	0.622696
ENSMUSG00000085738	-1.64211	-2.943	5.99401	0.0143545	-3.31708	-2.63662	0.62328
ENSMUSG00000115366	-2.35571	-3.50269	5.99101	0.014379	-3.69556	-3.17572	0.62328
ENSMUSG00000106875	2.55848	-3.68239	5.99059	0.0143824	-3.39356	-3.86397	0.62328
ENSMUSG00000073926	3.86388	-3.1054	5.98999	0.0143873	-2.93237	-3.86397	0.62328
ENSMUSG00000083834	-1.74024	-2.90931	5.98759	0.0144069	-3.46124	-2.86468	0.62328
ENSMUSG00000108704	3.43545	-3.37434	5.98697	0.0144119	-3.11133	-3.86397	0.62328
ENSMUSG00000078577	2.91815	-3.57524	5.98676	0.0144136	-3.30121	-3.86397	0.62328
ENSMUSG00000105008	-1.10809	-2.1277	5.98648	0.014416	-2.5021	-1.77327	0.62328
ENSMUSG00000087094	-2.9281	-3.69315	5.98006	0.0144685	-3.7823	-3.39467	0.625064
ENSMUSG00000102607	3.07456	-3.4878	5.97509	0.0145093	-3.24221	-3.86397	0.626341
ENSMUSG00000006574	-2.02833	-3.26788	5.96826	0.0145656	-3.53539	-2.9018	0.628235
ENSMUSG00000071494	2.44461	-2.15529	5.96702	0.0145759	-1.41437	-3.10509	0.628235
ENSMUSG00000082032	2.41506	-3.31981	5.96387	0.0146019	-2.84042	-3.69341	0.628869
ENSMUSG00000051969	1.15883	-1.88963	5.96217	0.014616	-1.46984	-2.39904	0.628934
ENSMUSG00000002668	0.826615	0.766523	5.96096	0.0146261	1.24419	0.420952	0.628934
ENSMUSG00000062434	2.40548	-3.61602	5.9577	0.0146532	-3.11979	-3.77733	0.629498
ENSMUSG00000075205	1.50248	-1.98936	5.95664	0.0146619	-1.54485	-2.69084	0.629498
ENSMUSG00000080454	-2.66745	-3.71402	5.95433	0.0146812	-3.7823	-3.46392	0.629839
ENSMUSG00000049548	-2.41295	-3.11709	5.95273	0.0146945	-3.69556	-3.166	0.629923
ENSMUSG00000108646	1.44706	-2.0145	5.95079	0.0147107	-1.87907	-2.89222	0.62997
ENSMUSG00000095740	2.47321	-3.34409	5.94743	0.0147388	-3.07262	-3.7746	0.62997
ENSMUSG00000024013	0.462454	2.47779	5.94705	0.0147419	2.81018	2.22381	0.62997
ENSMUSG00000099276	-2.47762	-3.70966	5.94694	0.0147429	-3.7823	-3.49356	0.62997
ENSMUSG00000097163	-1.93664	-3.25047	5.9458	0.0147524	-3.5355	-2.94753	0.62997
ENSMUSG00000095863	2.77756	-3.31243	5.94252	0.0147799	-2.65109	-3.69389	0.630555
ENSMUSG00000002325	0.586084	5.79925	5.93832	0.0148152	6.15695	5.40321	0.630555
ENSMUSG00000101264	1.95401	-3.24353	5.93746	0.0148224	-2.86719	-3.61753	0.630555
ENSMUSG00000115610	2.6982	-3.69258	5.93744	0.0148225	-3.36252	-3.86397	0.630555
ENSMUSG00000103100	3.13037	-3.51386	5.93739	0.0148229	-3.23355	-3.86397	0.630555
ENSMUSG00000080413	4.24811	-3.13882	5.93351	0.0148556	-2.73298	-3.86397	0.631027
ENSMUSG00000108398	3.58478	-2.05509	5.93337	0.0148568	-1.09771	-3.40296	0.631027
ENSMUSG00000059128	1.38662	-2.30069	5.92668	0.0149133	-1.91144	-2.86672	0.632942
ENSMUSG00000084087	1.75652	-2.73641	5.92214	0.0149518	-2.63406	-3.45953	0.633207
ENSMUSG00000110255	2.66136	-3.71497	5.92011	0.014969	-3.37189	-3.86397	0.633207
ENSMUSG00000099510	3.31196	-3.54918	5.91988	0.014971	-3.16863	-3.86397	0.633207
ENSMUSG00000065018	2.71132	-3.5599	5.91882	0.01498	-2.99687	-3.77733	0.633207
ENSMUSG00000086796	2.58323	-3.51677	5.91878	0.0149803	-3.38642	-3.86397	0.633207
ENSMUSG00000113101	-1.07504	-0.263993	5.91788	0.014988	-0.641242	0.310927	0.633207
ENSMUSG00000082437	2.66163	-3.65581	5.91423	0.0150191	-3.37189	-3.86397	0.634036
ENSMUSG00000108325	2.57095	-3.5621	5.91236	0.015035	-3.39232	-3.86397	0.634227
ENSMUSG00000108865	1.65168	-1.60484	5.90974	0.0150574	-0.928131	-2.34109	0.634689
ENSMUSG00000108526	1.70664	-2.88566	5.90804	0.015072	-2.68576	-3.47168	0.63482
ENSMUSG00000068745	1.58774	-3.03701	5.89589	0.0151763	-2.6181	-3.4052	0.638544
ENSMUSG00000025877	0.984744	0.0368269	5.89464	0.015187	0.495079	-0.453054	0.638544
ENSMUSG00000106295	2.66255	-3.6937	5.89361	0.0151959	-3.37189	-3.86397	0.638544
ENSMUSG00000116818	1.28973	-1.66647	5.89139	0.0152151	-1.09962	-2.19348	0.638544
ENSMUSG00000086329	3.9126	-3.32136	5.89106	0.0152179	-2.90891	-3.86397	0.638544
ENSMUSG00000034116	0.631802	3.43873	5.88443	0.0152754	3.83021	3.04286	0.640093
ENSMUSG00000056961	3.30419	-3.39057	5.88413	0.015278	-3.17194	-3.86397	0.640093
ENSMUSG00000108351	2.6632	-3.71497	5.87874	0.0153248	-3.37189	-3.86397	0.640758
ENSMUSG00000083530	-2.07507	-3.34692	5.87701	0.0153399	-3.61256	-3.05994	0.640758
ENSMUSG00000074628	1.95027	0.0536479	5.87556	0.0153525	1.05168	-1.02108	0.640758
ENSMUSG00000049536	-0.426464	2.07246	5.87359	0.0153697	1.94755	2.2873	0.640758
ENSMUSG00000065407	2.83499	-3.70134	5.8733	0.0153722	-3.3263	-3.86397	0.640758
ENSMUSG00000111313	-2.56657	-3.58358	5.87222	0.0153817	-3.7823	-3.47123	0.640758
ENSMUSG00000102014	-1.03393	-2.11979	5.87145	0.0153884	-2.36171	-1.6633	0.640758
ENSMUSG00000113123	-1.75277	-2.76554	5.8699	0.0154019	-3.32809	-2.58282	0.640758
ENSMUSG00000112708	2.66365	-3.69516	5.86852	0.015414	-3.37189	-3.86397	0.640758
ENSMUSG00000040829	0.47201	2.26013	5.86825	0.0154163	2.55093	1.97185	0.640758
ENSMUSG00000116158	3.86446	-3.33734	5.86669	0.0154301	-2.93237	-3.86397	0.640758
ENSMUSG00000101622	3.86446	-3.27176	5.86642	0.0154324	-2.93237	-3.86397	0.640758
ENSMUSG00000112889	2.04458	-3.35345	5.86067	0.0154829	-3.01226	-3.69457	0.641682
ENSMUSG00000062061	-1.27502	0.120176	5.86032	0.015486	-0.552005	0.555075	0.641682
ENSMUSG00000083760	3.41253	-2.86393	5.85993	0.0154894	-2.21149	-3.69205	0.641682
ENSMUSG00000087254	2.62716	-3.58415	5.85851	0.0155019	-3.37933	-3.86397	0.641722
ENSMUSG00000026104	0.711748	8.42467	5.85614	0.0155228	8.86682	7.94782	0.642106
ENSMUSG00000104133	2.5532	-3.72259	5.85256	0.0155544	-3.39466	-3.86397	0.642869
ENSMUSG00000079092	2.12081	-2.67338	5.85065	0.0155713	-2.43407	-3.45521	0.642869
ENSMUSG00000026058	-0.814521	-0.448707	5.85012	0.015576	-0.928633	-0.244864	0.642869
ENSMUSG00000102291	2.66457	-3.69299	5.8472	0.0156018	-3.37189	-3.86397	0.643387
ENSMUSG00000022101	-1.66853	-3.07719	5.84609	0.0156117	-3.39511	-2.77393	0.643387
ENSMUSG00000115632	-1.55641	-2.83892	5.84098	0.0156571	-3.32382	-2.69519	0.644338
ENSMUSG00000110281	2.92144	-3.49748	5.84087	0.0156581	-3.30121	-3.86397	0.644338
ENSMUSG00000116016	6.17615	-1.16606	5.83805	0.0156832	-1.34904	-3.86397	0.644668
ENSMUSG00000034551	1.09032	0.369406	5.83701	0.0156924	1.1059	-0.181597	0.644668
ENSMUSG00000082436	2.02966	-3.32762	5.83606	0.0157009	-3.01421	-3.69457	0.644668
ENSMUSG00000108035	-1.8309	-2.97232	5.83198	0.0157374	-3.46328	-2.82116	0.645687
ENSMUSG00000030220	0.406945	4.19022	5.82807	0.0157724	4.47643	3.94073	0.646647
ENSMUSG00000113456	1.30933	-2.08252	5.82488	0.015801	-1.67373	-2.65732	0.64734
ENSMUSG00000098395	2.49811	-3.59329	5.82071	0.0158385	-3.41352	-3.86397	0.648398
ENSMUSG00000050423	1.87524	-2.77044	5.81714	0.0158708	-2.22031	-3.27984	0.649238
ENSMUSG00000083836	0.775402	-0.127742	5.81305	0.0159077	0.28006	-0.556892	0.650268
ENSMUSG00000099988	-1.27589	-2.45525	5.80795	0.0159538	-2.82326	-2.09948	0.651676
ENSMUSG00000028238	1.27379	2.31063	5.80463	0.015984	2.53476	1.26968	0.652031
ENSMUSG00000092358	1.46202	-2.45455	5.80441	0.0159861	-2.16472	-3.08271	0.652031
ENSMUSG00000036938	-2.33312	4.47073	5.80078	0.0160191	1.03047	3.31426	0.652897
ENSMUSG00000092225	1.19995	-1.96343	5.79821	0.0160425	-1.47878	-2.45524	0.653332
ENSMUSG00000083657	2.61667	-3.57829	5.79703	0.0160533	-3.38059	-3.86397	0.653332
ENSMUSG00000103108	-0.848906	-0.68248	5.79514	0.0160705	-1.14612	-0.464437	0.653554
ENSMUSG00000109924	1.57008	-2.11504	5.78941	0.016123	-1.49265	-2.68875	0.655206
ENSMUSG00000097795	1.45201	-1.43708	5.78611	0.0161533	-1.24455	-2.43903	0.655708
ENSMUSG00000086123	-1.99833	-3.37724	5.78549	0.0161589	-3.61513	-3.10616	0.655708
ENSMUSG00000117184	1.13562	-1.78489	5.78252	0.0161863	-1.26327	-2.23881	0.656046
ENSMUSG00000114606	0.930725	0.213406	5.7818	0.016193	0.617723	-0.412153	0.656046
ENSMUSG00000074715	1.33335	4.06142	5.78056	0.0162044	4.43716	3.09461	0.656046
ENSMUSG00000071680	1.15619	-1.43583	5.77945	0.0162146	-0.795167	-1.8342	0.656046
ENSMUSG00000044025	3.06528	-1.87777	5.77805	0.0162275	-1.40608	-3.34062	0.656092
ENSMUSG00000081041	-2.3664	-3.57757	5.77672	0.0162399	-3.69636	-3.17335	0.656112
ENSMUSG00000109870	3.12402	-3.3902	5.76984	0.0163035	-3.23686	-3.86397	0.65777
ENSMUSG00000021384	0.77058	0.537448	5.76972	0.0163046	0.871127	-0.0016268	0.65777
ENSMUSG00000063953	0.272272	4.99078	5.76532	0.0163455	4.97188	4.60041	0.65894
ENSMUSG00000110759	1.46438	-2.75494	5.76348	0.0163626	-2.49197	-3.28362	0.659002
ENSMUSG00000104547	2.19042	-3.34014	5.76052	0.0163902	-3.18969	-3.77482	0.659002
ENSMUSG00000055733	-0.711784	0.6942	5.76039	0.0163914	0.401624	1.03427	0.659002
ENSMUSG00000074735	1.63822	-1.8027	5.76005	0.0163946	-1.31645	-2.5805	0.659002
ENSMUSG00000096995	-0.916601	-1.3492	5.75853	0.0164088	-1.62153	-0.916757	0.659095
ENSMUSG00000085927	2.85055	-3.44473	5.75692	0.0164238	-3.29506	-3.86397	0.659223
ENSMUSG00000038209	-1.29479	1.48274	5.74958	0.0164926	1.09382	2.29017	0.661506
ENSMUSG00000114939	-1.80782	-3.28134	5.73257	0.0166531	-3.46	-2.85013	0.666984
ENSMUSG00000106189	1.14114	-0.664628	5.7317	0.0166614	-0.22647	-1.38523	0.666984
ENSMUSG00000028777	0.74633	-0.00403864	5.73082	0.0166697	0.158747	-0.568266	0.666984
ENSMUSG00000022416	0.994056	-0.11502	5.72787	0.0166977	0.435721	-0.664554	0.666984
ENSMUSG00000090594	2.66953	-3.71497	5.72743	0.0167019	-3.37189	-3.86397	0.666984
ENSMUSG00000083256	2.50446	-3.62726	5.7262	0.0167136	-3.39744	-3.86397	0.666984
ENSMUSG00000109713	2.00964	-3.20843	5.7258	0.0167174	-3.03071	-3.69386	0.666984
ENSMUSG00000101012	2.66963	-3.71497	5.72496	0.0167254	-3.37189	-3.86397	0.666984
ENSMUSG00000004542	2.58889	-3.37522	5.72357	0.0167386	-3.38811	-3.86397	0.667032
ENSMUSG00000089900	-2.54274	-3.64439	5.72128	0.0167605	-3.7823	-3.47299	0.667424
ENSMUSG00000114519	-2.6296	-3.62445	5.71763	0.0167954	-3.7823	-3.46608	0.667858
ENSMUSG00000022586	1.36989	-2.32116	5.71762	0.0167955	-1.95326	-2.87217	0.667858
ENSMUSG00000111917	-2.52929	-3.72397	5.71545	0.0168162	-3.7823	-3.47557	0.668205
ENSMUSG00000099907	3.31407	-3.49873	5.71369	0.0168331	-3.16863	-3.86397	0.668395
ENSMUSG00000098265	4.34887	-3.21866	5.70969	0.0168715	-2.67611	-3.86397	0.669055
ENSMUSG00000087168	1.54342	-1.52602	5.70945	0.0168738	-0.857861	-2.21839	0.669055
ENSMUSG00000096206	2.10194	-3.12933	5.70788	0.0168889	-2.99781	-3.6974	0.669176
ENSMUSG00000087621	2.42371	-3.45017	5.70459	0.0169206	-3.09315	-3.77804	0.669953
ENSMUSG00000108659	-0.970225	-1.13106	5.70092	0.0169561	-1.68845	-0.948467	0.670877
ENSMUSG00000023467	-1.21795	-1.92388	5.69728	0.0169912	-2.09404	-1.20894	0.671348
ENSMUSG00000049414	0.524512	1.34947	5.69718	0.0169922	1.61763	0.979708	0.671348
ENSMUSG00000100182	-1.20934	-2.37794	5.69348	0.017028	-2.46483	-1.67183	0.671595
ENSMUSG00000097106	2.18722	-3.53283	5.69322	0.0170306	-3.19872	-3.77756	0.671595
ENSMUSG00000021266	0.598439	8.71285	5.69279	0.0170348	9.09756	8.31757	0.671595
ENSMUSG00000114558	2.19913	-3.58316	5.69089	0.0170532	-3.19064	-3.77776	0.671844
ENSMUSG00000055826	-1.80934	-3.01544	5.68956	0.0170661	-3.39062	-2.68746	0.671876
ENSMUSG00000098524	-2.50829	-3.40166	5.6825	0.017135	-3.69465	-3.11226	0.673959
ENSMUSG00000092111	1.1974	-0.8957	5.68164	0.0171433	-0.317719	-1.50695	0.673959
ENSMUSG00000104559	-1.12779	-2.23401	5.67913	0.0171679	-2.3568	-1.60276	0.674447
ENSMUSG00000092916	3.36093	-3.5041	5.67772	0.0171816	-3.15091	-3.86397	0.67451
ENSMUSG00000096831	-2.41485	-3.51297	5.67262	0.0172317	-3.64894	-3.05441	0.675998
ENSMUSG00000090625	1.68233	2.38625	5.67122	0.0172455	3.47864	1.36672	0.67606
ENSMUSG00000103114	-1.58455	-2.85975	5.66854	0.0172718	-3.32956	-2.69509	0.676614
ENSMUSG00000114578	2.6722	-3.67273	5.65944	0.0173616	-3.37189	-3.86397	0.679223
ENSMUSG00000118303	2.91538	-3.48421	5.6589	0.017367	-3.30381	-3.86397	0.679223
ENSMUSG00000117220	1.07124	-1.61764	5.65799	0.017376	-1.22641	-2.12974	0.679223
ENSMUSG00000086696	2.01112	-3.13705	5.65684	0.0173874	-3.01987	-3.69115	0.679223
ENSMUSG00000081466	3.87205	-2.76358	5.65506	0.0174051	-2.30477	-3.77482	0.679322
ENSMUSG00000082997	-2.49494	-3.58409	5.65412	0.0174144	-3.7823	-3.47773	0.679322
ENSMUSG00000108859	2.52241	-3.66159	5.64746	0.0174807	-3.39564	-3.86397	0.680339
ENSMUSG00000114776	2.86937	-3.27274	5.64695	0.0174857	-3.30383	-3.86397	0.680339
ENSMUSG00000109493	2.38311	-3.73665	5.64586	0.0174967	-3.44556	-3.86397	0.680339
ENSMUSG00000074342	0.870046	-0.307291	5.64479	0.0175073	0.226623	-0.616379	0.680339
ENSMUSG00000085041	2.96474	-2.80997	5.64412	0.017514	-2.58513	-3.69681	0.680339
ENSMUSG00000087013	-0.991554	-1.31401	5.64411	0.0175141	-1.63789	-0.871076	0.680339
ENSMUSG00000061616	3.32533	-1.82263	5.64232	0.017532	-0.923232	-3.22345	0.68056
ENSMUSG00000103151	2.15814	-3.40992	5.64099	0.0175453	-2.9528	-3.6932	0.6806
ENSMUSG00000051262	-1.23953	-1.38002	5.63733	0.017582	-1.90688	-0.923492	0.681544
ENSMUSG00000115122	3.25447	-3.0686	5.6331	0.0176244	-3.19105	-3.86397	0.682713
ENSMUSG00000031559	3.86554	-3.06253	5.62745	0.0176814	-2.93237	-3.86397	0.68444
ENSMUSG00000099364	-1.18207	-0.890308	5.61631	0.0177941	-1.29329	-0.283454	0.688324
ENSMUSG00000102796	-0.978721	-0.802459	5.61495	0.0178079	-1.17476	-0.385368	0.688377
ENSMUSG00000104222	0.996221	1.41598	5.61136	0.0178444	2.03391	0.830906	0.68931
ENSMUSG00000101563	2.67429	-3.67273	5.6042	0.0179175	-3.37189	-3.86397	0.691649
ENSMUSG00000055541	0.79154	0.816849	5.59371	0.0180251	1.21029	0.414491	0.695321
ENSMUSG00000028804	-0.804934	-1.3842	5.59102	0.0180527	-1.64216	-1.03918	0.695633
ENSMUSG00000022759	1.7185	0.328504	5.59049	0.0180583	1.1644	-0.72405	0.695633
ENSMUSG00000093931	-2.27607	6.8644	5.5822	0.0181439	3.61815	5.90035	0.698389
ENSMUSG00000106093	2.41091	-3.34096	5.58012	0.0181655	-3.11791	-3.77733	0.698389
ENSMUSG00000084756	-0.945491	1.1501	5.57962	0.0181707	0.596388	1.45993	0.698389
ENSMUSG00000087201	2.52741	-3.58152	5.5787	0.0181802	-3.06137	-3.77776	0.698389
ENSMUSG00000107123	2.6753	-3.71497	5.57669	0.0182011	-3.37189	-3.86397	0.698709
ENSMUSG00000037991	0.484371	1.67088	5.57446	0.0182243	1.94743	1.36124	0.699116
ENSMUSG00000026395	0.982121	3.35404	5.57105	0.0182598	3.83759	2.8464	0.699993
ENSMUSG00000108278	2.5859	-3.52459	5.56806	0.018291	-3.39108	-3.86397	0.700594
ENSMUSG00000084108	2.40765	-3.52289	5.56713	0.0183007	-3.11649	-3.77776	0.700594
ENSMUSG00000089779	2.69256	-3.71368	5.56472	0.018326	-3.36756	-3.86397	0.701076
ENSMUSG00000034786	0.391812	2.30731	5.56039	0.0183713	2.6334	2.12709	0.701925
ENSMUSG00000073145	3.36565	-3.27992	5.56019	0.0183735	-2.64054	-3.77551	0.701925
ENSMUSG00000001930	-0.524885	3.64596	5.55818	0.0183946	3.43269	3.90464	0.702179
ENSMUSG00000091931	0.366618	3.24199	5.55714	0.0184054	3.50832	3.01975	0.702179
ENSMUSG00000104655	3.13565	-3.44481	5.55548	0.0184229	-3.23355	-3.86397	0.702232
ENSMUSG00000029075	0.776959	0.10528	5.5546	0.0184321	0.446781	-0.383748	0.702232
ENSMUSG00000032691	0.923474	-0.816757	5.54934	0.0184877	-0.443488	-1.31283	0.702348
ENSMUSG00000112197	2.67637	-3.71497	5.54726	0.0185096	-3.37189	-3.86397	0.702348
ENSMUSG00000060461	-0.889309	-0.796799	5.54656	0.018517	-1.2599	-0.521107	0.702348
ENSMUSG00000113604	2.18006	-3.58083	5.54651	0.0185176	-3.18627	-3.7746	0.702348
ENSMUSG00000034000	2.14496	-1.51164	5.54618	0.0185211	-0.620075	-2.44409	0.702348
ENSMUSG00000083982	1.52977	-2.47651	5.54614	0.0185215	-2.01315	-3.00442	0.702348
ENSMUSG00000024164	0.636826	8.17574	5.54592	0.0185238	8.59925	7.80573	0.702348
ENSMUSG00000026560	-2.04231	-3.13557	5.54347	0.0185497	-3.46146	-2.63582	0.702849
ENSMUSG00000105619	2.67661	-3.71497	5.54064	0.0185798	-3.37189	-3.86397	0.703346
ENSMUSG00000074896	0.667846	6.05466	5.53982	0.0185885	6.46828	5.61628	0.703346
ENSMUSG00000030623	1.35251	1.30155	5.53865	0.0186009	2.18496	0.526584	0.703346
ENSMUSG00000105204	5.29656	-1.13702	5.53293	0.0186618	-0.166096	-3.64579	0.704605
ENSMUSG00000116220	1.28932	-2.54024	5.53099	0.0186825	-2.09594	-2.95737	0.704605
ENSMUSG00000108972	1.05418	-0.953032	5.53014	0.0186916	-0.529582	-1.51503	0.704605
ENSMUSG00000106635	2.67701	-3.71497	5.52965	0.0186969	-3.37189	-3.86397	0.704605
ENSMUSG00000093571	-2.49258	-3.66424	5.52957	0.0186977	-3.7823	-3.49166	0.704605
ENSMUSG00000111165	2.67711	-3.71497	5.52675	0.0187279	-3.37189	-3.86397	0.704874
ENSMUSG00000098956	2.67712	-3.71497	5.52653	0.0187302	-3.37189	-3.86397	0.704874
ENSMUSG00000114425	-1.89842	-3.35711	5.52345	0.0187632	-3.53811	-2.95974	0.705177
ENSMUSG00000031991	0.967962	0.280651	5.5224	0.0187745	0.841638	-0.272727	0.705177
ENSMUSG00000109897	1.02245	-0.495379	5.5218	0.018781	0.154579	-0.922143	0.705177
ENSMUSG00000113216	-1.22767	-2.27523	5.52045	0.0187954	-2.70215	-1.97491	0.705177
ENSMUSG00000029608	-1.38313	-2.50924	5.51889	0.0188122	-2.92574	-2.16468	0.705177
ENSMUSG00000105660	-2.50101	-3.57136	5.51506	0.0188535	-3.7823	-3.4765	0.705177
ENSMUSG00000111788	0.973324	-1.45498	5.51472	0.018857	-1.05201	-1.92914	0.705177
ENSMUSG00000104465	-2.29306	-3.55155	5.51376	0.0188675	-3.69636	-3.222	0.705177
ENSMUSG00000103135	-1.97678	-3.35139	5.51	0.0189081	-3.61151	-3.10707	0.705177
ENSMUSG00000116182	2.03016	-2.78908	5.5099	0.0189091	-2.43291	-3.4661	0.705177
ENSMUSG00000029102	-0.711093	4.96609	5.50985	0.0189097	4.89404	5.51156	0.705177
ENSMUSG00000114661	3.47504	-3.19403	5.50896	0.0189192	-3.10624	-3.86397	0.705177
ENSMUSG00000043383	5.01681	-2.11203	5.50661	0.0189447	-1.00342	-3.69567	0.705177
ENSMUSG00000051735	0.608097	1.46801	5.50635	0.0189475	1.85135	1.21668	0.705177
ENSMUSG00000044988	-1.48862	-2.97132	5.50408	0.0189722	-3.08454	-2.3409	0.705177
ENSMUSG00000053801	0.387815	4.03052	5.50007	0.0190158	4.25989	3.75262	0.705177
ENSMUSG00000100218	1.68133	-2.49557	5.49934	0.0190237	-2.10338	-3.15299	0.705177
ENSMUSG00000110007	3.47512	-3.42338	5.49805	0.0190377	-3.10624	-3.86397	0.705177
ENSMUSG00000099931	-1.53954	-3.01025	5.49266	0.0190964	-3.32533	-2.72402	0.705177
ENSMUSG00000032623	1.01625	-1.13642	5.48256	0.0192071	-0.803408	-1.7594	0.705177
ENSMUSG00000104095	2.17825	-3.50644	5.48127	0.0192212	-3.19748	-3.77434	0.705177
ENSMUSG00000085745	4.47122	-2.62314	5.4789	0.0192474	-1.88193	-3.77551	0.705177
ENSMUSG00000103285	-0.838806	-0.930678	5.47691	0.0192693	-1.2302	-0.544331	0.705177
ENSMUSG00000026335	-0.345226	6.91269	5.47537	0.0192862	6.92684	7.20114	0.705177
ENSMUSG00000108416	4.28902	-2.79117	5.47305	0.0193119	-2.08942	-3.77733	0.705177
ENSMUSG00000085466	2.18262	-3.58647	5.46531	0.0193976	-3.20099	-3.77804	0.705177
ENSMUSG00000098037	-1.67315	-3.08585	5.46189	0.0194356	-3.26	-2.50913	0.705177
ENSMUSG00000035095	-0.623213	0.776141	5.46187	0.0194359	0.745327	1.27458	0.705177
ENSMUSG00000082987	2.20084	-3.48168	5.45745	0.0194851	-3.18413	-3.77482	0.705177
ENSMUSG00000097414	2.99514	-1.99809	5.45501	0.0195123	-1.25909	-3.22497	0.705177
ENSMUSG00000021396	-0.979825	1.39844	5.453	0.0195347	1.13531	2.04299	0.705177
ENSMUSG00000087111	2.71745	-3.49	5.44961	0.0195727	-3.00113	-3.77776	0.705177
ENSMUSG00000105606	2.41209	0.573562	5.44917	0.0195776	1.62649	-0.723536	0.705177
ENSMUSG00000102915	1.12955	-1.62692	5.44506	0.0196238	-1.37703	-2.32959	0.705177
ENSMUSG00000048232	-0.45938	2.58171	5.44195	0.0196587	2.38835	2.78551	0.705177
ENSMUSG00000104271	-2.09329	-3.21958	5.44041	0.019676	-3.61166	-3.05554	0.705177
ENSMUSG00000039682	0.586342	7.73116	5.43771	0.0197064	8.10304	7.32831	0.705177
ENSMUSG00000115432	2.68025	-3.61334	5.43648	0.0197204	-3.37189	-3.86397	0.705177
ENSMUSG00000105504	0.620539	4.36738	5.43351	0.0197539	4.77152	3.96908	0.705177
ENSMUSG00000082771	2.1798	-3.4214	5.43206	0.0197703	-3.19646	-3.7746	0.705177
ENSMUSG00000035517	0.286823	6.17556	5.43173	0.0197741	6.35201	5.97281	0.705177
ENSMUSG00000117089	1.68674	-2.84476	5.4296	0.0197982	-2.50475	-3.38258	0.705177
ENSMUSG00000105940	-1.62466	-3.01697	5.42813	0.0198149	-3.39508	-2.78419	0.705177
ENSMUSG00000023257	2.34523	-3.7365	5.42553	0.0198444	-3.44585	-3.86397	0.705177
ENSMUSG00000082556	2.34523	-3.7365	5.42553	0.0198444	-3.44585	-3.86397	0.705177
ENSMUSG00000105155	2.34523	-3.7365	5.42553	0.0198444	-3.44585	-3.86397	0.705177
ENSMUSG00000029679	2.34523	-3.7365	5.42553	0.0198444	-3.44585	-3.86397	0.705177
ENSMUSG00000107454	2.34523	-3.7365	5.42553	0.0198444	-3.44585	-3.86397	0.705177
ENSMUSG00000057540	2.34523	-3.7365	5.42553	0.0198444	-3.44585	-3.86397	0.705177
ENSMUSG00000064532	2.34523	-3.7365	5.42553	0.0198444	-3.44585	-3.86397	0.705177
ENSMUSG00000064734	2.34523	-3.7365	5.42553	0.0198444	-3.44585	-3.86397	0.705177
ENSMUSG00000063350	2.34523	-3.7365	5.42553	0.0198444	-3.44585	-3.86397	0.705177
ENSMUSG00000064743	2.34523	-3.7365	5.42553	0.0198444	-3.44585	-3.86397	0.705177
ENSMUSG00000090387	2.34523	-3.7365	5.42553	0.0198444	-3.44585	-3.86397	0.705177
ENSMUSG00000114191	2.34523	-3.7365	5.42553	0.0198444	-3.44585	-3.86397	0.705177
ENSMUSG00000084566	2.34523	-3.7365	5.42553	0.0198444	-3.44585	-3.86397	0.705177
ENSMUSG00000115460	2.34523	-3.7365	5.42553	0.0198444	-3.44585	-3.86397	0.705177
ENSMUSG00000115169	2.34523	-3.7365	5.42553	0.0198444	-3.44585	-3.86397	0.705177
ENSMUSG00000116331	2.34523	-3.7365	5.42553	0.0198444	-3.44585	-3.86397	0.705177
ENSMUSG00000088350	2.34523	-3.7365	5.42553	0.0198444	-3.44585	-3.86397	0.705177
ENSMUSG00000117971	2.34523	-3.7365	5.42553	0.0198444	-3.44585	-3.86397	0.705177
ENSMUSG00000094643	-2.48731	-3.59982	5.42466	0.0198543	-3.7823	-3.47681	0.705177
ENSMUSG00000106759	2.34375	-3.73678	5.42155	0.0198897	-3.44896	-3.86397	0.705177
ENSMUSG00000052013	0.99374	-0.601502	5.42147	0.0198907	-0.131775	-1.06611	0.705177
ENSMUSG00000082226	-1.8184	-2.9033	5.42115	0.0198942	-3.39536	-2.72211	0.705177
ENSMUSG00000108814	2.53125	-3.55699	5.418	0.0199302	-3.05256	-3.7746	0.705177
ENSMUSG00000037337	0.805458	0.525128	5.41796	0.0199306	0.994487	0.184704	0.705177
ENSMUSG00000095538	3.91081	-2.87236	5.41587	0.0199545	-2.83834	-3.86397	0.705177
ENSMUSG00000094796	1.20242	-1.27693	5.41427	0.0199728	-0.530996	-1.6065	0.705177
ENSMUSG00000091519	2.24856	-3.54229	5.41417	0.019974	-3.17832	-3.77804	0.705177
ENSMUSG00000060029	2.33933	-3.73762	5.40965	0.0200257	-3.45825	-3.86397	0.705177
ENSMUSG00000104685	1.37925	-2.58752	5.40709	0.0200551	-2.03674	-2.95547	0.705177
ENSMUSG00000075222	3.47579	-3.28781	5.40702	0.0200559	-3.10624	-3.86397	0.705177
ENSMUSG00000050587	-0.71803	0.681431	5.40612	0.0200663	0.411136	1.0623	0.705177
ENSMUSG00000097092	-1.4401	-2.88312	5.4023	0.0201102	-3.19982	-2.54299	0.705177
ENSMUSG00000114246	2.33628	-3.73819	5.40145	0.02012	-3.45674	-3.86397	0.705177
ENSMUSG00000105180	0.967475	-0.115203	5.40007	0.0201359	0.372497	-0.680191	0.705177
ENSMUSG00000103445	1.40753	-2.86895	5.39875	0.0201512	-2.29907	-3.15898	0.705177
ENSMUSG00000085471	2.33527	-3.73838	5.39872	0.0201515	-3.45623	-3.86397	0.705177
ENSMUSG00000113601	2.01875	-3.2775	5.398	0.0201599	-2.83207	-3.61685	0.705177
ENSMUSG00000022876	0.927064	-0.590353	5.39719	0.0201692	-0.0853836	-0.960519	0.705177
ENSMUSG00000095028	1.43938	-2.48209	5.3971	0.0201703	-2.23694	-3.12832	0.705177
ENSMUSG00000028926	-0.414165	3.83644	5.39693	0.0201722	3.74255	4.09427	0.705177
ENSMUSG00000085944	2.36075	-3.61362	5.39591	0.020184	-3.44803	-3.86397	0.705177
ENSMUSG00000080936	1.50177	-2.78472	5.39489	0.0201958	-2.19459	-3.13519	0.705177
ENSMUSG00000084193	-1.60394	-1.61496	5.39212	0.0202279	-2.5749	-1.43857	0.705177
ENSMUSG00000095590	-1.93952	-2.93473	5.39187	0.0202308	-3.34706	-2.53469	0.705177
ENSMUSG00000102202	1.4984	-2.96692	5.39163	0.0202336	-2.65511	-3.39707	0.705177
ENSMUSG00000092776	2.33226	-3.73894	5.39062	0.0202453	-3.45968	-3.86397	0.705177
ENSMUSG00000118189	2.33234	-3.73887	5.39061	0.0202453	-3.45418	-3.86397	0.705177
ENSMUSG00000033470	0.728557	-0.114965	5.38977	0.0202551	0.340901	-0.41944	0.705177
ENSMUSG00000086310	2.33117	-3.7391	5.38749	0.0202816	-3.46	-3.86397	0.705177
ENSMUSG00000096655	1.68286	-3.15259	5.38717	0.0202853	-2.70511	-3.47738	0.705177
ENSMUSG00000052749	1.31674	-2.25689	5.38659	0.0202921	-1.81143	-2.74007	0.705177
ENSMUSG00000024669	0.929605	-0.11712	5.38586	0.0203005	0.257419	-0.639935	0.705177
ENSMUSG00000103366	-1.97014	-3.23123	5.38555	0.0203042	-3.61382	-3.11113	0.705177
ENSMUSG00000105658	2.33433	-3.71866	5.38425	0.0203193	-3.45368	-3.86397	0.705177
ENSMUSG00000057945	2.33465	-3.61891	5.38309	0.0203328	-3.45382	-3.86397	0.705177
ENSMUSG00000034209	-1.15735	-1.72707	5.38248	0.02034	-2.13547	-1.3145	0.705177
ENSMUSG00000109487	2.32902	-3.73948	5.38163	0.0203498	-3.45457	-3.86397	0.705177
ENSMUSG00000092816	2.34064	-3.71778	5.37918	0.0203784	-3.45278	-3.86397	0.705177
ENSMUSG00000096506	2.32786	-3.73967	5.3784	0.0203875	-3.46029	-3.86397	0.705177
ENSMUSG00000083859	0.919318	-1.73041	5.37838	0.0203878	-1.36232	-2.14972	0.705177
ENSMUSG00000107058	-2.16267	-3.40769	5.37802	0.020392	-3.69636	-3.27917	0.705177
ENSMUSG00000085078	0.786785	-0.442788	5.37384	0.020441	-0.0629984	-0.888849	0.705177
ENSMUSG00000082369	2.32589	-3.74009	5.37332	0.0204471	-3.46107	-3.86397	0.705177
ENSMUSG00000059042	2.33048	-3.71882	5.37286	0.0204525	-3.4595	-3.86397	0.705177
ENSMUSG00000085072	2.21546	-3.50549	5.37244	0.0204573	-3.19612	-3.77776	0.705177
ENSMUSG00000112133	2.34172	-3.65682	5.37141	0.0204694	-3.45559	-3.86397	0.705177
ENSMUSG00000074398	1.20555	-0.405902	5.36962	0.0204905	0.174768	-1.10633	0.705177
ENSMUSG00000082030	2.32104	-3.72099	5.36829	0.020506	-3.45881	-3.86397	0.705177
ENSMUSG00000039976	-0.484336	4.72288	5.36671	0.0205247	4.51784	4.9522	0.705177
ENSMUSG00000084074	-2.12243	-3.49675	5.36478	0.0205473	-3.69607	-3.28602	0.705177
ENSMUSG00000109502	-2.33092	-3.73994	5.36382	0.0205587	-3.7823	-3.53465	0.705177
ENSMUSG00000106777	2.3126	-3.61985	5.36363	0.020561	-3.46364	-3.86397	0.705177
ENSMUSG00000111001	2.31884	-3.60372	5.36197	0.0205805	-3.4621	-3.86397	0.705177
ENSMUSG00000090252	2.3195	-3.74126	5.35604	0.0206506	-3.462	-3.86397	0.705177
ENSMUSG00000093619	2.3195	-3.74126	5.35604	0.0206506	-3.462	-3.86397	0.705177
ENSMUSG00000110171	2.31937	-3.74115	5.35525	0.02066	-3.45614	-3.86397	0.705177
ENSMUSG00000083399	1.77195	-3.14454	5.35482	0.0206651	-2.80548	-3.54572	0.705177
ENSMUSG00000097876	1.80971	-3.09198	5.35372	0.0206781	-2.74714	-3.53856	0.705177
ENSMUSG00000100623	-2.34715	-3.73327	5.35262	0.0206912	-3.7823	-3.53451	0.705177
ENSMUSG00000105469	-2.34715	-3.73327	5.35262	0.0206912	-3.7823	-3.53451	0.705177
ENSMUSG00000109001	-2.34715	-3.73327	5.35262	0.0206912	-3.7823	-3.53451	0.705177
ENSMUSG00000112293	-2.34715	-3.73327	5.35262	0.0206912	-3.7823	-3.53451	0.705177
ENSMUSG00000059277	-0.857724	-0.317545	5.35213	0.020697	-0.756381	-0.0242049	0.705177
ENSMUSG00000050121	2.32888	-3.68017	5.35077	0.0207131	-3.45921	-3.86397	0.705177
ENSMUSG00000107917	2.326	-3.71852	5.34993	0.0207231	-3.45802	-3.86397	0.705177
ENSMUSG00000086396	3.13827	-3.38841	5.34879	0.0207367	-3.23355	-3.86397	0.705177
ENSMUSG00000085824	2.34876	-3.66374	5.34838	0.0207416	-3.44845	-3.86397	0.705177
ENSMUSG00000108987	2.31641	-3.74178	5.34756	0.0207513	-3.46042	-3.86397	0.705177
ENSMUSG00000056699	2.3299	-3.54787	5.34545	0.0207764	-3.45957	-3.86397	0.705177
ENSMUSG00000073724	2.32642	-3.69409	5.34481	0.0207841	-3.46064	-3.86397	0.705177
ENSMUSG00000064422	2.35458	-3.55615	5.34209	0.0208165	-3.11564	-3.7746	0.705177
ENSMUSG00000086453	-2.15867	-3.33233	5.34192	0.0208185	-3.69556	-3.27835	0.705177
ENSMUSG00000097976	2.31293	-3.74247	5.3384	0.0208607	-3.46324	-3.86397	0.705177
ENSMUSG00000063297	-0.90746	-1.32118	5.3366	0.0208821	-1.48449	-0.771649	0.705177
ENSMUSG00000115398	2.31926	-3.67947	5.33589	0.0208907	-3.46246	-3.86397	0.705177
ENSMUSG00000092338	-2.34051	-3.73456	5.335	0.0209013	-3.7823	-3.53515	0.705177
ENSMUSG00000093164	-2.34029	-3.7346	5.33444	0.0209081	-3.7823	-3.53463	0.705177
ENSMUSG00000110685	2.31142	-3.74274	5.3343	0.0209098	-3.46374	-3.86397	0.705177
ENSMUSG00000025936	0.738564	0.544606	5.33311	0.020924	0.94986	0.10013	0.705177
ENSMUSG00000064400	2.33019	-3.67891	5.33309	0.0209242	-3.45763	-3.86397	0.705177
ENSMUSG00000112364	0.796259	1.89193	5.33275	0.0209283	2.38642	1.39488	0.705177
ENSMUSG00000114566	2.33687	-3.63365	5.33202	0.0209371	-3.45382	-3.86397	0.705177
ENSMUSG00000095673	2.31547	-3.68715	5.33153	0.020943	-3.46132	-3.86397	0.705177
ENSMUSG00000077394	2.52439	-3.72373	5.33094	0.0209501	-3.39604	-3.86397	0.705177
ENSMUSG00000095212	2.31357	-3.68142	5.33092	0.0209503	-3.463	-3.86397	0.705177
ENSMUSG00000041737	0.325131	6.38059	5.32941	0.0209685	6.53072	6.14133	0.705177
ENSMUSG00000105958	2.31733	-3.67742	5.32877	0.0209762	-3.46225	-3.86397	0.705177
ENSMUSG00000096498	-2.56239	-1.84355	5.32801	0.0209854	-2.63763	-0.642661	0.705177
ENSMUSG00000039264	1.07037	1.50926	5.32605	0.0210089	2.08041	1.00887	0.705177
ENSMUSG00000103561	2.19439	-3.58004	5.32515	0.0210198	-3.18236	-3.77551	0.705177
ENSMUSG00000114777	2.3134	-3.70122	5.32446	0.0210282	-3.46289	-3.86397	0.705177
ENSMUSG00000107406	-2.13798	-3.5498	5.3242	0.0210313	-3.69465	-3.28105	0.705177
ENSMUSG00000052301	0.909372	-0.544921	5.32394	0.0210345	-0.142841	-1.07455	0.705177
ENSMUSG00000109959	-2.33627	-3.73541	5.3239	0.0210349	-3.7823	-3.53492	0.705177
ENSMUSG00000115049	2.34122	-3.6595	5.32377	0.0210365	-3.4589	-3.86397	0.705177
ENSMUSG00000100190	2.30689	-3.74354	5.32203	0.0210575	-3.46524	-3.86397	0.705177
ENSMUSG00000075006	2.30689	-3.74354	5.32203	0.0210575	-3.46524	-3.86397	0.705177
ENSMUSG00000065053	2.30689	-3.74354	5.32203	0.0210575	-3.46524	-3.86397	0.705177
ENSMUSG00000094925	2.30689	-3.74354	5.32203	0.0210575	-3.46524	-3.86397	0.705177
ENSMUSG00000084218	2.32091	-3.64514	5.32058	0.021075	-3.46146	-3.86397	0.705177
ENSMUSG00000083017	2.33595	-3.72122	5.32044	0.0210767	-3.45591	-3.86397	0.705177
ENSMUSG00000020641	0.713794	6.32153	5.32002	0.0210818	6.77887	5.86128	0.705177
ENSMUSG00000105865	-2.33909	-3.69637	5.31682	0.0211206	-3.7823	-3.53537	0.705177
ENSMUSG00000104182	1.24591	-2.621	5.31637	0.0211259	-2.34113	-3.10254	0.705177
ENSMUSG00000116202	2.23079	-3.56169	5.31379	0.0211572	-3.18071	-3.77804	0.705177
ENSMUSG00000110216	2.32795	-3.3702	5.31308	0.0211658	-3.4605	-3.86397	0.705177
ENSMUSG00000114208	2.35623	-3.67593	5.31281	0.0211692	-3.44585	-3.86397	0.705177
ENSMUSG00000095204	-2.3668	0.559634	5.31241	0.0211741	-0.228084	2.01642	0.705177
ENSMUSG00000084093	2.33103	-3.66014	5.31188	0.0211805	-3.46036	-3.86397	0.705177
ENSMUSG00000116976	-0.842456	0.928348	5.30979	0.0212059	0.486395	1.25603	0.705177
ENSMUSG00000098106	-2.3404	-3.71455	5.30851	0.0212215	-3.7823	-3.53563	0.705177
ENSMUSG00000108057	2.34716	-3.62428	5.30835	0.0212235	-3.45538	-3.86397	0.705177
ENSMUSG00000082520	2.30186	-3.7444	5.30834	0.0212236	-3.46531	-3.86397	0.705177
ENSMUSG00000095981	-2.25707	-0.846109	5.30802	0.0212275	-1.49411	0.448691	0.705177
ENSMUSG00000090185	2.33841	-3.66057	5.30772	0.0212311	-3.45709	-3.86397	0.705177
ENSMUSG00000097265	2.32637	-3.67812	5.307	0.0212399	-3.45802	-3.86397	0.705177
ENSMUSG00000105425	2.35677	-3.67756	5.30695	0.0212405	-3.44585	-3.86397	0.705177
ENSMUSG00000108522	2.34581	-3.72036	5.30444	0.0212711	-3.45817	-3.86397	0.705177
ENSMUSG00000109064	-2.32914	-3.73657	5.30426	0.0212733	-3.7823	-3.53791	0.705177
ENSMUSG00000100648	-2.32882	-3.73663	5.30342	0.0212836	-3.7823	-3.53712	0.705177
ENSMUSG00000083180	2.30864	-3.72154	5.30118	0.021311	-3.46424	-3.86397	0.705177
ENSMUSG00000098323	2.8678	-3.60869	5.30049	0.0213194	-3.32069	-3.86397	0.705177
ENSMUSG00000104121	2.32053	-3.57117	5.30048	0.0213196	-3.46074	-3.86397	0.705177
ENSMUSG00000025163	1.20734	0.273889	5.29986	0.0213271	0.902843	-0.284273	0.705177
ENSMUSG00000111096	-2.32696	-3.73722	5.2993	0.0213339	-3.7823	-3.53675	0.705177
ENSMUSG00000103625	-2.1348	-3.60684	5.29893	0.0213385	-3.69378	-3.28237	0.705177
ENSMUSG00000108626	2.33096	-3.64807	5.29681	0.0213645	-3.45763	-3.86397	0.705177
ENSMUSG00000054520	0.420442	3.11313	5.29569	0.0213783	3.45124	2.89859	0.705177
ENSMUSG00000107985	2.33988	-3.717	5.28995	0.0214488	-3.45918	-3.86397	0.705177
ENSMUSG00000101168	2.33291	-3.63974	5.2888	0.0214629	-3.46022	-3.86397	0.705177
ENSMUSG00000056910	2.36549	-3.533	5.28781	0.0214753	-3.44818	-3.86397	0.705177
ENSMUSG00000105574	2.52319	-3.6498	5.28763	0.0214774	-3.39604	-3.86397	0.705177
ENSMUSG00000107548	2.61296	-3.57469	5.28718	0.0214829	-3.04877	-3.77733	0.705177
ENSMUSG00000116029	2.29384	-3.7458	5.28664	0.0214896	-3.46638	-3.86397	0.705177
ENSMUSG00000096824	-2.32114	-3.73833	5.28393	0.0215232	-3.7823	-3.53811	0.705177
ENSMUSG00000117292	2.61619	-3.01066	5.28364	0.0215267	-2.43085	-3.61101	0.705177
ENSMUSG00000094112	-2.321	-3.73822	5.28309	0.0215335	-3.7823	-3.53849	0.705177
ENSMUSG00000117764	-2.32046	-3.73835	5.28174	0.0215501	-3.7823	-3.5383	0.705177
ENSMUSG00000106627	2.31726	-3.70107	5.28151	0.021553	-3.46149	-3.86397	0.705177
ENSMUSG00000043800	2.3063	-3.10525	5.27984	0.0215737	-2.71024	-3.61857	0.705177
ENSMUSG00000097137	2.33646	-3.71626	5.27981	0.0215741	-3.45684	-3.86397	0.705177
ENSMUSG00000108100	2.33654	-3.71875	5.27752	0.0216025	-3.45684	-3.86397	0.705177
ENSMUSG00000082634	2.30289	-3.5689	5.27737	0.0216044	-3.46503	-3.86397	0.705177
ENSMUSG00000111546	1.50353	-2.87513	5.27699	0.021609	-2.64981	-3.39488	0.705177
ENSMUSG00000091259	3.95247	-1.70799	5.27632	0.0216174	-0.659427	-3.34552	0.705177
ENSMUSG00000079625	1.97194	-2.9044	5.27611	0.02162	-2.66287	-3.53811	0.705177
ENSMUSG00000117782	2.30755	-3.7009	5.27541	0.0216287	-3.46098	-3.86397	0.705177
ENSMUSG00000105044	-1.55834	-2.90932	5.27507	0.021633	-3.39292	-2.82219	0.705177
ENSMUSG00000112804	0.900524	0.859649	5.27505	0.0216331	1.35259	0.287328	0.705177
ENSMUSG00000086247	-0.894507	-1.82428	5.27478	0.0216365	-2.06435	-1.42971	0.705177
ENSMUSG00000049098	2.31838	-3.70286	5.27008	0.021695	-3.46246	-3.86397	0.705177
ENSMUSG00000113757	-1.29769	-2.53497	5.26956	0.0217015	-2.88698	-2.15462	0.705177
ENSMUSG00000085896	-2.31556	-3.73925	5.26867	0.0217126	-3.7823	-3.53925	0.705177
ENSMUSG00000102470	2.32978	-3.69688	5.26829	0.0217173	-3.46029	-3.86397	0.705177
ENSMUSG00000104955	0.918214	-1.08094	5.26311	0.021782	-0.832625	-1.65498	0.705177
ENSMUSG00000108234	2.32609	-3.5272	5.2627	0.0217871	-3.46086	-3.86397	0.705177
ENSMUSG00000118251	2.3317	-3.71633	5.26161	0.0218008	-3.45446	-3.86397	0.705177
ENSMUSG00000100981	2.34233	-3.66439	5.26158	0.0218012	-3.45072	-3.86397	0.705177
ENSMUSG00000117281	1.46609	-2.99136	5.25962	0.0218257	-2.35598	-3.21303	0.705177
ENSMUSG00000117811	2.36101	-3.62201	5.25929	0.0218299	-3.44585	-3.86397	0.705177
ENSMUSG00000116516	-2.32314	-3.6066	5.2585	0.0218399	-3.7823	-3.53875	0.705177
ENSMUSG00000118167	2.33348	-3.55329	5.25725	0.0218556	-3.46014	-3.86397	0.705177
ENSMUSG00000086810	-1.37316	-2.60699	5.25589	0.0218726	-2.9827	-2.2754	0.705177
ENSMUSG00000113728	1.18791	-0.241446	5.25238	0.0219167	0.257751	-1.00898	0.705177
ENSMUSG00000115438	2.34839	-3.69657	5.25223	0.0219187	-3.45278	-3.86397	0.705177
ENSMUSG00000092812	-2.33027	-3.67594	5.25199	0.0219217	-3.7823	-3.53813	0.705177
ENSMUSG00000115609	2.36187	-3.71494	5.24939	0.0219545	-3.44585	-3.86397	0.705177
ENSMUSG00000028859	0.760898	-0.250476	5.24904	0.0219589	0.0764486	-0.669371	0.705177
ENSMUSG00000081691	2.33983	-3.62371	5.2484	0.021967	-3.45368	-3.86397	0.705177
ENSMUSG00000116396	2.34302	-3.62108	5.24751	0.0219782	-3.45832	-3.86397	0.705177
ENSMUSG00000100625	2.31175	-3.70248	5.24741	0.0219795	-3.46131	-3.86397	0.705177
ENSMUSG00000044254	0.871318	1.99828	5.24688	0.0219861	2.65521	1.54914	0.705177
ENSMUSG00000043060	2.36227	-3.6746	5.24472	0.0220134	-3.44585	-3.86397	0.705177
ENSMUSG00000117871	-2.306	-3.74097	5.24316	0.0220332	-3.7823	-3.5408	0.705177
ENSMUSG00000043903	-0.75875	0.477313	5.24305	0.0220347	0.27356	0.936629	0.705177
ENSMUSG00000106640	1.28624	-2.10173	5.24182	0.0220502	-1.78219	-2.70592	0.705177
ENSMUSG00000100265	-1.941	-2.9936	5.24146	0.0220547	-3.52782	-2.91213	0.705177
ENSMUSG00000103459	2.34603	-3.69902	5.24139	0.0220557	-3.45022	-3.86397	0.705177
ENSMUSG00000111039	2.31075	-3.62641	5.23926	0.0220827	-3.463	-3.86397	0.705177
ENSMUSG00000014529	2.3351	-3.68013	5.23898	0.0220862	-3.45411	-3.86397	0.705177
ENSMUSG00000082888	-2.30422	-3.74134	5.23858	0.0220913	-3.7823	-3.54167	0.705177
ENSMUSG00000035506	-0.916835	4.01189	5.23858	0.0220913	3.84778	4.71239	0.705177
ENSMUSG00000116936	2.35671	-3.65453	5.23773	0.0221022	-3.45177	-3.86397	0.705177
ENSMUSG00000112018	-2.34712	-3.7157	5.23755	0.0221044	-3.7823	-3.53631	0.705177
ENSMUSG00000090894	2.31659	-3.69548	5.23531	0.0221329	-3.46139	-3.86397	0.705177
ENSMUSG00000053545	-2.3022	-3.74175	5.23335	0.0221578	-3.7823	-3.54211	0.705177
ENSMUSG00000115630	2.32358	-3.65754	5.23291	0.0221635	-3.45816	-3.86397	0.705177
ENSMUSG00000104994	3.01599	-3.40685	5.23204	0.0221745	-2.8293	-3.77482	0.705177
ENSMUSG00000050030	2.36339	-3.67595	5.23149	0.0221815	-3.44585	-3.86397	0.705177
ENSMUSG00000028634	-0.480735	2.88277	5.22999	0.0222007	2.69421	3.13451	0.705177
ENSMUSG00000102659	2.33222	-3.61707	5.22903	0.0222129	-3.45457	-3.86397	0.705177
ENSMUSG00000110887	-2.34844	-3.65653	5.22897	0.0222136	-3.7823	-3.53309	0.705177
ENSMUSG00000022991	-2.33907	-3.642	5.22883	0.0222155	-3.7823	-3.53791	0.705177
ENSMUSG00000075119	2.30054	-3.73975	5.22873	0.0222168	-3.45725	-3.86397	0.705177
ENSMUSG00000081555	-1.659	-2.75334	5.22867	0.0222175	-3.31403	-2.64162	0.705177
ENSMUSG00000063394	2.36366	-3.69367	5.22829	0.0222224	-3.44585	-3.86397	0.705177
ENSMUSG00000094293	-2.12355	-3.62751	5.22792	0.0222271	-3.69607	-3.2853	0.705177
ENSMUSG00000052012	2.38984	-3.38494	5.22722	0.022236	-3.11441	-3.77551	0.705177
ENSMUSG00000036986	0.343951	5.60367	5.22645	0.0222459	5.85332	5.38872	0.705177
ENSMUSG00000090642	-2.29952	-3.74214	5.22592	0.0222527	-3.7823	-3.54386	0.705177
ENSMUSG00000108752	2.36403	-3.6733	5.22391	0.0222784	-3.44585	-3.86397	0.705177
ENSMUSG00000116030	2.29805	-3.70292	5.22231	0.0222989	-3.4647	-3.86397	0.705177
ENSMUSG00000103260	0.930108	-0.627676	5.21814	0.0223524	-0.241696	-1.18152	0.705177
ENSMUSG00000082118	2.34727	-3.71701	5.2171	0.0223658	-3.45022	-3.86397	0.705177
ENSMUSG00000082063	1.07819	-1.31057	5.21698	0.0223674	-0.766101	-1.74833	0.705177
ENSMUSG00000108652	-2.29602	-3.74284	5.21684	0.0223692	-3.7823	-3.54408	0.705177
ENSMUSG00000073574	-2.31152	-3.66371	5.21611	0.0223785	-3.7823	-3.54035	0.705177
ENSMUSG00000026822	0.859899	0.259796	5.21401	0.0224057	0.376921	-0.465858	0.705177
ENSMUSG00000107840	-2.30094	-3.6622	5.21352	0.0224119	-3.7823	-3.54192	0.705177
ENSMUSG00000111174	2.36497	-3.5825	5.2126	0.0224238	-3.44585	-3.86397	0.705177
ENSMUSG00000071179	3.31878	-3.42335	5.21246	0.0224256	-3.16863	-3.86397	0.705177
ENSMUSG00000095936	2.34369	-3.71682	5.21153	0.0224376	-3.45623	-3.86397	0.705177
ENSMUSG00000118325	-2.29349	-3.74317	5.20969	0.0224613	-3.7823	-3.54442	0.705177
ENSMUSG00000110950	-2.49068	-3.72565	5.20608	0.0225081	-3.7823	-3.47776	0.705177
ENSMUSG00000085781	-2.29183	-3.74356	5.20558	0.0225145	-3.7823	-3.5442	0.705177
ENSMUSG00000084299	2.33878	-3.6389	5.20471	0.0225258	-3.45101	-3.86397	0.705177
ENSMUSG00000021743	1.52342	-2.64967	5.20277	0.0225509	-2.23934	-3.16523	0.705177
ENSMUSG00000103556	-2.3391	-3.6173	5.20269	0.022552	-3.7823	-3.53785	0.705177
ENSMUSG00000103055	2.36586	-3.71422	5.20185	0.0225629	-3.44585	-3.86397	0.705177
ENSMUSG00000097584	2.32001	-3.70612	5.19953	0.022593	-3.46146	-3.86397	0.705177
ENSMUSG00000089812	-0.979447	-1.17232	5.19857	0.0226055	-1.61495	-0.850822	0.705177
ENSMUSG00000115261	3.14008	-3.49586	5.19786	0.0226147	-3.23355	-3.86397	0.705177
ENSMUSG00000083551	2.313	-3.62562	5.19768	0.0226171	-3.46042	-3.86397	0.705177
ENSMUSG00000040966	3.06873	-2.85178	5.1974	0.0226207	-2.15164	-3.61329	0.705177
ENSMUSG00000057615	2.33222	-3.68058	5.19726	0.0226225	-3.46064	-3.86397	0.705177
ENSMUSG00000113737	-1.94288	-3.24895	5.19704	0.0226254	-3.61028	-3.11435	0.705177
ENSMUSG00000076499	2.31469	-3.62398	5.19374	0.0226684	-3.46235	-3.86397	0.705177
ENSMUSG00000072624	2.22302	-3.35613	5.19333	0.0226738	-2.9152	-3.69296	0.705177
ENSMUSG00000107286	2.29624	-3.41241	5.19258	0.0226835	-3.46481	-3.86397	0.705177
ENSMUSG00000113261	-2.29376	-3.6303	5.19202	0.0226908	-3.7823	-3.54395	0.705177
ENSMUSG00000103577	2.34204	-3.71896	5.19197	0.0226915	-3.45932	-3.86397	0.705177
ENSMUSG00000061099	-2.3134	-3.65991	5.19156	0.0226969	-3.7823	-3.54103	0.705177
ENSMUSG00000084917	2.30011	-3.64573	5.19148	0.0226979	-3.46127	-3.86397	0.705177
ENSMUSG00000114046	2.9456	-3.58899	5.18895	0.022731	-3.25936	-3.86397	0.705177
ENSMUSG00000104120	-2.30306	-3.67561	5.18797	0.0227438	-3.7823	-3.54148	0.705177
ENSMUSG00000116075	-2.32109	-3.64491	5.1864	0.0227643	-3.7823	-3.53878	0.705177
ENSMUSG00000063827	2.30001	-3.68138	5.18633	0.0227652	-3.46524	-3.86397	0.705177
ENSMUSG00000103158	-2.28391	-3.74509	5.18494	0.0227835	-3.7823	-3.54696	0.705177
ENSMUSG00000085815	-2.28391	-3.74509	5.18494	0.0227835	-3.7823	-3.54696	0.705177
ENSMUSG00000116645	-2.28391	-3.74509	5.18494	0.0227835	-3.7823	-3.54696	0.705177
ENSMUSG00000118001	-2.28391	-3.74509	5.18494	0.0227835	-3.7823	-3.54696	0.705177
ENSMUSG00000046774	2.28879	-3.62711	5.18373	0.0227993	-3.46609	-3.86397	0.705177
ENSMUSG00000111658	-2.28829	-3.66905	5.18355	0.0228017	-3.7823	-3.54464	0.705177
ENSMUSG00000089393	-2.28295	-3.74525	5.1824	0.0228168	-3.7823	-3.54526	0.705177
ENSMUSG00000114581	2.08499	-3.43224	5.18224	0.0228188	-2.78719	-3.61401	0.705177
ENSMUSG00000035305	-0.506224	1.59921	5.18155	0.0228279	1.50341	1.94503	0.705177
ENSMUSG00000104781	-2.28738	-3.59773	5.18124	0.022832	-3.7823	-3.54511	0.705177
ENSMUSG00000114883	-2.28211	-3.7454	5.18013	0.0228466	-3.7823	-3.54549	0.705177
ENSMUSG00000024330	-0.927636	2.98798	5.17925	0.0228582	2.90899	3.75714	0.705177
ENSMUSG00000020431	-0.802389	2.96308	5.17912	0.0228598	2.7326	3.50787	0.705177
ENSMUSG00000111107	2.36772	-3.63744	5.17892	0.0228626	-3.44585	-3.86397	0.705177
ENSMUSG00000028950	-2.31369	-3.54379	5.1783	0.0228707	-3.7823	-3.54077	0.705177
ENSMUSG00000108909	1.77108	-3.05947	5.17754	0.0228807	-2.77205	-3.53945	0.705177
ENSMUSG00000004988	-1.91364	-2.56311	5.17679	0.0228906	-3.2055	-2.29785	0.705177
ENSMUSG00000109971	2.42135	-2.66591	5.17615	0.0228991	-2.01474	-3.36416	0.705177
ENSMUSG00000107179	-2.28041	-3.74569	5.1756	0.0229062	-3.7823	-3.54596	0.705177
ENSMUSG00000116690	2.3125	-3.68132	5.17487	0.0229159	-3.46042	-3.86397	0.705177
ENSMUSG00000115235	2.93435	-3.57197	5.17357	0.022933	-3.30121	-3.86397	0.705177
ENSMUSG00000090761	2.3103	-3.67613	5.17336	0.0229359	-3.4635	-3.86397	0.705177
ENSMUSG00000071726	-2.27956	-3.74584	5.17334	0.0229361	-3.7823	-3.54619	0.705177
ENSMUSG00000089049	-2.27956	-3.74584	5.17334	0.0229361	-3.7823	-3.54619	0.705177
ENSMUSG00000060216	0.297575	4.43394	5.17133	0.0229626	4.64063	4.23159	0.705177
ENSMUSG00000102579	-2.28091	-3.66151	5.17038	0.0229752	-3.7823	-3.54638	0.705177
ENSMUSG00000034438	0.66492	3.08477	5.16982	0.0229826	3.497	2.66734	0.705177
ENSMUSG00000108687	-2.27802	-3.7461	5.16921	0.0229906	-3.7823	-3.54778	0.705177
ENSMUSG00000079410	2.12711	-3.03647	5.16809	0.0230055	-2.90715	-3.67028	0.705177
ENSMUSG00000088666	-2.35724	-3.67201	5.16779	0.0230095	-3.7823	-3.53631	0.705177
ENSMUSG00000090268	1.91025	-3.41504	5.16703	0.0230195	-2.84804	-3.60893	0.705177
ENSMUSG00000105682	2.73948	-3.47859	5.16663	0.0230249	-3.35821	-3.86397	0.705177
ENSMUSG00000116155	2.36871	-3.71546	5.16652	0.0230263	-3.44585	-3.86397	0.705177
ENSMUSG00000085835	-2.27693	-3.74629	5.16632	0.0230289	-3.7823	-3.54759	0.705177
ENSMUSG00000083209	-2.31444	-3.64102	5.16547	0.0230402	-3.7823	-3.5413	0.705177
ENSMUSG00000044597	-2.27606	-3.74644	5.16399	0.0230599	-3.7823	-3.54806	0.705177
ENSMUSG00000043850	-2.27606	-3.74644	5.16399	0.0230599	-3.7823	-3.54806	0.705177
ENSMUSG00000104760	-2.27606	-3.74644	5.16399	0.0230599	-3.7823	-3.54806	0.705177
ENSMUSG00000033520	-2.27606	-3.74644	5.16399	0.0230599	-3.7823	-3.54806	0.705177
ENSMUSG00000095765	2.36901	-3.71579	5.16262	0.023078	-3.44585	-3.86397	0.705177
ENSMUSG00000105445	-2.28058	-3.68373	5.16234	0.0230818	-3.7823	-3.54657	0.705177
ENSMUSG00000058470	1.53515	-2.19213	5.15993	0.0231139	-1.66775	-2.77675	0.705177
ENSMUSG00000104025	-2.12989	-3.39911	5.1592	0.0231236	-3.69429	-3.28153	0.705177
ENSMUSG00000040522	0.937896	-1.34155	5.15853	0.0231325	-0.88695	-1.73321	0.705177
ENSMUSG00000112903	0.901337	0.554412	5.15828	0.0231358	1.02495	0.00563931	0.705177
ENSMUSG00000061798	4.22562	-2.80825	5.1582	0.0231368	-2.00231	-3.77434	0.705177
ENSMUSG00000064352	4.55719	-2.67092	5.15613	0.0231645	-1.73776	-3.77434	0.705305
ENSMUSG00000111736	2.88736	-3.46242	5.15411	0.0231915	-3.30634	-3.86397	0.705305
ENSMUSG00000112855	2.3697	-3.65972	5.15385	0.0231949	-3.44585	-3.86397	0.705305
ENSMUSG00000085091	-1.57554	-2.89161	5.15339	0.023201	-3.19954	-2.45091	0.705305
ENSMUSG00000073554	2.39955	-3.7119	5.15188	0.0232212	-3.44601	-3.86397	0.705305
ENSMUSG00000107797	-2.27901	-3.68566	5.15057	0.0232388	-3.7823	-3.54704	0.705305
ENSMUSG00000017004	2.2941	-3.70198	5.15036	0.0232416	-3.46553	-3.86397	0.705305
ENSMUSG00000094632	2.93474	-3.49583	5.15027	0.0232427	-3.30121	-3.86397	0.705305
ENSMUSG00000107555	2.31224	-3.54852	5.14811	0.0232716	-3.46232	-3.86397	0.705539
ENSMUSG00000101994	2.31556	-3.61804	5.1478	0.0232759	-3.4621	-3.86397	0.705539
ENSMUSG00000086287	-0.903375	-1.20154	5.14436	0.0233221	-1.4939	-0.776576	0.706553
ENSMUSG00000101862	1.58201	-0.787487	5.14174	0.0233572	-0.0188654	-1.60752	0.707232
ENSMUSG00000083275	-2.29837	-3.56616	5.13914	0.0233922	-3.7823	-3.54316	0.707484
ENSMUSG00000113667	-2.32149	-3.61916	5.13789	0.0234091	-3.7823	-3.54022	0.707484
ENSMUSG00000084865	2.28719	-3.72742	5.13673	0.0234247	-3.46559	-3.86397	0.707484
ENSMUSG00000103130	2.36507	-3.69514	5.13577	0.0234376	-3.44918	-3.86397	0.707484
ENSMUSG00000114018	-2.30565	-3.6996	5.13497	0.0234485	-3.7823	-3.54144	0.707484
ENSMUSG00000024798	0.823764	0.36774	5.13239	0.0234834	0.806701	-0.126575	0.707484
ENSMUSG00000029754	1.53443	-2.06235	5.13226	0.0234851	-1.78387	-2.85635	0.707484
ENSMUSG00000108976	2.322	-3.63407	5.13053	0.0235086	-3.46136	-3.86397	0.707484
ENSMUSG00000071040	-2.12064	-3.58803	5.13007	0.0235147	-3.69388	-3.27357	0.707484
ENSMUSG00000103123	2.37156	-3.61758	5.12988	0.0235173	-3.44585	-3.86397	0.707484
ENSMUSG00000103043	2.29718	-3.62898	5.12808	0.0235418	-3.46524	-3.86397	0.707484
ENSMUSG00000034818	-0.832532	0.0604086	5.12761	0.0235482	-0.223048	0.501825	0.707484
ENSMUSG00000033717	-1.00766	2.47959	5.12666	0.023561	2.21188	3.17134	0.707484
ENSMUSG00000103024	2.32837	-3.69914	5.12531	0.0235793	-3.45558	-3.86397	0.707484
ENSMUSG00000111646	2.3297	-3.54189	5.12526	0.02358	-3.46093	-3.86397	0.707484
ENSMUSG00000020703	-1.36105	-2.66504	5.12498	0.0235839	-3.12952	-2.4798	0.707484
ENSMUSG00000098124	2.37194	-3.69816	5.1249	0.0235849	-3.44585	-3.86397	0.707484
ENSMUSG00000081543	-2.27813	-3.70244	5.12304	0.0236102	-3.7823	-3.54723	0.707484
ENSMUSG00000113248	-2.29659	-3.72221	5.12275	0.0236142	-3.7823	-3.5434	0.707484
ENSMUSG00000105820	-2.30155	-3.7024	5.12064	0.0236429	-3.7823	-3.54211	0.707484
ENSMUSG00000089894	-2.2891	-3.7204	5.11935	0.0236605	-3.7823	-3.54347	0.707484
ENSMUSG00000107920	0.940811	-1.74536	5.11871	0.0236691	-1.45249	-2.24866	0.707484
ENSMUSG00000104020	-2.35147	-3.67531	5.11843	0.023673	-3.7823	-3.53712	0.707484
ENSMUSG00000113771	2.61792	-3.5943	5.11837	0.0236739	-3.04948	-3.77733	0.707484
ENSMUSG00000098086	-2.28942	-3.72181	5.11584	0.0237084	-3.7823	-3.5435	0.707484
ENSMUSG00000076500	-2.27765	-3.72492	5.11581	0.0237088	-3.7823	-3.54723	0.707484
ENSMUSG00000096569	-2.21182	6.87653	5.11573	0.0237099	3.70147	5.92242	0.707484
ENSMUSG00000114042	2.37279	-3.67587	5.11362	0.0237387	-3.44585	-3.86397	0.707863
ENSMUSG00000074449	-2.32253	-3.54871	5.11222	0.0237579	-3.7823	-3.53378	0.707863
ENSMUSG00000109784	1.08817	1.52677	5.112	0.0237609	2.09495	0.755243	0.707863
ENSMUSG00000115037	-2.29762	-3.70198	5.11018	0.0237858	-3.7823	-3.54262	0.707979
ENSMUSG00000092242	2.32123	-3.49144	5.1092	0.0237993	-3.46197	-3.86397	0.707979
ENSMUSG00000104395	2.42622	-3.257	5.10892	0.0238031	-2.60502	-3.61511	0.707979
ENSMUSG00000106372	-2.29584	-3.72082	5.10674	0.0238331	-3.7823	-3.54281	0.708119
ENSMUSG00000040412	-0.42333	6.05484	5.10672	0.0238333	5.98752	6.33422	0.708119
ENSMUSG00000044701	1.13929	-2.33052	5.10301	0.0238844	-2.15435	-2.91549	0.708567
ENSMUSG00000083687	5.33317	-2.17051	5.10183	0.0239006	-1.22546	-3.77733	0.708567
ENSMUSG00000090047	1.33744	-2.24062	5.10141	0.0239064	-1.84423	-2.80808	0.708567
ENSMUSG00000090967	-2.32944	-3.71712	5.10112	0.0239104	-3.7823	-3.53857	0.708567
ENSMUSG00000114618	-2.28434	-3.6435	5.10052	0.0239187	-3.7823	-3.54487	0.708567
ENSMUSG00000039962	2.37383	-3.67381	5.09968	0.0239303	-3.44585	-3.86397	0.708567
ENSMUSG00000103309	1.3771	-0.289553	5.09913	0.0239378	0.243393	-1.20043	0.708567
ENSMUSG00000111611	-2.31666	-3.59881	5.09743	0.0239614	-3.7823	-3.54032	0.708598
ENSMUSG00000100417	-2.32155	-3.63613	5.09704	0.0239667	-3.7823	-3.53922	0.708598
ENSMUSG00000095959	2.62937	-3.54211	5.09334	0.0240179	-3.04618	-3.77756	0.708598
ENSMUSG00000110699	-2.26808	-3.68568	5.09183	0.0240388	-3.7823	-3.55124	0.708598
ENSMUSG00000004892	-0.95286	-0.250497	5.09176	0.0240398	-0.463979	0.357257	0.708598
ENSMUSG00000082683	4.64577	-1.11736	5.08884	0.0240803	-0.125277	-3.40835	0.708598
ENSMUSG00000024742	0.318321	4.17796	5.0878	0.0240948	4.39604	3.97348	0.708598
ENSMUSG00000105273	-2.29073	-3.66467	5.08766	0.0240966	-3.7823	-3.54395	0.708598
ENSMUSG00000111045	-2.27241	-3.68605	5.08704	0.0241053	-3.7823	-3.54666	0.708598
ENSMUSG00000109352	1.14421	-1.53439	5.08628	0.0241159	-1.13381	-2.13432	0.708598
ENSMUSG00000044867	1.07946	-1.96598	5.08564	0.0241248	-1.60795	-2.44378	0.708598
ENSMUSG00000102636	2.37488	-3.69674	5.08549	0.0241268	-3.44585	-3.86397	0.708598
ENSMUSG00000106962	1.89539	-3.43385	5.08539	0.0241282	-3.08011	-3.69367	0.708598
ENSMUSG00000051180	2.37492	-3.65009	5.08491	0.0241349	-3.44585	-3.86397	0.708598
ENSMUSG00000034394	0.547054	1.6349	5.08473	0.0241375	2.01858	1.32302	0.708598
ENSMUSG00000040296	0.620445	6.15845	5.08407	0.0241466	6.57824	5.75787	0.708598
ENSMUSG00000083070	0.955156	-0.148873	5.0832	0.0241588	0.276689	-0.74966	0.708598
ENSMUSG00000117084	2.07502	-3.13647	5.08159	0.0241812	-2.64245	-3.54806	0.708598
ENSMUSG00000028480	0.387498	3.88408	5.08105	0.0241887	4.17451	3.65381	0.708598
ENSMUSG00000020520	-0.503677	4.89531	5.07947	0.0242108	4.83743	5.27654	0.708598
ENSMUSG00000061414	-0.465319	3.53494	5.07906	0.0242165	3.42669	3.8367	0.708598
ENSMUSG00000112468	2.35875	-3.5643	5.07628	0.0242553	-3.45559	-3.86397	0.708598
ENSMUSG00000114702	2.36039	-3.30936	5.07541	0.0242675	-2.67617	-3.61733	0.708598
ENSMUSG00000021624	0.899524	-0.0680393	5.07454	0.0242797	0.354142	-0.52234	0.708598
ENSMUSG00000024227	-2.2947	-3.49763	5.07412	0.0242856	-3.7823	-3.54413	0.708598
ENSMUSG00000057766	-0.613328	0.643456	5.07383	0.0242897	0.520556	1.05979	0.708598
ENSMUSG00000087071	2.17128	-3.52604	5.07294	0.0243021	-3.19552	-3.77551	0.708598
ENSMUSG00000117932	-2.35161	-3.69541	5.07286	0.0243033	-3.7823	-3.53721	0.708598
ENSMUSG00000112077	2.29454	-3.70093	5.07243	0.0243093	-3.46524	-3.86397	0.708598
ENSMUSG00000113670	-2.35907	-3.11758	5.07017	0.024341	-3.53277	-2.76771	0.708854
ENSMUSG00000082778	0.785347	-1.09061	5.06823	0.0243683	-0.714612	-1.48598	0.708854
ENSMUSG00000032661	0.725285	6.59607	5.06806	0.0243707	7.05551	6.10772	0.708854
ENSMUSG00000029375	1.38432	-1.56146	5.06728	0.0243816	-1.16034	-2.28823	0.708854
ENSMUSG00000112397	-0.77839	-1.04226	5.066	0.0243996	-1.29346	-0.690402	0.708854
ENSMUSG00000085074	-2.27432	-3.70446	5.06522	0.0244106	-3.7823	-3.54723	0.708854
ENSMUSG00000075555	-1.04235	-2.37616	5.06441	0.024422	-2.46428	-1.78671	0.708854
ENSMUSG00000027901	0.294707	5.50537	5.0631	0.0244405	5.66972	5.28274	0.708854
ENSMUSG00000111829	-2.35847	-3.59955	5.06221	0.0244531	-3.7823	-3.53791	0.708854
ENSMUSG00000038311	2.20734	-3.59277	5.06219	0.0244533	-3.17962	-3.7746	0.708854
ENSMUSG00000111977	-1.03172	-0.826527	5.06136	0.024465	-1.09252	-0.221784	0.708854
ENSMUSG00000097690	1.805	-3.3669	5.0596	0.0244899	-2.9152	-3.61149	0.708854
ENSMUSG00000024300	0.982608	1.69839	5.05958	0.0244902	2.17315	1.19339	0.708854
ENSMUSG00000085980	-2.27339	-3.72442	5.0591	0.024497	-3.7823	-3.54638	0.708854
ENSMUSG00000110207	-1.60241	-2.76466	5.05756	0.0245187	-2.88076	-1.92436	0.709066
ENSMUSG00000085932	-2.31416	-3.72283	5.05651	0.0245336	-3.7823	-3.5406	0.709066
ENSMUSG00000106709	2.29726	-3.68592	5.05542	0.024549	-3.46306	-3.86397	0.709066
ENSMUSG00000084403	-2.2877	-3.7228	5.05497	0.0245555	-3.7823	-3.54475	0.709066
ENSMUSG00000052508	2.36038	-3.64053	5.05189	0.0245991	-3.45825	-3.86397	0.709508
ENSMUSG00000068551	-0.441119	3.44571	5.05131	0.0246073	3.3707	3.75987	0.709508
ENSMUSG00000090939	-2.26783	-3.70294	5.0501	0.0246245	-3.7823	-3.54759	0.709508
ENSMUSG00000022861	-0.732074	0.252249	5.04799	0.0246545	0.0283662	0.679426	0.709508
ENSMUSG00000090458	-1.13724	-2.45137	5.04727	0.0246647	-2.53311	-1.80265	0.709508
ENSMUSG00000013353	2.97834	-1.74544	5.04582	0.0246854	-1.21216	-3.21999	0.709508
ENSMUSG00000086391	-2.27057	-3.72645	5.04548	0.0246903	-3.7823	-3.54685	0.709508
ENSMUSG00000108173	2.64301	-3.49856	5.04478	0.0247002	-3.37703	-3.86397	0.709508
ENSMUSG00000091709	-1.23716	-2.48547	5.0445	0.0247042	-2.87486	-2.18595	0.709508
ENSMUSG00000112620	2.02526	-3.19065	5.04387	0.0247133	-3.02467	-3.69342	0.709508
ENSMUSG00000045912	-0.844242	-0.0263141	5.04363	0.0247166	-0.133845	0.594097	0.709508
ENSMUSG00000048316	-2.27014	-3.72523	5.0431	0.0247242	-3.7823	-3.54642	0.709508
ENSMUSG00000115267	2.80351	-2.92111	5.04057	0.0247603	-2.64522	-3.69386	0.710175
ENSMUSG00000038199	1.89118	-3.37514	5.03944	0.0247766	-3.07563	-3.69341	0.710274
ENSMUSG00000018925	2.08571	-3.24606	5.03671	0.0248155	-2.7902	-3.61646	0.710875
ENSMUSG00000034224	1.45471	-2.91094	5.03618	0.0248231	-2.39659	-3.22592	0.710875
ENSMUSG00000041670	-0.394388	3.98712	5.03497	0.0248405	3.8646	4.17818	0.711004
ENSMUSG00000102009	-2.29178	-3.56975	5.03185	0.0248853	-3.7823	-3.54302	0.711921
ENSMUSG00000096499	-2.97534	-0.316747	5.02862	0.0249318	-1.76785	0.810894	0.712882
ENSMUSG00000070287	-0.555	1.43427	5.02602	0.0249692	1.29328	1.78886	0.713585
ENSMUSG00000117379	-1.92565	-3.31848	5.0212	0.0250388	-3.61541	-3.15239	0.714713
ENSMUSG00000107300	2.41278	-3.36248	5.01961	0.0250619	-3.12457	-3.77733	0.714713
ENSMUSG00000094606	-2.27258	-3.70425	5.01931	0.0250662	-3.7823	-3.54526	0.714713
ENSMUSG00000025519	2.89276	-3.30897	5.01856	0.025077	-2.93237	-3.77776	0.714713
ENSMUSG00000092397	-2.28421	-3.61873	5.01855	0.0250771	-3.7823	-3.54371	0.714713
ENSMUSG00000091375	-2.46978	-3.66602	5.01794	0.025086	-3.7823	-3.47681	0.714713
ENSMUSG00000102555	0.602745	-0.454039	5.0118	0.0251752	-0.0258664	-0.642391	0.716702
ENSMUSG00000104334	-2.26817	-3.68565	5.01135	0.0251817	-3.7823	-3.54708	0.716702
ENSMUSG00000041895	-0.363549	5.23285	5.00974	0.0252052	5.11258	5.40901	0.717003
ENSMUSG00000063011	0.57616	3.21029	5.00783	0.025233	3.68886	2.97539	0.717426
ENSMUSG00000020143	0.790111	2.32401	5.00647	0.0252527	2.58033	1.7828	0.717494
ENSMUSG00000020790	0.247438	6.56267	5.00537	0.0252688	6.72115	6.38594	0.717494
ENSMUSG00000113759	-2.26954	-3.70724	5.00445	0.0252822	-3.7823	-3.54572	0.717494
ENSMUSG00000102809	-2.27011	-3.70641	5.00412	0.0252871	-3.7823	-3.54657	0.717494
ENSMUSG00000087569	1.1846	0.476776	4.99615	0.0254038	1.13015	-0.191288	0.720437
ENSMUSG00000042817	0.834894	-0.694083	4.99467	0.0254255	-0.287084	-1.08535	0.720506
ENSMUSG00000099576	-2.26449	-3.72617	4.99215	0.0254626	-3.7823	-3.54712	0.720506
ENSMUSG00000091105	1.00559	-0.485712	4.9915	0.0254721	0.0385423	-1.0434	0.720506
ENSMUSG00000045463	2.34394	-3.71584	4.99136	0.0254742	-3.45968	-3.86397	0.720506
ENSMUSG00000028637	-0.564131	-0.460704	4.99121	0.0254763	-0.603459	-0.157066	0.720506
ENSMUSG00000102481	2.34544	-3.63547	4.99068	0.0254842	-3.45101	-3.86397	0.720506
ENSMUSG00000074127	2.69378	-3.5729	4.98829	0.0255194	-3.37189	-3.86397	0.720763
ENSMUSG00000105129	1.33591	-2.17456	4.98674	0.0255423	-1.66134	-2.65973	0.720763
ENSMUSG00000020461	0.861635	-0.621282	4.98551	0.0255605	-0.295492	-1.18049	0.720763
ENSMUSG00000109756	0.926719	-1.05614	4.98457	0.0255743	-0.542445	-1.43735	0.720763
ENSMUSG00000072618	-1.14122	-0.810453	4.98443	0.0255765	-0.943114	0.0457987	0.720763
ENSMUSG00000111707	2.10281	-1.72992	4.98209	0.025611	-0.945142	-2.62202	0.720763
ENSMUSG00000045322	0.832877	-0.841574	4.98113	0.0256252	-0.445259	-1.22292	0.720763
ENSMUSG00000090304	2.34422	-3.68182	4.97957	0.0256484	-3.45968	-3.86397	0.720763
ENSMUSG00000048626	-2.28145	-3.56378	4.97937	0.0256514	-3.7823	-3.54394	0.720763
ENSMUSG00000112259	0.876526	0.351921	4.97928	0.0256527	0.819152	-0.199227	0.720763
ENSMUSG00000022696	0.324098	4.80226	4.97877	0.0256602	5.01101	4.57586	0.720763
ENSMUSG00000081182	1.73592	-3.36294	4.97863	0.0256623	-2.97081	-3.61983	0.720763
ENSMUSG00000113173	-2.26347	-3.70661	4.97815	0.0256694	-3.7823	-3.54712	0.720763
ENSMUSG00000099732	0.798603	0.644234	4.97776	0.0256752	1.14177	0.202585	0.720763
ENSMUSG00000035697	0.643955	3.06845	4.97651	0.0256937	3.45572	2.78827	0.720783
ENSMUSG00000095944	-2.26859	-3.60534	4.97596	0.0257019	-3.7823	-3.54723	0.720783
ENSMUSG00000058618	-2.05823	-1.09732	4.97473	0.0257202	-1.67096	0.0594847	0.720934
ENSMUSG00000081230	1.80731	-2.53449	4.97358	0.0257373	-2.25947	-3.27729	0.72096
ENSMUSG00000111843	2.36257	-3.4699	4.97292	0.0257472	-3.45278	-3.86397	0.72096
ENSMUSG00000047534	0.364745	2.48662	4.96947	0.0257986	2.69693	2.23067	0.721736
ENSMUSG00000102870	1.65374	-2.68067	4.96931	0.0258009	-2.19878	-3.19625	0.721736
ENSMUSG00000096574	-2.27072	-3.6504	4.96759	0.0258266	-3.7823	-3.54696	0.721758
ENSMUSG00000015340	1.0125	2.81596	4.96601	0.0258502	3.32775	2.31061	0.721758
ENSMUSG00000013483	-0.81078	1.08769	4.96592	0.0258515	0.786504	1.49685	0.721758
ENSMUSG00000070533	2.8875	-3.44751	4.96479	0.0258685	-2.93495	-3.77776	0.721758
ENSMUSG00000068686	-0.847529	-0.458359	4.96413	0.0258783	-0.802376	-0.0862657	0.721758
ENSMUSG00000085464	-2.26636	-3.6734	4.96363	0.0258859	-3.7823	-3.54704	0.721758
ENSMUSG00000096211	1.91414	-2.9032	4.96252	0.0259025	-2.4428	-3.4051	0.721758
ENSMUSG00000086338	-2.27815	-3.45819	4.9623	0.0259058	-3.7823	-3.54464	0.721758
ENSMUSG00000109882	1.22379	-1.68511	4.96055	0.0259319	-1.2557	-2.28191	0.722123
ENSMUSG00000040165	1.40099	-2.78824	4.957	0.0259852	-2.30593	-3.1581	0.723244
ENSMUSG00000112848	-2.26622	-3.72241	4.95377	0.0260338	-3.7823	-3.54596	0.724233
ENSMUSG00000021640	-1.26397	1.82721	4.95096	0.0260761	1.6869	2.84804	0.724689
ENSMUSG00000110981	2.20367	-3.55893	4.95095	0.0260763	-3.17805	-3.77482	0.724689
ENSMUSG00000058670	-1.92849	-3.49035	4.9492	0.0261027	-3.61173	-3.11624	0.725059
ENSMUSG00000060402	-0.947207	-0.54385	4.94655	0.0261428	-1.11113	-0.315029	0.72581
ENSMUSG00000114291	2.37959	-3.59353	4.94517	0.0261637	-3.44896	-3.86397	0.726027
[truncated: 8,001 more rows]
