# Supplementary material for: Helicobacter pylori actively suppresses innate immune nucleic acid receptors
Source: Gut Microbes. 2022 Jul 29;14(1):2105102. doi: 10.1080/19490976.2022.2105102 (PMC9341374; doi:10.1080/19490976.2022.2105102)
Supplement: Supplemental Material [file KGMI_A_2105102_SM1864.zip › Supplemental Table 3_revised.xlsx]

## Sheet: Comparsion2
Supplemental Table 3. Up and down regulated genes in C57BL/6 Sting-/- H. pylori infected mice versus C57BL/6 Sting-/- uninfected mice. Differential expression analysis was performed on RNAseq reads. Threshold: log2 fold change ≥ | 2 | and FDR ≤ 0.05.
ID	Gene Symbol	Description	FOLD CHANGE	DE Genes
ENSMUSG00000076508	Igkv17-127	immunoglobulin kappa variable 17-127	426.595	840
ENSMUSG00000105361	AY036118		263.84	Upregulated
ENSMUSG00000118051	Gm8714	predicted gene 8714	119.42	382
ENSMUSG00000116378	Gcat	glycine C-acetyltransferase (2-amino-3-ketobutyrate-coenzyme A ligase)	116.753	Downregulated
ENSMUSG00000076552	Igkv4-61	immunoglobulin kappa chain variable 4-61	100.473	458
ENSMUSG00000096670	Ighv2-6	immunoglobulin heavy variable 2-6	87.9854
ENSMUSG00000076470	Trbv13-3	T cell receptor beta, variable 13-3	75.9173
ENSMUSG00000094652	Ighv1-42	immunoglobulin heavy variable V1-42	75.0131
ENSMUSG00000076526	Igkv12-98	immunoglobulin kappa variable 12-98	72.9147
ENSMUSG00000094491	Igkv1-133	immunoglobulin kappa variable 1-133	66.2471
ENSMUSG00000060112	Olfr60	olfactory receptor 60	63.8534
ENSMUSG00000076671	Ighv13-2	immunoglobulin heavy variable 13-2	60.2693
ENSMUSG00000076562	Igkv4-50	immunoglobulin kappa variable 4-50	59.1952
ENSMUSG00000035186	Ubd	ubiquitin D	54.9756
ENSMUSG00000115022	Hacl1	predicted gene, 49387	54.0787
ENSMUSG00000094356	Igkv8-28	immunoglobulin kappa variable 8-28	51.225
ENSMUSG00000096452	Ighv1-77	immunoglobulin heavy variable 1-77	48.9357
ENSMUSG00000076533	Igkv4-90	immunoglobulin kappa chain variable 4-90	48.2504
ENSMUSG00000095285	Ighv5-9	immunoglobulin heavy variable 5-9	48.1014
ENSMUSG00000096150	Ighv1-85	immunoglobulin heavy variable 1-85	45.6439
ENSMUSG00000067750	Khdc1a	KH domain containing 1A	44.6073
ENSMUSG00000028262	Clca3a2	chloride channel accessory 3A2	39.2901
ENSMUSG00000022347	A1bg	alpha-1-B glycoprotein	38.1746
ENSMUSG00000096577	Ighv1-71	immunoglobulin heavy variable 1-71	36.4512
ENSMUSG00000095633	Igkv4-58	immunoglobulin kappa variable 4-58	33.9191
ENSMUSG00000096410	Ighv1-19	immunoglobulin heavy variable V1-19	32.7181
ENSMUSG00000076652	Ighv7-3	immunoglobulin heavy variable 7-3	32.507
ENSMUSG00000076480	Trbv29	T cell receptor beta, variable 29	31.2109
ENSMUSG00000095571	Ighv5-17	immunoglobulin heavy variable 5-17	31.1305
ENSMUSG00000096078	Ighv1-62-2	immunoglobulin heavy variable 1-62-2	29.4531
ENSMUSG00000082292	Gm12250	predicted gene 12250	29.4119
ENSMUSG00000025929	Il17a	interleukin 17A	28.0987
ENSMUSG00000096632	Igkv9-124	immunoglobulin kappa chain variable 9-124	27.1821
ENSMUSG00000095210	Ighv5-9-1	immunoglobulin heavy variable 5-9-1	26.4661
ENSMUSG00000093955	Ighv1-34	immunoglobulin heavy variable 1-34	26.3142
ENSMUSG00000109729	Gm45418	predicted gene 45418	25.8633
ENSMUSG00000041722	Khdc1c	KH domain containing 1C	24.7423
ENSMUSG00000079339	Ifit1bl1	interferon induced protein with tetratricpeptide repeats 1B like 1	24.4544
ENSMUSG00000101104	Gm29247	predicted gene 29247	23.7291
ENSMUSG00000076514	Igkv17-121	immunoglobulin kappa variable 17-121	23.4194
ENSMUSG00000095761	Ighv1-20	immunoglobulin heavy variable V1-20	20.9372
ENSMUSG00000053044	Cd8b1	CD8 antigen, beta chain 1	20.6579
ENSMUSG00000095416	Ighv1-12	immunoglobulin heavy variable V1-12	20.5902
ENSMUSG00000076695	Ighv1-18	immunoglobulin heavy variable V1-18	19.9583
ENSMUSG00000096326	Ighv1-78	immunoglobulin heavy variable 1-78	19.7591
ENSMUSG00000076618	Ighj4	immunoglobulin heavy joining 4	19.2163
ENSMUSG00000027514	Zbp1	Z-DNA binding protein 1	18.7283
ENSMUSG00000064246	Chil1	chitinase-like 1	18.7253
ENSMUSG00000078853	Igtp	interferon gamma induced GTPase	18.6878
ENSMUSG00000095351	Igkv3-2	immunoglobulin kappa variable 3-2	18.4182
ENSMUSG00000076576	Igkv6-32	immunoglobulin kappa variable 6-32	17.4141
ENSMUSG00000076939	Iglv3	immunoglobulin lambda variable 3	17.2399
ENSMUSG00000076523	Igkv15-103	immunoglobulin kappa chain variable 15-103	16.9949
ENSMUSG00000053977	Cd8a	CD8 antigen, alpha chain	16.732
ENSMUSG00000078763	Slfn1	schlafen 1	16.5407
ENSMUSG00000105338	Gm43802	predicted gene 43802	16.085
ENSMUSG00000095771	Igkv14-111	immunoglobulin kappa variable 14-111	15.7732
ENSMUSG00000076577	Igkv8-30	immunoglobulin kappa chain variable 8-30	15.5018
ENSMUSG00000076535	Igkv1-88	immunoglobulin kappa chain variable 1-88	15.3133
ENSMUSG00000048852	Gm12185	predicted gene 12185	15.1052
ENSMUSG00000076580	Igkv8-27	immunoglobulin kappa chain variable 8-27	14.9116
ENSMUSG00000055170	Ifng	interferon gamma	14.8857
ENSMUSG00000078920	Ifi47	interferon gamma inducible protein 47	14.7819
ENSMUSG00000000204	Slfn4	schlafen 4	14.6209
ENSMUSG00000111713	Gm20234	predicted gene, 20234	14.0619
ENSMUSG00000094087	Ighv1-61	immunoglobulin heavy variable 1-61	13.9008
ENSMUSG00000030325	Klrb1c	killer cell lectin-like receptor subfamily B member 1C	13.842
ENSMUSG00000078922	Tgtp1	T cell specific GTPase 1	13.4605
ENSMUSG00000058163	Gm5431	predicted gene 5431	13.382
ENSMUSG00000094075	Ighv1-80	immunoglobulin heavy variable 1-80	13.1722
ENSMUSG00000068606	Gm4841	predicted gene 4841	12.8147
ENSMUSG00000094787	Ighv1-54	immunoglobulin heavy variable V1-54	12.5669
ENSMUSG00000076598	Igkv3-7	immunoglobulin kappa variable 3-7	12.4385
ENSMUSG00000030775	Trat1	T cell receptor associated transmembrane adaptor 1	12.3137
ENSMUSG00000050747	Trim15	tripartite motif-containing 15	12.2641
ENSMUSG00000073399	Trim40	tripartite motif-containing 40	11.875
ENSMUSG00000029417	Cxcl9	chemokine (C-X-C motif) ligand 9	11.5712
ENSMUSG00000095565	Ighv2-9-1	immunoglobulin heavy variable 2-9-1	11.5664
ENSMUSG00000021795	Sftpd	surfactant associated protein D	11.5261
ENSMUSG00000076752	Tcrg-C2	T cell receptor gamma, constant 2	11.2908
ENSMUSG00000094124	Ighv1-74	immunoglobulin heavy variable V1-74	11.0171
ENSMUSG00000104452	Ighv8-8	immunoglobulin heavy variable 8-8	10.9869
ENSMUSG00000076556	Igkv4-57	immunoglobulin kappa variable 4-57	10.8126
ENSMUSG00000097804	Gm16685	predicted gene, 16685	10.7284
ENSMUSG00000079092	Prl2c2	prolactin family 2, subfamily c, member 2	10.5204
ENSMUSG00000028460	Sit1	suppression inducing transmembrane adaptor 1	10.4179
ENSMUSG00000096459	Ighv9-3	immunoglobulin heavy variable V9-3	10.2934
ENSMUSG00000094006	Igkv4-59	immunoglobulin kappa variable 4-59	10.1971
ENSMUSG00000027073	Prg2	proteoglycan 2, bone marrow	10.0804
ENSMUSG00000096498	Ighv2-5	immunoglobulin heavy variable 2-5	9.81555
ENSMUSG00000095429	Ighv5-12	immunoglobulin heavy variable 5-12	9.81206
ENSMUSG00000096490	Igkv10-94	immunoglobulin kappa variable 10-94	9.65545
ENSMUSG00000022586	Ly6i	lymphocyte antigen 6 complex, locus I	9.62682
ENSMUSG00000076655	Ighv4-1	immunoglobulin heavy variable 4-1	9.19847
ENSMUSG00000030017	Reg3g	regenerating islet-derived 3 gamma	9.07627
ENSMUSG00000095442	Ighv1-4	immunoglobulin heavy variable 1-4	9.06365
ENSMUSG00000042262	Ccr8	chemokine (C-C motif) receptor 8	8.8352
ENSMUSG00000094117	Igkv3-12	immunoglobulin kappa variable 3-12	8.76754
ENSMUSG00000023903	Mmp25	matrix metallopeptidase 25	8.70324
ENSMUSG00000046879	Irgm1	immunity-related GTPase family M member 1	8.65631
ENSMUSG00000095204	Ighv1-52	immunoglobulin heavy variable 1-52	8.59519
ENSMUSG00000052212	Cd177	CD177 antigen	8.49374
ENSMUSG00000062783	Csprs	component of Sp100-rs	8.24844
ENSMUSG00000096020	Ighv1-75	immunoglobulin heavy variable 1-75	8.17884
ENSMUSG00000038304	Cd160	CD160 antigen	8.17476
ENSMUSG00000068246	Apol9b	apolipoprotein L 9b	8.14428
ENSMUSG00000015316	Slamf1	signaling lymphocytic activation molecule family member 1	8.08502
ENSMUSG00000063388	BC023105	cDNA sequence BC023105	8.02742
ENSMUSG00000044162	Tnip3	TNFAIP3 interacting protein 3	8.00091
ENSMUSG00000073400	Trim10	tripartite motif-containing 10	7.96102
ENSMUSG00000062082	Cd200r4	CD200 receptor 4	7.91556
ENSMUSG00000034028	Cd226	CD226 antigen	7.88824
ENSMUSG00000071552	Tigit	T cell immunoreceptor with Ig and ITIM domains	7.79075
ENSMUSG00000022126	Acod1	aconitate decarboxylase 1	7.64739
ENSMUSG00000000817	Fasl	Fas ligand (TNF superfamily, member 6)	7.63114
ENSMUSG00000095079	Igha	immunoglobulin heavy constant alpha	7.61312
ENSMUSG00000079547	H2-DMb1	histocompatibility 2, class II, locus Mb1	7.59964
ENSMUSG00000076754	Trgv2	T cell receptor gamma variable 2	7.59692
ENSMUSG00000041481	Serpina3g	serine (or cysteine) peptidase inhibitor, clade A, member 3G	7.58327
ENSMUSG00000078921	Tgtp2	T cell specific GTPase 2	7.55913
ENSMUSG00000094951	Ighv5-6	immunoglobulin heavy variable 5-6	7.41565
ENSMUSG00000076613	Ighg2b	immunoglobulin heavy constant gamma 2B	7.40887
ENSMUSG00000096715	Igkv3-4	immunoglobulin kappa variable 3-4	7.35811
ENSMUSG00000069874	Irgm2	immunity-related GTPase family M member 2	7.06001
ENSMUSG00000076609	Igkc	immunoglobulin kappa constant	7.01484
ENSMUSG00000095007	Igkv12-41	immunoglobulin kappa chain variable 12-41	7.00148
ENSMUSG00000095700	Ighv10-3	immunoglobulin heavy variable V10-3	6.9681
ENSMUSG00000076928	Trac	T cell receptor alpha constant	6.85912
ENSMUSG00000054072	Iigp1	interferon inducible GTPase 1	6.82693
ENSMUSG00000048521	Cxcr6	chemokine (C-X-C motif) receptor 6	6.58798
ENSMUSG00000030742	Lat	linker for activation of T cells	6.57934
ENSMUSG00000026068	Il18rap	interleukin 18 receptor accessory protein	6.56928
ENSMUSG00000025163	Cd7	CD7 antigen	6.55449
ENSMUSG00000022227	Mcpt1	mast cell protease 1	6.54558
ENSMUSG00000040328	Olfr56	olfactory receptor 56	6.54304
ENSMUSG00000096074	Ighv1-72	immunoglobulin heavy variable 1-72	6.50957
ENSMUSG00000095630	Igkv6-23	immunoglobulin kappa variable 6-23	6.49086
ENSMUSG00000032093	Cd3e	CD3 antigen, epsilon polypeptide	6.45319
ENSMUSG00000057346	Apol9a	apolipoprotein L 9a	6.42322
ENSMUSG00000117239	Gpr31c	G protein-coupled receptor 31, D17Leh66c region	6.30861
ENSMUSG00000056290	Ms4a4b	membrane-spanning 4-domains, subfamily A, member 4B	6.29651
ENSMUSG00000002033	Cd3g	CD3 antigen, gamma polypeptide	6.29432
ENSMUSG00000034855	Cxcl10	chemokine (C-X-C motif) ligand 10	6.26532
ENSMUSG00000043931	Gimap7	GTPase, IMAP family member 7	6.25513
ENSMUSG00000050635	Sprr2f	small proline-rich protein 2F	6.23899
ENSMUSG00000004612	Nkg7	natural killer cell group 7 sequence	6.20613
ENSMUSG00000076564	Igkv12-46	immunoglobulin kappa variable 12-46	6.05901
ENSMUSG00000039699	Batf2	basic leucine zipper transcription factor, ATF-like 2	6.04946
ENSMUSG00000075010	AW112010	expressed sequence AW112010	6.03557
ENSMUSG00000096833	Igkv4-55	immunoglobulin kappa variable 4-55	5.99953
ENSMUSG00000076586	Igkv8-21	immunoglobulin kappa variable 8-21	5.9635
ENSMUSG00000079543	Igkv13-85	immunoglobulin kappa chain variable 13-85	5.94409
ENSMUSG00000111078	Gm35028	predicted gene, 35028	5.9293
ENSMUSG00000076549	Igkv4-68	immunoglobulin kappa variable 4-68	5.86783
ENSMUSG00000030187	Klra2	killer cell lectin-like receptor, subfamily A, member 2	5.75595
ENSMUSG00000067149	Jchain	immunoglobulin joining chain	5.74749
ENSMUSG00000031257	Nox1	NADPH oxidase 1	5.69416
ENSMUSG00000025946	Pth2r	parathyroid hormone 2 receptor	5.68209
ENSMUSG00000024610	Cd74	CD74 antigen (invariant polypeptide of major histocompatibility complex, class II antigen-associated)	5.66456
ENSMUSG00000042351	Grap2	GRB2-related adaptor protein 2	5.65457
ENSMUSG00000094088	Ighv1-64	immunoglobulin heavy variable 1-64	5.64337
ENSMUSG00000074151	Nlrc5	NLR family, CARD domain containing 5	5.608
ENSMUSG00000038656	Cyp3a16	cytochrome P450, family 3, subfamily a, polypeptide 16	5.58224
ENSMUSG00000076612	Ighg2c	immunoglobulin heavy constant gamma 2C	5.58051
ENSMUSG00000095589	Ighv1-55	immunoglobulin heavy variable 1-55	5.56881
ENSMUSG00000024353	Mzb1	marginal zone B and B1 cell-specific protein 1	5.54587
ENSMUSG00000102888	Ighv1-11	immunoglobulin heavy variable V1-11	5.53031
ENSMUSG00000076934	Iglv1	immunoglobulin lambda variable 1	5.51388
ENSMUSG00000090942	F830016B08Rik	RIKEN cDNA F830016B08 gene	5.46075
ENSMUSG00000075551	Cyp3a41a	cytochrome P450, family 3, subfamily a, polypeptide 41A	5.44819
ENSMUSG00000050075	Gpr171	G protein-coupled receptor 171	5.43231
ENSMUSG00000095200	Ighv1-7	immunoglobulin heavy variable V1-7	5.39337
ENSMUSG00000076680	Ighv6-6	immunoglobulin heavy variable 6-6	5.36721
ENSMUSG00000026012	Cd28	CD28 antigen	5.33402
ENSMUSG00000099757	BE692007	expressed sequence BE692007	5.31449
ENSMUSG00000026009	Icos	inducible T cell co-stimulator	5.29128
ENSMUSG00000075552	Cyp3a41b	cytochrome P450, family 3, subfamily a, polypeptide 41B	5.28938
ENSMUSG00000078798	Sult2a1	sulfotransferase family 2A, dehydroepiandrosterone (DHEA)-preferring, member 1	5.24434
ENSMUSG00000094694	Ighv1-9	immunoglobulin heavy variable V1-9	5.19983
ENSMUSG00000094872	Igkv9-120	immunoglobulin kappa chain variable 9-120	5.19874
ENSMUSG00000051457	Spn	sialophorin	5.19297
ENSMUSG00000032094	Cd3d	CD3 antigen, delta polypeptide	5.18251
ENSMUSG00000024402	Lta	lymphotoxin A	5.13341
ENSMUSG00000097194	9330175E14Rik	RIKEN cDNA 9330175E14 gene	5.11296
ENSMUSG00000072620	Slfn2	schlafen 2	5.11126
ENSMUSG00000105906	Iglc1	immunoglobulin lambda constant 1	5.10831
ENSMUSG00000020395	Itk	IL2 inducible T cell kinase	5.09136
ENSMUSG00000074715	Ccl28	chemokine (C-C motif) ligand 28	5.07116
ENSMUSG00000103254	Ighv1-15	immunoglobulin heavy variable 1-15	4.9804
ENSMUSG00000050600	Zfp831	zinc finger protein 831	4.9534
ENSMUSG00000026573	Xcl1	chemokine (C motif) ligand 1	4.94394
ENSMUSG00000094561	Ighv1-22	immunoglobulin heavy variable 1-22	4.93924
ENSMUSG00000076498	Trbc2	T cell receptor beta, constant 2	4.88793
ENSMUSG00000047517	Dmbt1	deleted in malignant brain tumors 1	4.85862
ENSMUSG00000086564	Cd101	CD101 antigen	4.85701
ENSMUSG00000076536	Igkv4-86	immunoglobulin kappa variable 4-86	4.84666
ENSMUSG00000096767	Ighv1-62-3	immunoglobulin heavy variable 1-62-3	4.82739
ENSMUSG00000026285	Pdcd1	programmed cell death 1	4.80129
ENSMUSG00000037649	H2-DMa	histocompatibility 2, class II, locus DMa	4.79638
ENSMUSG00000071561	BC100530	cystatin domain containing 5	4.73747
ENSMUSG00000026117	Zap70	zeta-chain (TCR) associated protein kinase	4.70832
ENSMUSG00000046718	Bst2	bone marrow stromal cell antigen 2	4.70699
ENSMUSG00000076538	Igkv13-84	immunoglobulin kappa chain variable 13-84	4.69321
ENSMUSG00000047730	Fcgbp	Fc fragment of IgG binding protein	4.69076
ENSMUSG00000027398	Il1b	interleukin 1 beta	4.64498
ENSMUSG00000105160	A530030E21Rik	RIKEN cDNA A530030E21 gene	4.62319
ENSMUSG00000029561	Oasl2	2'-5' oligoadenylate synthetase-like 2	4.57628
ENSMUSG00000013643	Lypd8	LY6/PLAUR domain containing 8	4.574
ENSMUSG00000085890	Tnfsf13os	tumor necrosis factor (ligand) superfamily, member 13, opposite strand	4.53499
ENSMUSG00000018168	Ikzf3	IKAROS family zinc finger 3	4.53079
ENSMUSG00000036594	H2-Aa	histocompatibility 2, class II antigen A, alpha	4.52227
ENSMUSG00000031780	Ccl17	chemokine (C-C motif) ligand 17	4.52081
ENSMUSG00000059089	Fcgr4	Fc receptor, IgG, low affinity IV	4.50405
ENSMUSG00000054417	Cyp3a44	cytochrome P450, family 3, subfamily a, polypeptide 44	4.48741
ENSMUSG00000058755	Osm	oncostatin M	4.48667
ENSMUSG00000022657	Cd96	CD96 antigen	4.45442
ENSMUSG00000105606	Igkv2-109	immunoglobulin kappa variable 2-109	4.40172
ENSMUSG00000050232	Cxcr3	chemokine (C-X-C motif) receptor 3	4.39225
ENSMUSG00000009185	Ccl8	chemokine (C-C motif) ligand 8	4.38101
ENSMUSG00000022496	Tnfrsf17	tumor necrosis factor receptor superfamily, member 17	4.37549
ENSMUSG00000025461	Cd163l1	scavenger receptor family member expressed on T cells 1	4.36847
ENSMUSG00000024401	Tnf	tumor necrosis factor	4.36686
ENSMUSG00000114608	Gm36161	predicted gene, 36161	4.34081
ENSMUSG00000095335	Igkv3-5	immunoglobulin kappa chain variable 3-5	4.32634
ENSMUSG00000076594	Igkv6-13	immunoglobulin kappa variable 6-13	4.32148
ENSMUSG00000073421	H2-Ab1	histocompatibility 2, class II antigen A, beta 1	4.31041
ENSMUSG00000104713	Gbp6	guanylate binding protein 6	4.3048
ENSMUSG00000031779	Ccl22	chemokine (C-C motif) ligand 22	4.30088
ENSMUSG00000074677	Sirpb1c	signal-regulatory protein beta 1C	4.27956
ENSMUSG00000027225	Duoxa2	dual oxidase maturation factor 2	4.26636
ENSMUSG00000055748	Gsdmc4	gasdermin C4	4.25687
ENSMUSG00000061577	Adgrg5	adhesion G protein-coupled receptor G5	4.2437
ENSMUSG00000050921	P2ry10	purinergic receptor P2Y, G-protein coupled 10	4.23087
ENSMUSG00000093896	Ighv1-76	immunoglobulin heavy variable 1-76	4.21241
ENSMUSG00000076490	Trbc1	T cell receptor beta, constant region 1	4.18934
ENSMUSG00000005824	Tnfsf14	tumor necrosis factor (ligand) superfamily, member 14	4.15979
ENSMUSG00000053101	Gpr141	G protein-coupled receptor 141	4.15429
ENSMUSG00000076501	Igkv2-137	immunoglobulin kappa chain variable 2-137	4.14926
ENSMUSG00000079362	Gm43302	predicted gene 43302	4.09454
ENSMUSG00000027484	Bpifa5	BPI fold containing family A, member 5	4.07868
ENSMUSG00000038179	Slamf7	SLAM family member 7	4.07629
ENSMUSG00000015314	Slamf6	SLAM family member 6	4.06131
ENSMUSG00000093894	Ighv1-53	immunoglobulin heavy variable 1-53	4.03337
ENSMUSG00000073555	Gm4951	predicted gene 4951	4.03003
ENSMUSG00000022534	Mefv	Mediterranean fever	3.97654
ENSMUSG00000024910	Ctsw	cathepsin W	3.97078
ENSMUSG00000076940	Iglv2	immunoglobulin lambda variable 2	3.9495
ENSMUSG00000096515	Igkv14-100	immunoglobulin kappa chain variable 14-100	3.94023
ENSMUSG00000062488	Ifit3b	interferon-induced protein with tetratricopeptide repeats 3B	3.92615
ENSMUSG00000044703	Phf11a	PHD finger protein 11A	3.90107
ENSMUSG00000022504	Ciita	class II transactivator	3.89991
ENSMUSG00000052477	C130026I21Rik	RIKEN cDNA C130026I21 gene	3.88719
ENSMUSG00000073409	H2-Q6	histocompatibility 2, Q region locus 6	3.88594
ENSMUSG00000053318	Slamf8	SLAM family member 8	3.845
ENSMUSG00000076547	Igkv4-70	immunoglobulin kappa chain variable 4-70	3.82475
ENSMUSG00000076532	Igkv4-91	immunoglobulin kappa chain variable 4-91	3.80124
ENSMUSG00000096594	Igkv8-19	immunoglobulin kappa variable 8-19	3.77655
ENSMUSG00000095704	Gm8221	predicted gene 8221	3.76371
ENSMUSG00000004709	Cd244	CD244 molecule A	3.75224
ENSMUSG00000056293	Gsdmc2	gasdermin C2	3.75219
ENSMUSG00000115232	AC174678.2	predicted gene, 49378	3.75165
ENSMUSG00000036067	Slc2a6	solute carrier family 2 (facilitated glucose transporter), member 6	3.73996
ENSMUSG00000032690	Oas2	2'-5' oligoadenylate synthetase 2	3.7331
ENSMUSG00000094689	Ighv1-81	immunoglobulin heavy variable 1-81	3.72086
ENSMUSG00000068252	Apol7b	apolipoprotein L 7b	3.71182
ENSMUSG00000030789	Itgax	integrin alpha X	3.70448
ENSMUSG00000076615	Ighg3	Immunoglobulin heavy constant gamma 3	3.69127
ENSMUSG00000015437	Gzmb	granzyme B	3.68295
ENSMUSG00000070811	Sult2a2	sulfotransferase family 2A, dehydroepiandrosterone (DHEA)-preferring, member 2	3.66233
ENSMUSG00000016496	Cd274	CD274 antigen	3.62184
ENSMUSG00000052142	Rasal3	RAS protein activator like 3	3.62128
ENSMUSG00000094559	Cyp2d34	cytochrome P450, family 2, subfamily d, polypeptide 34	3.59089
ENSMUSG00000028965	Tnfrsf9	tumor necrosis factor receptor superfamily, member 9	3.58757
ENSMUSG00000029307	Dmp1	dentin matrix protein 1	3.57038
ENSMUSG00000079298	Klrb1b	killer cell lectin-like receptor subfamily B member 1B	3.53646
ENSMUSG00000057135	Scimp	SLP adaptor and CSK interacting membrane protein	3.5173
ENSMUSG00000040247	Tbc1d10c	TBC1 domain family, member 10c	3.51556
ENSMUSG00000094546	Ighv1-26	immunoglobulin heavy variable 1-26	3.51313
ENSMUSG00000076596	Igkv3-10	immunoglobulin kappa variable 3-10	3.48351
ENSMUSG00000024399	Ltb	lymphotoxin B	3.48319
ENSMUSG00000096422	Igkv12-44	immunoglobulin kappa variable 12-44	3.46028
ENSMUSG00000070034	Sp110	Sp110 nuclear body protein	3.45896
ENSMUSG00000073008	Gpr174	G protein-coupled receptor 174	3.45559
ENSMUSG00000076937	Iglc2	immunoglobulin lambda constant 2	3.4549
ENSMUSG00000044052	Ccr10	chemokine (C-C motif) receptor 10	3.44582
ENSMUSG00000026069	Il1rl1	interleukin 1 receptor-like 1	3.43849
ENSMUSG00000048163	Selplg	selectin, platelet (p-selectin) ligand	3.41398
ENSMUSG00000055827	Gsdmc3	gasdermin C3	3.36914
ENSMUSG00000037124	Trim58	tripartite motif-containing 58	3.36857
ENSMUSG00000028238	Atp6v0d2	ATPase, H+ transporting, lysosomal V0 subunit D2	3.3682
ENSMUSG00000071716	Apol7e	apolipoprotein L 7e	3.35272
ENSMUSG00000039264	Gimap3	GTPase, IMAP family member 3	3.34468
ENSMUSG00000078125	Gm10916	predicted gene 10916	3.3376
ENSMUSG00000069456	Rdh16	retinol dehydrogenase 16	3.30021
ENSMUSG00000076555	Igkv4-57-1	immunoglobulin kappa variable 4-57-1	3.28378
ENSMUSG00000074570	Cass4	Cas scaffolding protein family member 4	3.27735
ENSMUSG00000079227	Ccr5	chemokine (C-C motif) receptor 5	3.26278
ENSMUSG00000018930	Ccl4	chemokine (C-C motif) ligand 4	3.23936
ENSMUSG00000030830	Itgal	integrin alpha L	3.23079
ENSMUSG00000026222	Sp100	nuclear antigen Sp100	3.21837
ENSMUSG00000046223	Plaur	plasminogen activator, urokinase receptor	3.17814
ENSMUSG00000060586	H2-Eb1	histocompatibility 2, class II antigen E beta	3.15104
ENSMUSG00000029275	Gfi1	growth factor independent 1 transcription repressor	3.15029
ENSMUSG00000029371	Cxcl5	chemokine (C-X-C motif) ligand 5	3.14354
ENSMUSG00000070427	Il18bp	interleukin 18 binding protein	3.11777
ENSMUSG00000037440	Vnn1	vanin 1	3.09595
ENSMUSG00000025888	Casp1	caspase 1	3.09595
ENSMUSG00000052013	Btla	B and T lymphocyte associated	3.09497
ENSMUSG00000094194	Ighv5-16	immunoglobulin heavy variable 5-16	3.08926
ENSMUSG00000029380	Cxcl1	chemokine (C-X-C motif) ligand 1	3.081
ENSMUSG00000022226	Mcpt2	mast cell protease 2	3.06515
ENSMUSG00000005947	Itgae	integrin alpha E, epithelial-associated	3.05026
ENSMUSG00000112907	Gm47015	predicted gene, 47015	3.04042
ENSMUSG00000022824	Muc13	mucin 13, epithelial transmembrane	3.03955
ENSMUSG00000089943	Ugt1a5	UDP glucuronosyltransferase 1 family, polypeptide A5	3.03796
ENSMUSG00000000682	Cd52	CD52 antigen	3.03741
ENSMUSG00000057058	Skap1	src family associated phosphoprotein 1	3.00964
ENSMUSG00000046805	Mpeg1	macrophage expressed gene 1	2.97603
ENSMUSG00000027863	Cd2	CD2 antigen	2.97185
ENSMUSG00000053303	Slc22a26	solute carrier family 22 (organic cation transporter), member 26	2.96963
ENSMUSG00000026395	Ptprc	protein tyrosine phosphatase, receptor type, C	2.93241
ENSMUSG00000114432	AC160962.1	predicted gene, 49391	2.91005
ENSMUSG00000068452	Duox2	dual oxidase 2	2.87616
ENSMUSG00000025279	Dnase1l3	deoxyribonuclease 1-like 3	2.86687
ENSMUSG00000046080	Clec9a	C-type lectin domain family 9, member a	2.83817
ENSMUSG00000042677	Zc3h12a	zinc finger CCCH type containing 12A	2.79451
ENSMUSG00000026417	Pigr	polymeric immunoglobulin receptor	2.78853
ENSMUSG00000028885	Smpdl3b	sphingomyelin phosphodiesterase, acid-like 3B	2.78278
ENSMUSG00000041515	Irf8	interferon regulatory factor 8	2.75606
ENSMUSG00000003555	Cyp17a1	cytochrome P450, family 17, subfamily a, polypeptide 1	2.75406
ENSMUSG00000000791	Il12rb1	interleukin 12 receptor, beta 1	2.74907
ENSMUSG00000026770	Il2ra	interleukin 2 receptor, alpha chain	2.69228
ENSMUSG00000030156	Cd69	CD69 antigen	2.68514
ENSMUSG00000029322	Plac8	placenta-specific 8	2.57891
ENSMUSG00000079620	Muc4		2.56144
ENSMUSG00000022488	Nckap1l	NCK associated protein 1 like	2.52708
ENSMUSG00000033355	Rtp4	receptor transporter protein 4	2.51701
ENSMUSG00000058435	Btnl4	butyrophilin-like 4	2.4934
ENSMUSG00000031551	Ido1	indoleamine 2,3-dioxygenase 1	2.47113
ENSMUSG00000051439	Cd14	CD14 antigen	2.45066
ENSMUSG00000025396	Hsd17b6	hydroxysteroid (17-beta) dehydrogenase 6	2.44055
ENSMUSG00000020447	Npc1l1	NPC1 like intracellular cholesterol transporter 1	2.4396
ENSMUSG00000053846	Lipg	lipase, endothelial	2.41562
ENSMUSG00000012519	Mlkl	mixed lineage kinase domain-like	2.40831
ENSMUSG00000030707	Coro1a	coronin, actin binding protein 1A	2.40591
ENSMUSG00000071356	Reg3b	regenerating islet-derived 3 beta	2.40025
ENSMUSG00000015340	Cybb	cytochrome b-245, beta polypeptide	2.39445
ENSMUSG00000048992	Prss32	protease, serine 32	2.3722
ENSMUSG00000061232	H2-K1	histocompatibility 2, K1, K region	2.3692
ENSMUSG00000074006	Omp	olfactory marker protein	2.36334
ENSMUSG00000018919	Tm4sf5	transmembrane 4 superfamily member 5	2.34308
ENSMUSG00000032068	Plet1	placenta expressed transcript 1	2.31102
ENSMUSG00000000290	Itgb2	integrin beta 2	2.30878
ENSMUSG00000063779	Chil4	chitinase-like 4	2.29517
ENSMUSG00000069892	9930111J21Rik2	RIKEN cDNA 9930111J21 gene 2	2.29321
ENSMUSG00000071203	Naip5	NLR family, apoptosis inhibitory protein 5	2.27296
ENSMUSG00000097415	AU020206	expressed sequence AU020206	2.2686
ENSMUSG00000037095	Lrg1	leucine-rich alpha-2-glycoprotein 1	2.25212
ENSMUSG00000070327	Rnf213	ring finger protein 213	2.25086
ENSMUSG00000034422	Parp14	poly (ADP-ribose) polymerase family, member 14	2.2201
ENSMUSG00000027790	Sis	sucrase isomaltase (alpha-glucosidase)	2.21791
ENSMUSG00000015519	2310057J18Rik	RIKEN cDNA 2310057J18 gene	2.20204
ENSMUSG00000025498	Irf7	interferon regulatory factor 7	2.19699
ENSMUSG00000028581	Laptm5	lysosomal-associated protein transmembrane 5	2.1828
ENSMUSG00000035356	Nfkbiz	nuclear factor of kappa light polypeptide gene enhancer in B cells inhibitor, zeta	2.1755
ENSMUSG00000031093	Dock11	dedicator of cytokinesis 11	2.17104
ENSMUSG00000026175	Vil1	villin 1	2.16096
ENSMUSG00000031897	Psmb10	proteasome (prosome, macropain) subunit, beta type 10	2.1429
ENSMUSG00000020151	Ptprr	protein tyrosine phosphatase, receptor type, R	2.14208
ENSMUSG00000018920	Cxcl16	chemokine (C-X-C motif) ligand 16	2.13384
ENSMUSG00000040613	Apobec1	apolipoprotein B mRNA editing enzyme, catalytic polypeptide 1	2.11844
ENSMUSG00000027639	Samhd1	SAM domain and HD domain, 1	2.10488
ENSMUSG00000045868	Gvin1	GTPase, very large interferon inducible 1	2.09347
ENSMUSG00000073420	Btnl5-ps	butyrophilin-like 5, pseudogene	2.08635
ENSMUSG00000022575	Gsdmd	gasdermin D	2.08336
ENSMUSG00000049502	Dtx3l	deltex 3-like, E3 ubiquitin ligase	2.07989
ENSMUSG00000024308	Tapbp	TAP binding protein	2.07337
ENSMUSG00000066258	Trim12a	tripartite motif-containing 12A	2.07188
ENSMUSG00000035852	Misp	mitotic spindle positioning	2.06585
ENSMUSG00000034634	Ly6d	lymphocyte antigen 6 complex, locus D	2.04074
ENSMUSG00000038213	Tapbpl	TAP binding protein-like	2.02235
ENSMUSG00000056116	H2-T22	histocompatibility 2, T region locus 22	2.00947
ENSMUSG00000052374	Actn2	actinin alpha 2	-2.01083
ENSMUSG00000060600	Eno3	enolase 3, beta muscle	-2.01606
ENSMUSG00000110040	AC034099.1	predicted gene, 49369	-2.02536
ENSMUSG00000068614	Actc1	actin, alpha, cardiac muscle 1	-2.12332
ENSMUSG00000016349	Eef1a2	eukaryotic translation elongation factor 1 alpha 2	-2.15026
ENSMUSG00000042045	Sln	sarcolipin	-2.16714
ENSMUSG00000032648	Pygm	muscle glycogen phosphorylase	-2.16771
ENSMUSG00000022519	Srl	sarcalumenin	-2.17963
ENSMUSG00000020061	Mybpc1	myosin binding protein C, slow-type	-2.19603
ENSMUSG00000030470	Csrp3	cysteine and glycine-rich protein 3	-2.20101
ENSMUSG00000073834	Mup11	major urinary protein 11	-2.20555
ENSMUSG00000072720	Myo18b	myosin XVIIIb	-2.2299
ENSMUSG00000078686	Mup9	major urinary protein 9	-2.23376
ENSMUSG00000026407	Cacna1s	calcium channel, voltage-dependent, L type, alpha 1S subunit	-2.24701
ENSMUSG00000075307	Klhl41	kelch-like 41	-2.25314
ENSMUSG00000030592	Ryr1	ryanodine receptor 1, skeletal muscle	-2.28566
ENSMUSG00000061462	Obscn	obscurin, cytoskeletal calmodulin and titin-interacting RhoGEF	-2.28778
ENSMUSG00000027022	Xirp2	xin actin-binding repeat containing 2	-2.29048
ENSMUSG00000067653	Ankrd23	ankyrin repeat domain 23	-2.32426
ENSMUSG00000091345	Col6a5	collagen, type VI, alpha 5	-2.3463
ENSMUSG00000049134	Nrap	nebulin-related anchoring protein	-2.37469
ENSMUSG00000061816	Myl1	myosin, light polypeptide 1	-2.39068
ENSMUSG00000039891	Txlnb	taxilin beta	-2.39115
ENSMUSG00000038239	Hrc	histidine rich calcium binding protein	-2.4515
ENSMUSG00000078688	Mup2	major urinary protein 2	-2.46527
ENSMUSG00000026950	Neb	nebulin	-2.48735
ENSMUSG00000007122	Casq1	calsequestrin 1	-2.50923
ENSMUSG00000030399	Ckm	creatine kinase, muscle	-2.51368
ENSMUSG00000055775	Myh8	myosin, heavy polypeptide 8, skeletal muscle, perinatal	-2.52751
ENSMUSG00000100707	Gm28523	predicted gene 28523	-2.53628
ENSMUSG00000030672	Mylpf	myosin light chain, phosphorylatable, fast skeletal muscle	-2.54683
ENSMUSG00000051747	Ttn	titin	-2.55296
ENSMUSG00000062713	Sim2	single-minded family bHLH transcription factor 2	-2.56375
ENSMUSG00000054160	Nkx2-4	NK2 homeobox 4	-2.56957
ENSMUSG00000031972	Acta1	actin, alpha 1, skeletal muscle	-2.56978
ENSMUSG00000059741	Myl3	myosin, light polypeptide 3	-2.58402
ENSMUSG00000106547	B230303O12Rik	RIKEN cDNA B230303O12 gene	-2.61418
ENSMUSG00000100335	2310008N11Rik	RIKEN cDNA 2310008N11 gene	-2.62944
ENSMUSG00000058119	Gm5771	predicted gene 5771	-2.63538
ENSMUSG00000020475	Pgam2	phosphoglycerate mutase 2	-2.65096
ENSMUSG00000006457	Actn3	actinin alpha 3	-2.65138
ENSMUSG00000110547	Gm29773	predicted gene, 29773	-2.65421
ENSMUSG00000044086	Lmod3	leiomodin 3 (fetal)	-2.65462
ENSMUSG00000018893	Mb	myoglobin	-2.65475
ENSMUSG00000027077	Smtnl1	smoothelin-like 1	-2.65744
ENSMUSG00000024471	Myot	myotilin	-2.66095
ENSMUSG00000038403	Hfe2	hemojuvelin BMP co-receptor	-2.66472
ENSMUSG00000068697	Myoz1	myozenin 1	-2.67949
ENSMUSG00000099470	Gm29340	predicted gene 29340	-2.68588
ENSMUSG00000103217	Gm38287	predicted gene, 38287	-2.69104
ENSMUSG00000029683	Lmod2	leiomodin 2 (cardiac)	-2.69134
ENSMUSG00000061723	Tnnt3	troponin T3, skeletal, fast	-2.71745
ENSMUSG00000044938	Klhl31	kelch-like 31	-2.7192
ENSMUSG00000031461	Myom2	myomesin 2	-2.72135
ENSMUSG00000030785	Cox6a2	cytochrome c oxidase subunit 6A2	-2.72355
ENSMUSG00000069280	Vmn1r223	vomeronasal 1 receptor 223	-2.72783
ENSMUSG00000097004	4731419I09Rik	RIKEN cDNA 4731419I09 gene	-2.74789
ENSMUSG00000021898	Asb14	ankyrin repeat and SOCS box-containing 14	-2.75505
ENSMUSG00000097178	2310002F09Rik	RIKEN cDNA 2310002F09 gene	-2.76189
ENSMUSG00000078143	Gm17344	predicted gene, 17344	-2.76703
ENSMUSG00000006056	Calcoco2	calcium binding and coiled-coil domain 2	-2.77189
ENSMUSG00000117757	Gm50169	predicted gene, 50169	-2.78488
ENSMUSG00000017300	Tnnc2	troponin C2, fast	-2.81613
ENSMUSG00000094094	Igkv5-45	immunoglobulin kappa chain variable 5-45	-2.84627
ENSMUSG00000087168	Gm15983	predicted gene 15983	-2.85812
ENSMUSG00000019787	Trdn	triadin	-2.86403
ENSMUSG00000007877	Tcap	titin-cap	-2.8694
ENSMUSG00000114171	Gm18313	predicted gene, 18313	-2.88205
ENSMUSG00000086712	AI427809	macrophage expressed LXRa(NR1H3)-dependent amplifier of Abca1 transcription lncRNA	-2.88822
ENSMUSG00000096688	Mup17	major urinary protein 17	-2.90796
ENSMUSG00000118017	Gm29966	predicted gene, 29966	-2.94167
ENSMUSG00000106186	Gm43627	predicted gene 43627	-2.94818
ENSMUSG00000030730	Atp2a1	ATPase, Ca++ transporting, cardiac muscle, fast twitch 1	-2.96719
ENSMUSG00000026100	Mstn	myostatin	-2.98777
ENSMUSG00000031698	Mylk3	myosin light chain kinase 3	-2.99798
ENSMUSG00000027470	Mylk2	myosin, light polypeptide kinase 2, skeletal muscle	-2.9986
ENSMUSG00000045657	Pcdhb10	protocadherin beta 10	-3.00068
ENSMUSG00000087090	Nctc1	non-coding transcript 1	-3.01581
ENSMUSG00000040715	Rsc1a1	regulatory solute carrier protein, family 1, member 1	-3.0857
ENSMUSG00000062077	Trim54	tripartite motif-containing 54	-3.09078
ENSMUSG00000021622	Ckmt2	creatine kinase, mitochondrial 2	-3.09498
ENSMUSG00000062170	Fmr1nb	Fmr1 neighbor	-3.10704
ENSMUSG00000016327	Atp1b4	ATPase, (Na+)/K+ transporting, beta 4 polypeptide	-3.13261
ENSMUSG00000076569	Igkv5-39	immunoglobulin kappa variable 5-39	-3.14769
ENSMUSG00000074569	Gcnt7	glucosaminyl (N-acetyl) transferase family member 7	-3.15019
ENSMUSG00000038204	Asb10	ankyrin repeat and SOCS box-containing 10	-3.15639
ENSMUSG00000098015	Gm44527	predicted gene 6600	-3.18988
ENSMUSG00000056328	Myh1	myosin, heavy polypeptide 1, skeletal muscle, adult	-3.20027
ENSMUSG00000058183	Mmel1	membrane metallo-endopeptidase-like 1	-3.22826
ENSMUSG00000086603	Gm13620	predicted gene 13620	-3.23486
ENSMUSG00000033044	Dhrs7c	dehydrogenase/reductase (SDR family) member 7C	-3.26838
ENSMUSG00000027107	Chrna1	cholinergic receptor, nicotinic, alpha polypeptide 1 (muscle)	-3.28347
ENSMUSG00000073415	Gm10501	predicted gene 10501	-3.28581
ENSMUSG00000026251	Chrnd	cholinergic receptor, nicotinic, delta polypeptide	-3.29877
ENSMUSG00000092329	Gm20388	polypeptide N-acetylgalactosaminyltransferase 2-like	-3.30257
ENSMUSG00000101862	Gm8918	predicted gene 8918	-3.31048
ENSMUSG00000047746	Fbxo40	F-box protein 40	-3.35413
ENSMUSG00000116836	Gm49727	predicted gene, 49727	-3.371
ENSMUSG00000064032	Gm10143	predicted gene 10143	-3.38811
ENSMUSG00000030996	Art1	ADP-ribosyltransferase 1	-3.41252
ENSMUSG00000108867	Gm44643	predicted gene 44643	-3.42356
ENSMUSG00000100550	2310039L15Rik	RIKEN cDNA 2310039L15 gene	-3.42759
ENSMUSG00000108322	5430431A17Rik	RIKEN cDNA 5430431A17 gene	-3.42767
ENSMUSG00000043795	Prr33	proline rich 33	-3.43182
ENSMUSG00000030523	Trpm1	transient receptor potential cation channel, subfamily M, member 1	-3.4441
ENSMUSG00000043670	Diras1	DIRAS family, GTP-binding RAS-like 1	-3.48219
ENSMUSG00000004939	Nmrk2	nicotinamide riboside kinase 2	-3.49447
ENSMUSG00000101501	Rps27a-ps1	ribosomal protein S27A, pseudogene 1	-3.49975
ENSMUSG00000096948	Gm4221	predicted gene 4221	-3.53014
ENSMUSG00000085587	Gm14493	predicted gene 14493	-3.54715
ENSMUSG00000103152	Gm8790	predicted gene 8790	-3.54854
ENSMUSG00000079049	Serpinb1c	serine (or cysteine) peptidase inhibitor, clade B, member 1c	-3.58188
ENSMUSG00000030553	Pgpep1l	pyroglutamyl-peptidase I-like	-3.73757
ENSMUSG00000051118	Olfr77	olfactory receptor 77	-3.75529
ENSMUSG00000045225	Olfr1152	olfactory receptor 1152	-3.80855
ENSMUSG00000079278	Tmem233	transmembrane protein 233	-3.81135
ENSMUSG00000102972	Gm37348	predicted gene, 37348	-3.82036
ENSMUSG00000111497	Raver1	predicted gene, 38431	-3.8386
ENSMUSG00000022759	Lrrc74b	leucine rich repeat containing 74B	-3.88236
ENSMUSG00000071519	Prss3	protease, serine 3	-3.92525
ENSMUSG00000081926	Gm15536	predicted gene 15536	-3.93207
ENSMUSG00000113178	Mylf-ps	myosin light chain, alkali, fast skeletal muscle, pseudogene	-3.95881
ENSMUSG00000096674	Mup15	major urinary protein 15	-3.97191
ENSMUSG00000042179	Pnliprp1	pancreatic lipase related protein 1	-3.99406
ENSMUSG00000035896	Rnase1	ribonuclease, RNase A family, 1 (pancreatic)	-4.0048
ENSMUSG00000038670	Mybpc2	myosin binding protein C, fast-type	-4.01673
ENSMUSG00000087410	2310065F04Rik	RIKEN cDNA 2310065F04 gene	-4.02661
ENSMUSG00000103309	BC037039	cDNA sequence BC037039	-4.03503
ENSMUSG00000067081	Asb18	ankyrin repeat and SOCS box-containing 18	-4.09282
ENSMUSG00000051456	Hspb3	heat shock protein 3	-4.11681
ENSMUSG00000090062	Galnt6os	polypeptide N-acetylgalactosaminyltransferase 6, opposite strand	-4.13444
ENSMUSG00000092544	Gm20422	predicted gene 20422	-4.14128
ENSMUSG00000108806	Gm44729	predicted gene 44729	-4.17503
ENSMUSG00000098925	Rnu3b2		-4.17839
ENSMUSG00000078531	Gm831	predicted gene 831	-4.19769
ENSMUSG00000111463	Gm48061	predicted gene, 48061	-4.21951
ENSMUSG00000023013	Aqp2	aquaporin 2	-4.22533
ENSMUSG00000028396	2310002L09Rik	RIKEN cDNA 2310002L09 gene	-4.23127
ENSMUSG00000041698	Slco1a1	solute carrier organic anion transporter family, member 1a1	-4.30747
ENSMUSG00000054141	Olfr24	olfactory receptor 24	-4.31125
ENSMUSG00000054106	Try4	trypsin 4	-4.37749
ENSMUSG00000006575	Rundc3a	RUN domain containing 3A	-4.39964
ENSMUSG00000111707	Gm9662	predicted gene 9662	-4.63131
ENSMUSG00000080058	Gm11175	predicted gene 11175	-4.6465
ENSMUSG00000097346	Gm26619	ribosomal protein S18, pseudogene 4	-4.66291
ENSMUSG00000034139	Serpini2	serine (or cysteine) peptidase inhibitor, clade I, member 2	-4.71801
ENSMUSG00000111167	Gm39321	predicted gene, 39321	-4.82577
ENSMUSG00000116383	AL592187.6	apolipoprotein L 10C, pseudogene	-4.84962
ENSMUSG00000110285	Gm45524	predicted gene 45524	-4.87323
ENSMUSG00000115300	AC126028.1	predicted gene, 49188	-4.87913
ENSMUSG00000097515	1700040D17Rik	RIKEN cDNA 1700040D17 gene	-5.01558
ENSMUSG00000097185	Gm26596	predicted gene, 26596	-5.04832
ENSMUSG00000052382	Rnase9	ribonuclease, RNase A family, 9 (non-active)	-5.08687
ENSMUSG00000112481	Gm29684	predicted gene, 29684	-5.08964
ENSMUSG00000089989	Gm45713	predicted gene 45713	-5.22404
ENSMUSG00000034000	Neu4	sialidase 4	-5.24219
ENSMUSG00000071494	Olfr455	olfactory receptor 455	-5.26118
ENSMUSG00000057003	Myh4	myosin, heavy polypeptide 4, skeletal muscle	-5.31282
ENSMUSG00000089837	Npcd	neuronal pentraxin chromo domain	-5.33928
ENSMUSG00000109559	Gm34280	predicted gene, 34280	-5.46844
ENSMUSG00000114934	Gm48342	predicted gene, 48342	-5.48042
ENSMUSG00000023031	Cela1	chymotrypsin-like elastase family, member 1	-5.49855
ENSMUSG00000105852	Gm42890	predicted gene 42890	-5.50343
ENSMUSG00000078683	Mup1	major urinary protein 1	-5.54625
ENSMUSG00000103138	Gm2238	predicted gene 2238	-5.5721
ENSMUSG00000112258	Gm10165	predicted gene 10165	-5.64022
ENSMUSG00000097535	Gm26592	predicted gene, 26592	-5.64373
ENSMUSG00000097964	Gm21045	predicted gene, 21045	-5.6638
ENSMUSG00000086481	Gm11707	predicted gene 11707	-5.69266
ENSMUSG00000075591	Gm10874	predicted gene 10874	-5.75153
ENSMUSG00000090625	Gm20721	predicted gene, 20721	-5.78195
ENSMUSG00000087700	Gm15283	predicted gene 15283	-5.87528
ENSMUSG00000073830	Mup14	major urinary protein 14	-5.93941
ENSMUSG00000114985	AC163664.1	RIKEN cDNA 1810028F09 gene	-5.98303
ENSMUSG00000026941	Mamdc4	MAM domain containing 4	-6.07266
ENSMUSG00000098573	Gm27232	predicted gene 27232	-6.08418
ENSMUSG00000029212	Gabrb1	gamma-aminobutyric acid (GABA) A receptor, subunit beta 1	-6.12055
ENSMUSG00000072849	Serpina1e	serine (or cysteine) peptidase inhibitor, clade A, member 1E	-6.15309
ENSMUSG00000066153	Mup21	major urinary protein 21	-6.19887
ENSMUSG00000032517	Mobp	myelin-associated oligodendrocytic basic protein	-6.22744
ENSMUSG00000104856	Rnu3b3		-6.29077
ENSMUSG00000103505	Gm38374	predicted gene, 38374	-6.3608
ENSMUSG00000091479	Gm17035	predicted gene 17035	-6.40597
ENSMUSG00000068086	Cyp2d9	cytochrome P450, family 2, subfamily d, polypeptide 9	-6.44056
ENSMUSG00000100113	Gm28592	predicted gene 28592	-6.4718
ENSMUSG00000106822	Gm43533	predicted gene 43533	-6.50213
ENSMUSG00000074628	Tldc2	TBC/LysM associated domain containing 2	-6.64759
ENSMUSG00000094793	Mup12	major urinary protein 12	-6.66516
ENSMUSG00000048400	Prss54	protease, serine 54	-6.68552
ENSMUSG00000107573	Olfr1389	olfactory receptor 1389	-6.69669
ENSMUSG00000112831	AC167229.1	predicted gene, 35533	-6.72915
ENSMUSG00000116716	Gm49643	predicted gene, 49643	-6.7925
ENSMUSG00000066071	Cyp4a12a	cytochrome P450, family 4, subfamily a, polypeptide 12a	-6.87434
ENSMUSG00000071342	Lsmem1	leucine-rich single-pass membrane protein 1	-6.9393
ENSMUSG00000097274	Gm47512	predicted gene, 47512	-6.99977
ENSMUSG00000061561	Olfr373	olfactory receptor 373	-7.03674
ENSMUSG00000115289	AC131029.2	predicted gene, 49164	-7.05223
ENSMUSG00000068008	Bpifb3	BPI fold containing family B, member 3	-7.0742
ENSMUSG00000055088	Olfr354	olfactory receptor 354	-7.08141
ENSMUSG00000097762	4732463B04Rik	RIKEN cDNA 4732463B04 gene	-7.17797
ENSMUSG00000072898	Gm10434	predicted gene 10434	-7.4013
ENSMUSG00000083076	Gm11408	predicted gene 11408	-7.57694
ENSMUSG00000000215	Ins2	insulin II	-7.58224
ENSMUSG00000092232	Gm20521	predicted gene 20521	-7.59098
ENSMUSG00000106518	Gm42759	predicted gene 42759	-7.80464
ENSMUSG00000093485	Gm20708	predicted gene 20708	-7.92019
ENSMUSG00000097414	B130046B21Rik	RIKEN cDNA B130046B21 gene	-8.15593
ENSMUSG00000108112	Gm45193	predicted gene 45193	-8.25668
ENSMUSG00000097160	A630072L19Rik	RIKEN cDNA A630072L19 gene	-8.38484
ENSMUSG00000073686	Gm10564	predicted gene 10564	-8.42175
ENSMUSG00000066512	Klk1b5	kallikrein 1-related peptidase b5	-8.54679
ENSMUSG00000109028	Gm35842	predicted gene, 35842	-8.55702
ENSMUSG00000038203	Hoxa13	homeobox A13	-8.57789
ENSMUSG00000112657	BC106175	cDNA sequence BC106175	-8.61996
ENSMUSG00000084174	Sycn	syncollin	-8.76689
ENSMUSG00000108443	Gm44510	predicted gene 44510	-8.86881
ENSMUSG00000097411	B430218F22Rik	RIKEN cDNA B430218F22 gene	-8.88377
ENSMUSG00000053914	Kdm4d	lysine (K)-specific demethylase 4D	-9.00469
ENSMUSG00000097322	A530083I20Rik	RIKEN cDNA A530083I20 gene	-9.02939
ENSMUSG00000111308	Gm48710	predicted gene, 48710	-9.04655
ENSMUSG00000104586	4921539H07Rik	RIKEN cDNA 4921539H07 gene	-9.12801
ENSMUSG00000074003	Gucy2d	guanylate cyclase 2d	-9.1554
ENSMUSG00000067795	4930444P10Rik	RIKEN cDNA 4930444P10 gene	-9.16115
ENSMUSG00000097445	Gm26631	predicted gene, 26631	-9.20127
ENSMUSG00000111491	Gm47503	predicted gene, 47503	-9.32389
ENSMUSG00000091272	Gm17641	predicted gene, 17641	-9.56019
ENSMUSG00000070459	Olfr290	olfactory receptor 290	-9.59956
ENSMUSG00000110774	Gm39318	predicted gene, 39318	-9.73831
ENSMUSG00000085357	Gm13480	predicted gene 13480	-9.78398
ENSMUSG00000087595	1810012K08Rik	RIKEN cDNA 1810012K08 gene	-9.84574
ENSMUSG00000088891	Gm22516	predicted gene, 22516	-9.86901
ENSMUSG00000103765	Gm37857	predicted gene, 37857	-9.92716
ENSMUSG00000107719	Gm43937	predicted gene, 43937	-9.96678
ENSMUSG00000092075	Serpina4-ps1	serine (or cysteine) peptidase inhibitor, clade A, member 4, pseudogene 1	-9.98839
ENSMUSG00000047988	4933428G20Rik	RIKEN cDNA 4933428G20 gene	-10.0902
ENSMUSG00000111504	Gm48284	predicted gene, 48284	-10.2672
ENSMUSG00000044025	Olfr790	olfactory receptor 790	-10.2936
ENSMUSG00000097575	Gm26796	predicted gene, 26796	-10.4553
ENSMUSG00000083760	Gm14524	predicted gene 14524	-10.4815
ENSMUSG00000061616	Olfr12	olfactory receptor 12	-10.6854
ENSMUSG00000114229	Gm47072	predicted gene, 47072	-10.997
ENSMUSG00000111641	Gm47388	predicted gene, 47388	-11.2644
ENSMUSG00000057817	Olfr1446	olfactory receptor 1446	-11.3176
ENSMUSG00000098292	Gm27194	predicted gene 27194	-11.3627
ENSMUSG00000109498	Gm45222	predicted gene 45222	-11.4096
ENSMUSG00000116016	AC118475.1	predicted gene, 49496	-11.4213
ENSMUSG00000084911	Gm16185	predicted gene 16185	-11.4914
ENSMUSG00000044306	4930500M09Rik	RIKEN cDNA 4930500M09 gene	-11.8178
ENSMUSG00000107420	Gm43910	predicted gene, 43910	-12.0711
ENSMUSG00000026818	Cel	carboxyl ester lipase	-12.0764
ENSMUSG00000057359	Gm17494	predicted gene, 17494	-12.0987
ENSMUSG00000053268	Dspp	dentin sialophosphoprotein	-12.2955
ENSMUSG00000102179	Gm37868	predicted gene, 37868	-12.3882
ENSMUSG00000085745	Gm14372	predicted gene 14372	-12.425
ENSMUSG00000025977	Boll	boule homolog, RNA binding protein	-12.4794
ENSMUSG00000109754	Gm39214	predicted gene, 39214	-12.5252
ENSMUSG00000111403	Gm47544	predicted gene, 47544	-12.5576
ENSMUSG00000078672	Mup20	major urinary protein 20	-12.6842
ENSMUSG00000087515	Gm13554	predicted gene 13554	-12.7773
ENSMUSG00000113097	Gm47959	predicted gene, 47959	-12.9454
ENSMUSG00000111971	Gm48678	predicted gene, 48678	-12.9496
ENSMUSG00000028451	1700022I11Rik	RIKEN cDNA 1700022I11 gene	-12.9624
ENSMUSG00000097845	A230020J21Rik	RIKEN cDNA A230020J21 gene	-13.0548
ENSMUSG00000101406	Gm29200	predicted gene 29200	-13.3292
ENSMUSG00000101678	Gm29609	predicted gene 29609	-13.3782
ENSMUSG00000108718	Gm44749	predicted gene 44749	-13.4626
ENSMUSG00000083079	Amy2b	amylase 2b	-13.4695
ENSMUSG00000117948	Gm6409	predicted gene 6409	-13.5072
ENSMUSG00000104041	Gm37562	predicted gene, 37562	-13.9322
ENSMUSG00000111258	Gm34397	predicted gene, 34397	-13.9988
ENSMUSG00000089745	1810008B01Rik	RIKEN cDNA 1810008B01 gene	-14.214
ENSMUSG00000109449	Olfr1280	olfactory receptor 1280	-14.2437
ENSMUSG00000100162	Gm20687	predicted gene 20687	-14.5759
ENSMUSG00000013353	4931406B18Rik	RIKEN cDNA 4931406B18 gene	-14.6522
ENSMUSG00000091259	Vmn2r110	vomeronasal 2, receptor 110	-14.7242
ENSMUSG00000103484	Gm38000	predicted gene, 38000	-14.7782
ENSMUSG00000096461	Igkv14-130	immunoglobulin kappa variable 14-130	-14.9769
ENSMUSG00000000411	Tssk3	testis-specific serine kinase 3	-15.0082
ENSMUSG00000056880	Gadl1	glutamate decarboxylase-like 1	-15.1835
ENSMUSG00000038092	Hsd3b5	hydroxy-delta-5-steroid dehydrogenase, 3 beta- and steroid delta-isomerase 5	-15.2644
ENSMUSG00000096649	Ighv1-31	immunoglobulin heavy variable 1-31	-15.454
ENSMUSG00000087627	A230059L01Rik	RIKEN cDNA A230059L01 gene	-15.475
ENSMUSG00000081466	Gm14912	predicted gene 14912	-15.5285
ENSMUSG00000073051	Gm14812	predicted gene 14812	-15.5302
ENSMUSG00000103754	Gm37284	predicted gene, 37284	-15.5543
ENSMUSG00000112555	Gm47027	predicted gene, 47027	-15.5543
ENSMUSG00000110007	Gm45352	predicted gene 45352	-15.5646
ENSMUSG00000095140	Gm24388		-15.5747
ENSMUSG00000105520	Gm42837	predicted gene 42837	-15.6066
ENSMUSG00000067389	Gm17080	predicted gene 17080	-15.633
ENSMUSG00000050558	Prokr2	prokineticin receptor 2	-15.746
ENSMUSG00000106799	Gm20756	predicted gene, 20756	-15.8098
ENSMUSG00000101789	Gm28956	predicted gene 28956	-15.8274
ENSMUSG00000109434	Gm44937	predicted gene 44937	-16.0444
ENSMUSG00000108120	9930120I10Rik	RIKEN cDNA 9930120I10 gene	-16.0864
ENSMUSG00000063615	Olfr64	olfactory receptor 64	-16.142
ENSMUSG00000117955	Gm50205	predicted gene, 50205	-16.3077
ENSMUSG00000115140	AC129537.1	predicted gene, 32764	-16.6174
ENSMUSG00000053706	B430305J03Rik	RIKEN cDNA B430305J03 gene	-16.6288
ENSMUSG00000107999	Gm44123	predicted gene, 44123	-16.6594
ENSMUSG00000099908	Gm28539	predicted gene 28539	-16.6835
ENSMUSG00000090751	Vmn2r63	vomeronasal 2, receptor 63	-16.8162
ENSMUSG00000075181	Olfr1066	olfactory receptor 1066	-16.8669
ENSMUSG00000106483	Gm32736	predicted gene, 32736	-16.8685
ENSMUSG00000108059	Gm44369	predicted gene, 44369	-16.8716
ENSMUSG00000071179	Serpina16	serine (or cysteine) peptidase inhibitor, clade A (alpha-1 antiproteinase, antitrypsin), member 16	-16.8812
ENSMUSG00000056184	Olfr283	olfactory receptor 283	-16.9235
ENSMUSG00000097215	Gm26550	predicted gene, 26550	-17.0538
ENSMUSG00000107577	Gm44103	predicted gene, 44103	-17.1171
ENSMUSG00000038754	Elovl3	elongation of very long chain fatty acids (FEN1/Elo2, SUR4/Elo3, yeast)-like 3	-17.4627
ENSMUSG00000049149	Olfr1258	olfactory receptor 1258	-17.5607
ENSMUSG00000100965	Gm28449	predicted gene 28449	-17.6723
ENSMUSG00000103458	Gm42416	predicted gene, 37013	-17.8538
ENSMUSG00000117850	Gm50443	predicted gene, 50443	-17.9195
ENSMUSG00000082107	Gm16216	predicted gene 16216	-17.9473
ENSMUSG00000073842	Mup7	major urinary protein 7	-17.9916
ENSMUSG00000087568	Maats1os	MYCBP-associated, testis expressed 1, opposite strand	-18.0623
ENSMUSG00000074447	Defa21	defensin, alpha, 21	-18.1848
ENSMUSG00000098438	Gm27178	predicted gene 27178	-18.1881
ENSMUSG00000116158	Kiss1	KiSS-1 metastasis-suppressor	-18.2073
ENSMUSG00000092042	Gm17163	predicted gene 17163	-18.4167
ENSMUSG00000020890	Gucy2e	guanylate cyclase 2e	-18.7045
ENSMUSG00000086329	Gm14233	predicted gene 14233	-18.9069
ENSMUSG00000030954	Gp2	glycoprotein 2 (zymogen granule membrane)	-19.3933
ENSMUSG00000040966	Slc22a2	solute carrier family 22 (organic cation transporter), member 2	-19.7497
ENSMUSG00000093574	Gm20671	predicted gene 20671	-20.2433
ENSMUSG00000102725	Gm37939	predicted gene, 37939	-20.258
ENSMUSG00000086791	Gm12147	predicted gene 12147	-20.4652
ENSMUSG00000102581	Gm37443	predicted gene, 37443	-20.6515
ENSMUSG00000086624	Gm16130	predicted gene 16130	-20.7313
ENSMUSG00000086396	4930555B11Rik	RIKEN cDNA 4930555B11 gene	-20.8124
ENSMUSG00000107103	Gm43164	predicted gene 43164	-20.8708
ENSMUSG00000085407	1700095J03Rik	RIKEN cDNA 1700095J03 gene	-21.1371
ENSMUSG00000091039	Krtap20-2	keratin associated protein 20-2	-22.1998
ENSMUSG00000098920	Gm27427		-22.2018
ENSMUSG00000078597	Cyp4a12b	cytochrome P450, family 4, subfamily a, polypeptide 12B	-22.3564
ENSMUSG00000087458	Gm13999	predicted gene 13999	-22.3873
ENSMUSG00000070360	Amy2a1	amylase 2a1	-22.7215
ENSMUSG00000031559	4930555F03Rik	RIKEN cDNA 4930555F03 gene	-23.0287
ENSMUSG00000114763	AC134869.1	predicted gene, 49354	-23.1439
ENSMUSG00000101622	Mrgpra18-ps	MAS-related GPR, member A18, pseudogene	-23.4804
ENSMUSG00000108931	Olfr1284	olfactory receptor 1284	-23.758
ENSMUSG00000036972	Zic4	zinc finger protein of the cerebellum 4	-23.8264
ENSMUSG00000108416	Gm44924	predicted gene 44924	-23.8402
ENSMUSG00000004821	Tmed11	transmembrane p24 trafficking protein 11	-24.3253
ENSMUSG00000030219	Erp27	endoplasmic reticulum protein 27	-24.3537
ENSMUSG00000091204	Gm7271	predicted gene 7271	-24.4203
ENSMUSG00000094833	Gm25473		-24.7818
ENSMUSG00000004542	Psg19	pregnancy specific glycoprotein 19	-24.8676
ENSMUSG00000105236	Gm44356		-25.1153
ENSMUSG00000079258	Calhm1	calcium homeostasis modulator 1	-25.1941
ENSMUSG00000108616	Gm35040	predicted gene, 35040	-25.2554
ENSMUSG00000086556	Gm15444	predicted gene 15444	-25.545
ENSMUSG00000117102	AC107792.1		-26.015
ENSMUSG00000075222	Olfr988	olfactory receptor 988	-26.1093
ENSMUSG00000097620	4921514A10Rik	RIKEN cDNA 4921514A10 gene	-26.4847
ENSMUSG00000108398	Gm30191	predicted gene, 30191	-26.6707
ENSMUSG00000068062	Gm14164	predicted gene 14164	-26.8604
ENSMUSG00000089633	A230009B12Rik	RIKEN cDNA A230009B12 gene	-27.2942
ENSMUSG00000108229	1700102F20Rik	RIKEN cDNA 1700102F20 gene	-27.9782
ENSMUSG00000001819	Hoxd13	homeobox D13	-28.1123
ENSMUSG00000116933	Atp5o	ATP synthase, H+ transporting, mitochondrial F1 complex, O subunit	-28.3975
ENSMUSG00000114875	Gm30363	predicted gene, 30363	-28.5077
ENSMUSG00000101877	Gm8176	predicted gene 8176	-28.735
ENSMUSG00000101429	BC055402	cDNA sequence BC055402	-28.8257
ENSMUSG00000111694	Gm48901	predicted gene, 48901	-29.2722
ENSMUSG00000080413	Gm26473	predicted gene, 26473	-29.8176
ENSMUSG00000110291	Gm37419	predicted gene, 37419	-30.2344
ENSMUSG00000006649	Nphs1	nephrosis 1, nephrin	-30.5723
ENSMUSG00000104416	Gm37067	predicted gene, 37067	-31.2795
ENSMUSG00000110389	Gm45579	predicted gene 45579	-32.004
ENSMUSG00000032394	Igdcc3	immunoglobulin superfamily, DCC subclass, member 3	-32.0764
ENSMUSG00000096770	Amy2a4	amylase 2a4	-33.1431
ENSMUSG00000023140	Reg2	regenerating islet-derived 2	-33.4268
ENSMUSG00000090806	Vmn2r70	vomeronasal 2, receptor 70	-33.6329
ENSMUSG00000114661	Gm48707	predicted gene, 48707	-33.9147
ENSMUSG00000112743	AC152453.1	predicted gene, 49358	-34.09
ENSMUSG00000026420	Il24	interleukin 24	-34.1471
ENSMUSG00000082644	Mup-ps19	major urinary protein, pseudogene 19	-34.7162
ENSMUSG00000093931	Amy2a3	amylase 2a3	-34.7785
ENSMUSG00000043633	Fam221b	family with sequence similarity 221, member B	-34.9254
ENSMUSG00000074268	Amy2	amylase 2a5	-35.168
ENSMUSG00000091924	Vmn1r185	vomeronasal 1 receptor 185	-35.1997
ENSMUSG00000068341	Reg3d	regenerating islet-derived 3 delta	-35.3031
ENSMUSG00000096569	Amy2a2	amylase 2a2	-35.6098
ENSMUSG00000107736	Gm44148	predicted gene, 44148	-36.1188
ENSMUSG00000117040	Gm49805	predicted gene, 49805	-36.7362
ENSMUSG00000061798	Olfr1204	olfactory receptor 1204	-36.7389
ENSMUSG00000106797	Gm42936	predicted gene 42936	-37.7086
ENSMUSG00000073926	Olfr653	olfactory receptor 653	-37.8454
ENSMUSG00000116843	Gm49750	predicted gene, 49750	-38.1684
ENSMUSG00000054944	5330416C01Rik	RIKEN cDNA 5330416C01 gene	-38.1711
ENSMUSG00000106200	Gm44341		-38.8153
ENSMUSG00000111256	Gm48094	predicted gene, 48094	-39.1216
ENSMUSG00000051392	Olfr1402	olfactory receptor 1402	-39.2759
ENSMUSG00000116170	AC140465.1	predicted gene 6332	-39.3266
ENSMUSG00000088291	Gm26412		-39.5711
ENSMUSG00000083339	Gm11693	predicted gene 11693	-40.6491
ENSMUSG00000064352	mt-Ts1	mitochondrially encoded tRNA serine 1	-40.733
ENSMUSG00000117721	Gm50221	predicted gene, 50221	-41.2925
ENSMUSG00000107954	Gm43942	predicted gene, 43942	-41.5233
ENSMUSG00000112053	Gm46328	predicted gene, 46328	-42.1626
ENSMUSG00000079666	1700015F17Rik	PTTG1IP family member 2	-42.1953
ENSMUSG00000036938	Try5	trypsin 5	-42.268
ENSMUSG00000118491	Gm44505	predicted readthrough transcript (NMD candidate), 44505	-42.6441
ENSMUSG00000097071	4930544I03Rik	RIKEN cDNA 4930544I03 gene	-44.5602
ENSMUSG00000104543	Gm6602	predicted gene 6602	-46.2122
ENSMUSG00000078925	D030018L15Rik	nuclear receptor coactivator 2 pseudogene	-47.0544
ENSMUSG00000085623	Gm16041	predicted gene 16041	-47.311
ENSMUSG00000117477	Gm50092	predicted gene, 50092	-47.7292
ENSMUSG00000108210	Gm35808	predicted gene, 35808	-49.107
ENSMUSG00000115141	AC157572.1	predicted gene, 49256	-49.6661
ENSMUSG00000043314	Olfr30	olfactory receptor 30	-49.8983
ENSMUSG00000111868	Gm47398	predicted gene, 47398	-50.4114
ENSMUSG00000106106	CT010467.1		-51.0387
ENSMUSG00000105596	Gm42650	predicted gene 42650	-51.2544
ENSMUSG00000081610	Gm13733	predicted gene 13733	-52.9691
ENSMUSG00000100713	Ifna7	interferon alpha 7	-56.5664
ENSMUSG00000083467	Gm15840	predicted gene 15840	-59.3551
ENSMUSG00000086562	Gm14651	predicted gene 14651	-60.5094
ENSMUSG00000097361	4930550C17Rik	RIKEN cDNA 4930550C17 gene	-61.4066
ENSMUSG00000065612	Mir151	microRNA 151	-61.8798
ENSMUSG00000100081	Gm29434	predicted gene 29434	-64.5385
ENSMUSG00000109824	Olfr643	olfactory receptor 643	-71.6169
ENSMUSG00000055228	Zfp935	zinc finger protein 935	-73.472
ENSMUSG00000075073	Olfr1256	olfactory receptor 1256	-73.7011
ENSMUSG00000101088	1810018F18Rik	RIKEN cDNA 1810018F18 gene	-77.0972
ENSMUSG00000076012	Mir705	microRNA 705	-77.485
ENSMUSG00000043383	Olfr1342	olfactory receptor 1342	-77.7786
ENSMUSG00000024857	Cabp2	calcium binding protein 2	-79.2081
ENSMUSG00000082688	Gm12124	predicted gene 12124	-82.6012
ENSMUSG00000089601	Gm22094		-84.3904
ENSMUSG00000083687	Gm15154	predicted gene 15154	-84.4443
ENSMUSG00000095916	Vmn1r191	vomeronasal 1 receptor 191	-85.5595
ENSMUSG00000078308	Gm47854	predicted gene, 47854	-98.0609
ENSMUSG00000107081	Gm43701	predicted gene 43701	-104.116
ENSMUSG00000045091	Aqp12	aquaporin 12	-109.753
ENSMUSG00000029882	2210010C04Rik	RIKEN cDNA 2210010C04 gene	-116.135
ENSMUSG00000081811	Gm12713	predicted gene 12713	-134.817
ENSMUSG00000111339	AC139579.1		-139.407
ENSMUSG00000098462	Gm27694		-145.1
ENSMUSG00000085759	1700061E18Rik	RIKEN cDNA 1700061E18 gene	-159.672
ENSMUSG00000011463	Cpb1	carboxypeptidase B1 (tissue)	-210.239
ENSMUSG00000082683	Gm12697	predicted gene 12697	-238.296
ENSMUSG00000105204	Gm43738	predicted gene 43738	-238.357
ENSMUSG00000040205	Cuzd1	CUB and zona pellucida-like domains 1	-246.004
ENSMUSG00000062478	Ctrc	chymotrypsin C (caldecrin)	-293.942
ENSMUSG00000031896	Ctrl	chymotrypsin-like	-297.876
ENSMUSG00000098986	Gm28006		-401.277
ENSMUSG00000078520	Cela3a	chymotrypsin-like elastase family, member 3A	-415.809
ENSMUSG00000071553	Cpa2	carboxypeptidase A2, pancreatic	-448.097
ENSMUSG00000058579	Cela2a	chymotrypsin-like elastase family, member 2A	-533.665
ENSMUSG00000046008	Pnlip	pancreatic lipase	-758.856
ENSMUSG00000057163	Prss2	protease, serine 2	-841.602
ENSMUSG00000105790	AC122546.1		-960.882
ENSMUSG00000031957	Ctrb1	chymotrypsinogen B1	-1213.86
ENSMUSG00000023433	Cela3b	chymotrypsin-like elastase family, member 3B	-1866.91
ENSMUSG00000054446	Cpa1	carboxypeptidase A1, pancreatic	-4226.91

## Sheet: RAW
	logFC	logCPM	LR	PValue	Test_logCPM	control_logCPM	FDR
ENSMUSG00000054446	-12.0454	5.07761	911.598	2.95457e-200	-3.45219	7.04118	1.63893e-195
ENSMUSG00000031957	-10.2454	6.5666	812.144	1.23504e-178	-1.38718	8.54134	3.42545e-174
ENSMUSG00000046008	-9.56768	6.12442	794.418	8.82562e-175	-1.20315	8.08894	1.63189e-170
ENSMUSG00000057163	-9.71699	5.0809	793.186	1.63503e-174	-2.1537	7.05271	2.26742e-170
ENSMUSG00000058579	-9.05979	6.19187	744.342	6.81863e-164	-0.680834	8.17289	7.56473e-160
ENSMUSG00000023433	-10.8664	4.3585	741.267	3.17825e-163	-3.2685	6.32944	2.93835e-159
ENSMUSG00000011463	-7.71589	5.17748	627.218	2.01295e-138	-0.404481	7.12802	1.59515e-134
ENSMUSG00000031896	-8.21857	4.37098	590.981	1.53302e-130	-1.53617	6.33983	1.06297e-126
ENSMUSG00000029882	-6.85966	5.29853	543.317	3.58024e-120	0.473882	7.2174	2.20666e-116
ENSMUSG00000076508	8.73672	4.05339	399.17	8.35044e-89	5.72069	-2.36105	4.63207e-85
ENSMUSG00000071553	-8.80767	2.92599	357.833	8.34417e-80	-2.98544	4.86996	4.20781e-76
ENSMUSG00000036938	-5.40149	4.47073	349.412	5.69096e-78	1.04916	6.35647	2.63069e-74
ENSMUSG00000074268	-5.13619	6.84795	306.975	9.95916e-69	3.60867	8.6792	4.11766e-65
ENSMUSG00000096569	-5.1542	6.87653	306.89	1.03923e-68	3.6237	8.707	4.11766e-65
ENSMUSG00000093931	-5.12013	6.8644	304.474	3.49127e-68	3.64564	8.69791	1.29109e-64
ENSMUSG00000096770	-5.05064	6.84322	299.283	4.72e-67	3.69084	8.67445	1.63639e-63
ENSMUSG00000043633	-5.1262	4.06523	286.105	3.5097e-64	0.177948	5.80426	1.14521e-60
ENSMUSG00000106106	-5.67352	7.90716	280.484	5.89013e-63	3.43191	9.68986	1.81517e-59
ENSMUSG00000070360	-4.50598	4.22851	248.992	4.30815e-56	1.5443	5.95864	1.25778e-52
ENSMUSG00000073842	-4.16925	4.86843	236.584	2.18563e-53	0.391715	4.33084	6.06196e-50
ENSMUSG00000079339	4.61202	6.50938	211.906	5.27301e-48	7.3188	2.65263	1.39285e-44
ENSMUSG00000026818	-3.59412	5.43402	199.346	2.90137e-45	3.57229	7.10037	7.31554e-42
ENSMUSG00000078853	4.22402	6.03285	197.475	7.42931e-45	6.83354	2.57032	1.79179e-41
ENSMUSG00000111868	-5.65568	2.7867	192.934	7.27682e-44	-1.43503	4.56682	1.68189e-40
ENSMUSG00000078520	-8.69978	-0.958636	171.529	3.42988e-39	-3.99108	0.890856	7.61036e-36
ENSMUSG00000062478	-8.19939	-1.42239	156.116	7.9876e-36	-3.99108	0.426332	1.70416e-32
ENSMUSG00000035186	5.78072	2.93834	155.286	1.21239e-35	3.63281	-1.7629	2.49083e-32
ENSMUSG00000076514	4.54963	3.653	154.88	1.48706e-35	4.14714	-0.455042	2.94602e-32
ENSMUSG00000027514	4.22715	3.86829	152.866	4.09694e-35	4.54777	0.338936	7.83659e-32
ENSMUSG00000105790	-9.90822	0.905544	150.738	1.19576e-34	-3.99108	2.60676	2.211e-31
ENSMUSG00000078920	3.88576	4.21147	150.449	1.38286e-34	5.00169	1.08758	2.47447e-31
ENSMUSG00000094356	5.67877	2.91119	145.383	1.77116e-33	3.302	-1.98888	3.07024e-30
ENSMUSG00000105204	-7.89698	-1.13702	139.691	3.11004e-32	-3.99108	0.492786	5.2278e-29
ENSMUSG00000082683	-7.89661	-1.11736	139.293	3.8011e-32	-3.99108	0.48534	6.2015e-29
ENSMUSG00000078672	-3.66496	3.54946	135.277	2.87103e-31	0.0380395	3.39945	4.55026e-28
ENSMUSG00000040205	-7.94254	0.121015	135.008	3.28838e-31	-3.72649	2.0567	5.06694e-28
ENSMUSG00000028262	5.2961	2.83576	134.869	3.52618e-31	3.81841	-1.25478	5.28651e-28
ENSMUSG00000030954	-4.27748	2.85744	132.454	1.19021e-30	-0.0426132	4.07852	1.73742e-27
ENSMUSG00000098986	-8.64845	-0.212009	131.169	2.27425e-30	-3.99108	1.29044	3.23474e-27
ENSMUSG00000095571	4.96026	2.94529	130.96	2.52606e-30	4.06289	-0.866966	3.50308e-27
ENSMUSG00000006649	-4.93416	2.36579	128.323	9.53688e-30	-1.14255	4.14692	1.29029e-26
ENSMUSG00000046879	3.11375	5.53149	125.007	5.07273e-29	6.25815	3.08507	6.54472e-26
ENSMUSG00000076652	5.02268	2.79202	125.006	5.07334e-29	4.26964	-0.736841	6.54472e-26
ENSMUSG00000000204	3.86996	3.68018	123.866	9.01141e-29	4.05018	0.216507	1.13607e-25
ENSMUSG00000078922	3.75066	3.73197	122.339	1.94534e-28	4.52021	0.78078	2.398e-25
ENSMUSG00000057359	-3.59679	3.19904	116.542	3.61589e-27	0.728147	4.82366	4.36037e-24
ENSMUSG00000085759	-7.31896	0.504229	114.524	1.00036e-26	-3.66564	2.24136	1.18066e-23
ENSMUSG00000078308	-6.61561	-0.367044	113.268	1.88485e-26	-3.72464	1.2375	2.17822e-23
ENSMUSG00000089601	-6.39901	-0.985395	112.489	2.79158e-26	-3.85335	0.283402	3.16024e-23
ENSMUSG00000076671	5.91335	2.30911	110.071	9.45445e-26	2.59103	-2.57034	1.0489e-22
ENSMUSG00000118491	-5.41427	-0.685311	108.955	1.66015e-25	-3.29912	1.38607	1.80569e-22
ENSMUSG00000069874	2.81967	5.36114	105.819	8.07738e-25	6.05204	3.1824	8.61654e-22
ENSMUSG00000111339	-7.12316	-1.52865	105.773	8.26677e-25	-3.99108	-0.294331	8.65218e-22
ENSMUSG00000081811	-7.07486	-1.60917	102.345	4.66461e-24	-3.99108	-0.345033	4.79168e-21
ENSMUSG00000098462	-7.18091	-1.81154	100.189	1.38523e-23	-3.99108	-0.235001	1.37735e-20
ENSMUSG00000079547	2.92593	4.40428	100.182	1.39048e-23	5.10752	2.13417	1.37735e-20
ENSMUSG00000115141	-5.63419	-0.571169	99.8638	1.63244e-23	-3.55704	0.853323	1.58865e-20
ENSMUSG00000082688	-6.36809	-1.51413	98.918	2.63173e-23	-3.92058	-0.262266	2.51698e-20
ENSMUSG00000072849	-2.62131	4.39368	97.7954	4.63927e-23	1.55343	3.97152	4.36178e-20
ENSMUSG00000107954	-5.37585	-0.551869	97.5552	5.23753e-23	-3.40102	1.06283	4.84218e-20
ENSMUSG00000043314	-5.64092	-0.273782	95.2994	1.6366e-22	-3.40341	1.33745	1.46892e-19
ENSMUSG00000107736	-5.17468	-1.17443	95.2931	1.64182e-22	-3.60856	0.178836	1.46892e-19
ENSMUSG00000054072	2.77124	4.52358	93.7409	3.5966e-22	5.13697	2.3426	3.16678e-19
ENSMUSG00000112053	-5.39789	-1.40721	93.6515	3.76277e-22	-3.72732	-0.0561576	3.26132e-19
ENSMUSG00000111694	-4.87146	-0.947172	92.2465	7.65249e-22	-3.40043	0.53222	6.53063e-19
ENSMUSG00000097361	-5.94032	0.52581	91.9849	8.73404e-22	-3.19707	2.12197	7.34069e-19
ENSMUSG00000030017	3.1821	3.69454	91.3794	1.18607e-21	3.88527	0.640399	9.81977e-19
ENSMUSG00000082292	4.87833	2.30416	91.1062	1.36162e-21	3.10568	-1.4964	1.11074e-18
ENSMUSG00000075010	2.59349	5.86922	90.4244	1.92178e-21	6.58116	3.90266	1.54497e-18
ENSMUSG00000023031	-2.45905	6.58853	89.6708	2.81273e-21	5.48945	7.8691	2.22893e-18
ENSMUSG00000030219	-4.60607	-1.57894	89.1133	3.72832e-21	-3.31132	0.154593	2.91287e-18
ENSMUSG00000001819	-4.81313	-1.14344	87.8903	6.91862e-21	-3.50149	0.187444	5.33031e-18
ENSMUSG00000057346	2.6833	4.44721	87.3103	9.2763e-21	5.05692	2.3349	7.04884e-18
ENSMUSG00000078921	2.91822	3.91021	86.8553	1.16761e-20	4.59168	1.62333	8.75246e-18
ENSMUSG00000108616	-4.65852	-0.689962	86.0577	1.74766e-20	-3.14391	0.916951	1.29259e-17
ENSMUSG00000076580	3.89837	2.72708	83.1653	7.54702e-20	3.83457	-0.130853	5.50843e-17
ENSMUSG00000105361	8.04352	-0.42418	83.0334	8.06792e-20	0.248812	-3.61498	5.81215e-17
ENSMUSG00000076552	6.65066	-0.759471	80.4914	2.91978e-19	0.152923	-3.51391	2.07645e-16
ENSMUSG00000052212	3.0864	3.4318	79.9966	3.75052e-19	4.33414	1.22252	2.63348e-16
ENSMUSG00000104543	-5.5302	-1.54346	79.7009	4.35599e-19	-3.85681	-0.602768	3.02039e-16
ENSMUSG00000091204	-4.61001	-1.53414	79.4423	4.96519e-19	-3.50121	-0.0589714	3.40029e-16
ENSMUSG00000067149	2.52293	6.54178	79.1864	5.65191e-19	7.06253	4.26919	3.82338e-16
ENSMUSG00000085407	-4.4017	-1.47536	77.5848	1.27144e-18	-3.40381	0.00392796	8.49735e-16
ENSMUSG00000086556	-4.67497	1.35647	77.1726	1.56654e-18	-1.80082	3.08979	1.03449e-15
ENSMUSG00000110291	-4.91812	-0.107131	76.5599	2.13631e-18	-3.058	1.39121	1.39416e-15
ENSMUSG00000084174	-3.13206	2.79416	76.2403	2.51162e-18	1.29988	4.33832	1.62003e-15
ENSMUSG00000094652	6.22907	-1.172	76.0788	2.72564e-18	-0.240547	-3.51601	1.73786e-15
ENSMUSG00000032394	-5.00344	0.164757	74.8702	5.02705e-18	-2.90304	1.82085	3.16881e-15
ENSMUSG00000076609	2.81041	7.68737	74.7444	5.35767e-18	8.28593	5.21156	3.33928e-15
ENSMUSG00000068341	-5.14172	-1.95804	74.0318	7.68705e-18	-3.66507	-0.282142	4.73787e-15
ENSMUSG00000114875	-4.83328	1.03166	73.9635	7.95768e-18	-2.30396	2.58641	4.85077e-15
ENSMUSG00000096649	-3.94991	-1.19043	72.7752	1.45289e-17	-3.06836	-0.175483	8.76012e-15
ENSMUSG00000073830	-2.57032	3.54467	72.4883	1.68024e-17	1.06641	3.46049	9.97333e-15
ENSMUSG00000023140	-5.06293	-1.93654	72.4768	1.69006e-17	-3.66585	-0.407837	9.97333e-15
ENSMUSG00000106200	-5.27855	-1.85101	72.4069	1.75104e-17	-3.7867	-0.4618	1.02244e-14
ENSMUSG00000064246	4.22692	2.21777	72.0433	2.10526e-17	3.09545	-0.904654	1.21647e-14
ENSMUSG00000029417	3.53247	2.73741	71.2558	3.13787e-17	3.40949	-0.0230849	1.79444e-14
ENSMUSG00000118051	6.8999	0.619453	70.3895	4.86778e-17	0.992211	-3.42257	2.75531e-14
ENSMUSG00000102725	-4.34042	-1.47678	69.8329	6.45472e-17	-3.49957	-0.292826	3.61667e-14
ENSMUSG00000054106	-2.13011	6.53384	68.9262	1.02216e-16	5.63076	7.70028	5.67003e-14
ENSMUSG00000082644	-5.11754	-0.10007	68.051	1.59317e-16	-3.56901	-0.205821	8.74999e-14
ENSMUSG00000116378	6.86731	-1.41772	67.6584	1.94423e-16	-0.799559	-3.61498	1.05733e-13
ENSMUSG00000042179	-1.99785	5.61545	67.2315	2.41424e-16	4.84058	6.7576	1.3002e-13
ENSMUSG00000076562	5.88741	-1.40398	66.9368	2.80354e-16	-0.602172	-3.51697	1.49534e-13
ENSMUSG00000108210	-5.61786	-2.06817	66.8313	2.95765e-16	-3.85222	-0.48892	1.56251e-13
ENSMUSG00000116016	-3.51365	-1.16606	66.4208	3.64236e-16	-2.5859	0.819576	1.90609e-13
ENSMUSG00000095285	5.58801	0.822154	66.0605	4.37282e-16	2.25821	-2.55687	2.25064e-13
ENSMUSG00000102581	-4.36818	-0.129493	66.0564	4.38192e-16	-2.71307	1.46703	2.25064e-13
ENSMUSG00000035896	-2.00173	4.9039	65.756	5.10348e-16	4.18554	6.1336	2.5972e-13
ENSMUSG00000029561	2.19417	6.14179	65.6578	5.36429e-16	6.68851	4.59462	2.70512e-13
ENSMUSG00000074151	2.48749	3.86826	65.3713	6.20373e-16	4.49959	2.10469	3.10024e-13
ENSMUSG00000107081	-6.70205	-2.26468	64.7613	8.4545e-16	-3.99108	-0.701817	4.18732e-13
ENSMUSG00000020890	-4.22531	-1.60976	63.8067	1.37246e-15	-3.50253	-0.422399	6.73731e-13
ENSMUSG00000046718	2.23481	4.46546	63.7453	1.41593e-15	4.96616	2.67412	6.88975e-13
ENSMUSG00000093574	-4.33937	-0.0373783	63.0381	2.02742e-15	-2.70878	1.50814	9.77937e-13
ENSMUSG00000022347	5.25454	0.908107	62.6514	2.46728e-15	2.30367	-2.25395	1.17985e-12
ENSMUSG00000074715	2.34232	4.06142	62.5907	2.54446e-15	4.72365	2.28479	1.20636e-12
ENSMUSG00000067750	5.47921	0.734405	62.1971	3.1074e-15	1.82834	-2.71451	1.46077e-12
ENSMUSG00000036594	2.17705	6.45129	62.034	3.3758e-15	7.01328	4.74831	1.57361e-12
ENSMUSG00000095079	2.92849	8.73807	61.9972	3.43954e-15	9.31771	6.10017	1.58996e-12
ENSMUSG00000083687	-6.39993	-2.17051	61.8607	3.68631e-15	-3.99108	-0.987306	1.68995e-12
ENSMUSG00000079666	-5.39901	-2.0463	61.7652	3.86948e-15	-3.85281	-0.705425	1.75938e-12
ENSMUSG00000068246	3.02579	2.93902	61.3896	4.68281e-15	3.52398	0.536633	2.11187e-12
ENSMUSG00000043383	-6.2813	-2.11203	61.135	5.32919e-15	-3.99108	-1.09848	2.37755e-12
ENSMUSG00000095416	4.36389	-1.12643	61.1245	5.35765e-15	0.0128603	-3.03661	2.37755e-12
ENSMUSG00000095210	4.72608	-0.487247	61.0824	5.47354e-15	0.763441	-2.89029	2.4097e-12
ENSMUSG00000027225	2.09301	6.08728	60.7688	6.4186e-15	6.79742	4.74987	2.80351e-12
ENSMUSG00000096577	5.18789	-0.0594385	60.7179	6.5867e-15	1.16199	-2.91323	2.85446e-12
ENSMUSG00000054944	-5.25441	-1.97373	60.3455	7.95852e-15	-3.85201	-0.849491	3.42222e-12
ENSMUSG00000081610	-5.72708	-2.09678	60.1635	8.72968e-15	-3.91926	-0.87198	3.72495e-12
ENSMUSG00000073051	-3.95701	-1.54741	60.0741	9.13507e-15	-3.40267	-0.40067	3.86818e-12
ENSMUSG00000097215	-4.09202	-0.117152	59.7268	1.08984e-14	-2.55254	1.38121	4.57989e-12
ENSMUSG00000095916	-6.41886	-2.24923	59.1909	1.43093e-14	-3.99108	-0.973912	5.96804e-12
ENSMUSG00000107577	-4.09737	-1.65649	58.5293	2.00282e-14	-3.50136	-0.586625	8.29091e-12
ENSMUSG00000013353	-3.87305	-1.74544	57.2602	3.81813e-14	-3.30897	-0.260104	1.56886e-11
ENSMUSG00000053706	-4.05561	0.00554598	57.2352	3.86682e-14	-2.41491	1.60563	1.57718e-11
ENSMUSG00000082107	-4.16569	0.698056	56.5985	5.34529e-14	-2.00099	2.30539	2.1555e-11
ENSMUSG00000108120	-4.00777	-0.00371024	56.5922	5.36243e-14	-2.35028	1.64838	2.1555e-11
ENSMUSG00000045091	-6.77812	-2.47719	56.2097	6.51384e-14	-3.99108	-0.810667	2.59949e-11
ENSMUSG00000100162	-3.86551	-1.82833	55.9815	7.31577e-14	-3.26659	-0.167006	2.88289e-11
ENSMUSG00000105236	-4.65049	-2.03499	55.9782	7.32793e-14	-3.66637	-0.537489	2.88289e-11
ENSMUSG00000073409	1.95826	5.52682	55.8329	7.88987e-14	6.06538	4.2671	3.0821e-11
ENSMUSG00000072620	2.35368	3.68585	55.6245	8.77232e-14	4.28331	1.90059	3.40286e-11
ENSMUSG00000088891	-3.30291	-1.0176	55.5219	9.24218e-14	-2.66606	0.397912	3.56023e-11
ENSMUSG00000109434	-4.004	-1.77789	55.3727	9.97106e-14	-3.44823	-0.475077	3.81452e-11
ENSMUSG00000021795	3.52683	2.22116	55.0642	1.16654e-13	3.18255	-0.254852	4.43215e-11
ENSMUSG00000111641	-3.4937	-0.634016	54.9872	1.21319e-13	-2.58484	0.714018	4.578e-11
ENSMUSG00000076618	4.26426	-1.06219	54.8465	1.30321e-13	-0.257023	-3.10372	4.88448e-11
ENSMUSG00000037649	2.26194	3.80537	54.1869	1.82298e-13	4.41739	2.17225	6.78673e-11
ENSMUSG00000096078	4.88035	0.56471	53.9308	2.07672e-13	1.86609	-2.42079	7.67985e-11
ENSMUSG00000073421	2.10783	6.92956	53.6549	2.3899e-13	7.49065	5.3588	8.77948e-11
ENSMUSG00000053977	4.06454	1.71638	53.3716	2.76059e-13	2.28261	-1.50936	1.00745e-10
ENSMUSG00000099908	-4.06035	0.401473	53.3101	2.84834e-13	-2.31474	1.76614	1.03268e-10
ENSMUSG00000024610	2.50196	8.25577	53.2061	3.0032e-13	8.89005	6.31595	1.08175e-10
ENSMUSG00000091259	-3.88011	-1.70799	53.0233	3.29617e-13	-3.44489	-0.580471	1.17963e-10
ENSMUSG00000053914	-3.17068	-1.33794	52.9402	3.43861e-13	-2.69485	0.196895	1.22271e-10
ENSMUSG00000075073	-6.20361	-2.30079	52.7424	3.80287e-13	-3.99108	-1.16637	1.34362e-10
ENSMUSG00000050558	-3.97692	-1.86629	52.061	5.38021e-13	-3.45581	-0.564881	1.8889e-10
ENSMUSG00000073686	-3.07412	-1.2773	51.2066	8.31376e-13	-2.58847	0.269395	2.90046e-10
ENSMUSG00000096632	4.76458	-0.491319	50.9396	9.52509e-13	-0.302744	-3.25257	3.30229e-10
ENSMUSG00000038754	-4.12621	0.811559	50.621	1.12042e-12	-2.87613	0.390981	3.86031e-10
ENSMUSG00000039699	2.59681	3.06462	50.5653	1.15264e-12	3.62844	1.07053	3.94679e-10
ENSMUSG00000056880	-3.92443	0.497128	50.5065	1.18773e-12	-2.13955	1.86065	4.04199e-10
ENSMUSG00000032690	1.90037	4.76389	50.3331	1.29745e-12	5.23634	3.47134	4.38745e-10
ENSMUSG00000083079	-3.75162	0.952597	50.3216	1.30506e-12	-0.966183	2.56028	4.38745e-10
ENSMUSG00000050747	3.61637	1.95579	49.9705	1.56072e-12	2.63837	-0.85649	5.21533e-10
ENSMUSG00000108398	-4.73718	-2.05509	49.9199	1.60156e-12	-3.78649	-0.972855	5.31976e-10
ENSMUSG00000097322	-3.17463	-1.29085	49.5355	1.94816e-12	-2.88008	-0.10203	6.43254e-10
ENSMUSG00000076012	-6.27584	-2.42893	49.4121	2.07463e-12	-3.99108	-1.0981	6.80959e-10
ENSMUSG00000065612	-5.9514	-2.2577	49.1094	2.42078e-12	-3.99108	-1.38847	7.89901e-10
ENSMUSG00000097445	-3.20183	-0.832045	48.9805	2.58515e-12	-2.66031	0.280472	8.38603e-10
ENSMUSG00000056293	1.90773	4.57553	48.8564	2.75401e-12	4.64903	2.71072	8.88185e-10
ENSMUSG00000112657	-3.10768	-1.23418	48.2799	3.6953e-12	-2.81746	-0.0991676	1.18487e-09
ENSMUSG00000101678	-3.74181	0.608947	48.0991	4.05222e-12	-1.47669	2.48943	1.29184e-09
ENSMUSG00000085357	-3.29042	-1.60026	47.715	4.92917e-12	-3.06831	-0.337159	1.56244e-09
ENSMUSG00000083467	-5.8913	-2.27367	47.4491	5.64514e-12	-3.99108	-1.43798	1.77921e-09
ENSMUSG00000093485	-2.98553	-1.08522	47.4266	5.71018e-12	-2.51887	-0.105807	1.78954e-09
ENSMUSG00000078925	-5.55626	-2.33316	47.2582	6.22264e-12	-3.91943	-1.03578	1.93919e-09
ENSMUSG00000076695	4.31892	0.0876667	47.2469	6.25859e-12	1.33656	-2.39015	1.9395e-09
ENSMUSG00000096326	4.30444	-0.00057135	47.2289	6.31619e-12	1.17424	-2.50488	1.94647e-09
ENSMUSG00000104713	2.10595	3.77294	47.1687	6.51335e-12	4.28705	2.23142	1.99614e-09
ENSMUSG00000093955	4.71777	0.443851	47.0538	6.90652e-12	0.731485	-2.87792	2.10501e-09
ENSMUSG00000038203	-3.10062	-0.871451	46.4708	9.29926e-12	-2.65212	0.209041	2.81879e-09
ENSMUSG00000094793	-2.73664	2.37663	46.3301	9.99197e-12	-0.267726	2.26651	3.01231e-09
ENSMUSG00000078763	4.04795	-1.08651	46.3054	1.01182e-11	-0.698662	-3.17566	3.03389e-09
ENSMUSG00000049149	-4.13428	-2.0681	46.2654	1.0327e-11	-3.55378	-0.656715	3.07982e-09
ENSMUSG00000094491	6.04978	-1.65965	45.9868	1.19054e-11	-1.56639	-3.61498	3.53156e-09
ENSMUSG00000078683	-2.47151	2.72542	45.9727	1.19913e-11	0.247566	2.54198	3.53813e-09
ENSMUSG00000053044	4.36862	0.0656748	45.5594	1.48083e-11	0.700801	-2.72408	4.34619e-09
ENSMUSG00000096410	5.03202	0.796325	44.9864	1.98407e-11	-0.0223856	-3.25257	5.79254e-09
ENSMUSG00000066512	-3.09538	-1.62213	44.4631	2.59195e-11	-2.91074	-0.481174	7.52764e-09
ENSMUSG00000117477	-5.5768	-2.4225	44.3533	2.74148e-11	-3.91985	-1.03266	7.92045e-09
ENSMUSG00000006575	-2.13738	3.15136	44.2375	2.90861e-11	1.86464	4.44094	8.35977e-09
ENSMUSG00000078597	-4.48261	-1.61864	44.0478	3.2046e-11	-3.8516	-1.75519	9.16301e-09
ENSMUSG00000038092	-3.9321	-0.707301	43.957	3.3567e-11	-3.60732	-1.32564	9.54871e-09
ENSMUSG00000076523	4.08703	0.871989	43.4036	4.45378e-11	2.12279	-1.72292	1.26049e-08
ENSMUSG00000117721	-5.36781	-2.3474	43.21	4.91681e-11	-3.92388	-1.23793	1.38297e-08
ENSMUSG00000076526	6.18814	-2.02397	43.2022	4.93641e-11	-1.41422	-3.61498	1.38297e-08
ENSMUSG00000095351	4.20306	0.154737	43.082	5.24924e-11	1.00093	-2.54732	1.46322e-08
ENSMUSG00000109498	-3.51218	0.403163	42.5539	6.87623e-11	-1.83443	1.82011	1.90716e-08
ENSMUSG00000083076	-2.92162	-0.713798	42.4204	7.36191e-11	-2.25221	0.615628	2.0317e-08
ENSMUSG00000044025	-3.36368	-1.87777	42.0243	9.01446e-11	-3.17448	-0.452698	2.47545e-08
ENSMUSG00000094087	3.7971	-1.15525	42.0006	9.12462e-11	-0.820425	-3.13106	2.48527e-08
ENSMUSG00000071342	-2.79479	-1.29001	41.9973	9.13983e-11	-2.56917	-0.0235044	2.48527e-08
ENSMUSG00000061616	-3.41757	-1.82263	41.8763	9.72341e-11	-3.30077	-0.700899	2.63106e-08
ENSMUSG00000053268	-3.62005	-1.87959	41.802	1.01001e-10	-3.44991	-0.858175	2.70837e-08
ENSMUSG00000108443	-3.14874	1.48508	41.8007	1.01068e-10	-0.540924	2.98545	2.70837e-08
ENSMUSG00000109824	-6.16223	-2.60157	41.5966	1.12185e-10	-3.99108	-1.19856	2.99185e-08
ENSMUSG00000076655	3.20139	-0.976607	41.5807	1.13104e-10	0.122345	-2.42888	2.99314e-08
ENSMUSG00000090625	-2.53156	2.38625	41.5771	1.13313e-10	0.781436	3.7497	2.99314e-08
ENSMUSG00000073399	3.56986	1.54685	41.416	1.23049e-10	2.2309	-1.18418	3.2349e-08
ENSMUSG00000026420	-5.09369	-2.24166	41.1947	1.37794e-10	-3.92006	-1.44539	3.60546e-08
ENSMUSG00000048400	-2.74104	-1.04629	40.8849	1.61462e-10	-2.37747	0.240307	4.2049e-08
ENSMUSG00000095771	3.97941	0.953196	40.7817	1.70223e-10	1.43356	-2.06815	4.41235e-08
ENSMUSG00000096670	6.45919	-2.28993	40.6007	1.86738e-10	-1.20841	-3.61498	4.81792e-08
ENSMUSG00000101088	-6.26861	-2.67753	40.5659	1.90098e-10	-3.99108	-1.2466	4.8819e-08
ENSMUSG00000076598	3.63674	-0.159123	40.316	2.16029e-10	1.34451	-1.97947	5.52227e-08
ENSMUSG00000076577	3.95436	0.158981	39.725	2.92364e-10	0.991291	-2.41454	7.43931e-08
ENSMUSG00000024857	-6.30758	-2.73017	39.3025	3.62977e-10	-3.99108	-1.21038	9.18663e-08
ENSMUSG00000030730	-1.5691	6.32197	39.2952	3.64345e-10	5.47799	7.11351	9.18663e-08
ENSMUSG00000067795	-3.19553	-0.0522849	39.2064	3.81288e-10	-1.95897	1.33057	9.57033e-08
ENSMUSG00000097411	-3.15117	-1.77279	39.0639	4.10153e-10	-3.14805	-0.634906	1.02485e-07
ENSMUSG00000109028	-3.09711	-1.77692	39.0517	4.1272e-10	-3.06491	-0.510968	1.02664e-07
ENSMUSG00000076752	3.49707	-0.611685	38.9404	4.36954e-10	-0.124608	-2.72355	1.08206e-07
ENSMUSG00000048852	3.91697	0.297386	38.8697	4.53063e-10	0.961887	-2.29528	1.11697e-07
ENSMUSG00000111256	-5.2899	-2.44342	38.8206	4.6461e-10	-3.91985	-1.26941	1.14037e-07
ENSMUSG00000086562	-5.91909	-2.58577	38.7316	4.86279e-10	-3.99108	-1.41094	1.1883e-07
ENSMUSG00000055228	-6.19912	-2.70669	38.6501	5.07007e-10	-3.99108	-1.23547	1.23352e-07
ENSMUSG00000100081	-6.01209	-2.63481	38.5351	5.3779e-10	-3.99108	-1.33035	1.3027e-07
ENSMUSG00000094124	3.46168	-1.41804	38.3689	5.85575e-10	-0.79373	-3.01525	1.41228e-07
ENSMUSG00000104452	3.45771	-0.846936	38.1633	6.50635e-10	-0.507448	-2.8988	1.5624e-07
ENSMUSG00000047517	2.28055	8.96661	38.0967	6.7323e-10	9.62869	7.27943	1.60969e-07
ENSMUSG00000076470	6.24636	-2.27835	38.0143	7.02271e-10	-1.3415	-3.61498	1.66531e-07
ENSMUSG00000098292	-3.50624	-2.02068	38.0137	7.02496e-10	-3.35734	-0.739082	1.66531e-07
ENSMUSG00000044306	-3.56288	-1.81231	37.8551	7.62005e-10	-3.55465	-1.1901	1.79869e-07
ENSMUSG00000072898	-2.88778	-1.57635	37.8158	7.77497e-10	-2.95371	-0.539401	1.82748e-07
ENSMUSG00000076533	5.59247	-1.52361	37.6734	8.36388e-10	-1.89211	-3.61498	1.95363e-07
ENSMUSG00000100713	-5.82187	-2.57617	37.6691	8.38211e-10	-3.99108	-1.49341	1.95363e-07
ENSMUSG00000060586	1.65583	6.49017	37.4843	9.21514e-10	6.95733	5.31366	2.1388e-07
ENSMUSG00000058163	3.74223	0.901588	37.4605	9.32813e-10	1.56465	-1.79843	2.156e-07
ENSMUSG00000038670	-2.00602	3.04329	37.3251	9.99908e-10	1.97794	4.05157	2.30149e-07
ENSMUSG00000097274	-2.80731	-0.504273	37.2327	1.04841e-09	-1.94351	0.937513	2.40316e-07
ENSMUSG00000076556	3.43464	-0.390782	37.0397	1.15749e-09	0.326735	-2.47321	2.64227e-07
ENSMUSG00000095565	3.53186	-0.141541	36.9557	1.20844e-09	0.878779	-2.21905	2.74728e-07
ENSMUSG00000068606	3.67973	-0.0520955	36.7909	1.31504e-09	0.480564	-2.47134	2.97742e-07
ENSMUSG00000097804	3.42336	-1.51545	36.7388	1.35064e-09	-0.864754	-3.0301	3.04558e-07
ENSMUSG00000060112	5.99669	-2.18137	36.6773	1.3939e-09	-1.57524	-3.61498	3.1304e-07
ENSMUSG00000017300	-1.49371	6.10387	36.6602	1.4062e-09	5.15334	6.71117	3.1453e-07
ENSMUSG00000076576	4.12218	0.113576	36.5297	1.50355e-09	-0.15692	-3.02812	3.34954e-07
ENSMUSG00000096150	5.51235	-1.28285	36.4504	1.566e-09	-1.96216	-3.61498	3.47471e-07
ENSMUSG00000029212	-2.61366	-1.27283	36.1572	1.82021e-09	-2.57826	-0.189893	4.02266e-07
ENSMUSG00000094075	3.71942	1.04795	35.9852	1.98826e-09	0.96562	-2.25461	4.37663e-07
ENSMUSG00000030775	3.62219	-1.62511	35.7284	2.26832e-09	-1.0851	-3.17806	4.97336e-07
ENSMUSG00000111713	3.81372	-1.73032	35.6624	2.34644e-09	-1.15844	-3.25336	5.12439e-07
ENSMUSG00000026222	1.68633	4.12458	35.2311	2.92803e-09	4.52072	2.75595	6.36943e-07
ENSMUSG00000022824	1.60386	6.56517	34.8266	3.60413e-09	6.54876	4.7222	7.80957e-07
ENSMUSG00000115022	5.75699	-2.09311	34.7561	3.73708e-09	-1.75587	-3.61498	8.06612e-07
ENSMUSG00000096020	3.0319	-1.17549	34.6079	4.03275e-09	-0.535484	-2.72791	8.67057e-07
ENSMUSG00000032517	-2.63864	-1.55026	33.9759	5.57979e-09	-2.7437	-0.437072	1.19504e-06
ENSMUSG00000038304	3.03118	-1.06926	33.9541	5.64264e-09	-0.5815	-2.72367	1.20386e-06
ENSMUSG00000046805	1.57339	4.48298	33.8648	5.90771e-09	4.88512	3.22922	1.25558e-06
ENSMUSG00000095589	2.47737	2.4131	33.8051	6.09194e-09	3.34462	0.695155	1.28979e-06
ENSMUSG00000022227	2.71052	2.10246	33.6822	6.48933e-09	2.71452	0.0515752	1.36871e-06
ENSMUSG00000056328	-1.6782	7.72273	33.5959	6.78365e-09	6.75871	8.49768	1.42536e-06
ENSMUSG00000102179	-3.63089	-2.23241	33.4328	7.37693e-09	-3.40738	-0.752669	1.54417e-06
ENSMUSG00000073400	2.99295	-0.645381	33.3682	7.62594e-09	0.088344	-2.3041	1.58759e-06
ENSMUSG00000096074	2.70256	2.0807	33.3604	7.65673e-09	3.14794	0.25557	1.58759e-06
ENSMUSG00000046223	1.66818	4.00294	33.357	7.67023e-09	4.46817	2.75287	1.58759e-06
ENSMUSG00000103765	-3.31138	-2.1041	33.0278	9.08526e-09	-3.26338	-0.717685	1.87349e-06
ENSMUSG00000091479	-2.67942	-1.64284	32.9504	9.45379e-09	-2.84319	-0.51259	1.94226e-06
ENSMUSG00000105596	-5.6796	-2.69178	32.8827	9.78892e-09	-3.99108	-1.61018	2.00369e-06
ENSMUSG00000086791	-4.3551	-2.36647	32.7439	1.05135e-08	-3.78681	-1.29872	2.1441e-06
ENSMUSG00000108112	-3.04556	0.344876	32.7224	1.06304e-08	-1.88327	1.11934	2.15999e-06
ENSMUSG00000018893	-1.40858	6.14759	32.4799	1.20431e-08	5.24155	6.71745	2.43811e-06
ENSMUSG00000094006	3.35008	1.13002	32.4471	1.22482e-08	1.45439	-1.65978	2.47062e-06
ENSMUSG00000059741	-1.36962	5.44658	32.099	1.46509e-08	4.5182	5.95214	2.94457e-06
ENSMUSG00000047730	2.22982	9.5522	32.0907	1.4714e-08	10.1755	7.92724	2.94656e-06
ENSMUSG00000055170	3.89586	-1.853	32.0411	1.50943e-08	-1.36788	-3.336	3.01186e-06
ENSMUSG00000063388	3.00494	-0.602442	31.9044	1.61953e-08	-0.114678	-2.42847	3.21996e-06
ENSMUSG00000036972	-4.57449	-2.51699	31.8731	1.64582e-08	-3.78617	-1.10021	3.26054e-06
ENSMUSG00000089989	-2.38517	-0.950971	31.8012	1.7079e-08	-2.08202	0.300137	3.37149e-06
ENSMUSG00000094787	3.65156	-0.53433	31.7909	1.717e-08	-1.00971	-3.17513	3.37735e-06
ENSMUSG00000085623	-5.5641	-2.68094	31.784	1.72304e-08	-3.99108	-1.70352	3.37735e-06
ENSMUSG00000115289	-2.81808	1.21174	31.583	1.91095e-08	-0.601789	2.5633	3.73248e-06
ENSMUSG00000022504	1.96344	3.09915	31.528	1.96583e-08	3.67488	1.7961	3.82249e-06
ENSMUSG00000096674	-1.98983	2.76529	31.5211	1.97285e-08	1.03028	2.881	3.82249e-06
ENSMUSG00000096461	-3.90467	-2.35751	31.515	1.97904e-08	-3.55754	-1.2399	3.82249e-06
ENSMUSG00000042677	1.48259	4.68186	31.5096	1.9846e-08	5.23084	3.79349	3.82249e-06
ENSMUSG00000103505	-2.66921	-1.64917	31.122	2.42315e-08	-2.9459	-0.723829	4.65103e-06
ENSMUSG00000030672	-1.34871	5.30209	31.0924	2.46028e-08	4.50578	5.91929	4.706e-06
ENSMUSG00000095630	2.69841	1.98986	30.9639	2.62872e-08	1.90592	-0.648046	5.01092e-06
ENSMUSG00000097575	-3.38616	-2.06062	30.7633	2.91496e-08	-3.50444	-1.26822	5.53753e-06
ENSMUSG00000055748	2.08979	2.83403	30.7472	2.93927e-08	3.07267	0.976078	5.55637e-06
ENSMUSG00000096459	3.36364	0.466025	30.7435	2.94492e-08	1.1607	-1.87295	5.55637e-06
ENSMUSG00000076934	2.46307	2.26817	30.634	3.11589e-08	2.60249	0.0593948	5.85903e-06
ENSMUSG00000013643	2.19346	9.6891	30.2563	3.78561e-08	10.2731	7.97784	7.09432e-06
ENSMUSG00000097414	-3.02785	-1.99809	30.0974	4.1088e-08	-3.21984	-0.899067	7.67404e-06
ENSMUSG00000111504	-3.35997	-2.06732	30.0891	4.12653e-08	-3.51162	-1.27337	7.6813e-06
ENSMUSG00000031461	-1.44432	4.16763	30.0646	4.17881e-08	3.37677	4.8852	7.75261e-06
ENSMUSG00000034028	2.9797	-0.350683	29.9787	4.36822e-08	0.301492	-2.14472	8.07699e-06
ENSMUSG00000061723	-1.44225	6.95566	29.7175	4.99809e-08	6.09242	7.59966	9.21094e-06
ENSMUSG00000026950	-1.31461	5.45339	29.6105	5.28193e-08	4.67033	6.05118	9.70178e-06
ENSMUSG00000064352	-5.34812	-2.67092	29.4966	5.60154e-08	-3.99108	-1.87191	1.02549e-05
ENSMUSG00000068086	-2.68719	1.4752	29.0729	6.97045e-08	-1.63402	0.640892	1.27022e-05
ENSMUSG00000078798	2.39076	-1.21152	29.0691	6.98416e-08	0.0982861	-1.80247	1.27022e-05
ENSMUSG00000074628	-2.73283	0.0536479	28.9471	7.43807e-08	-1.56631	1.32422	1.34836e-05
ENSMUSG00000100113	-2.69417	-0.0534124	28.8299	7.90209e-08	-1.72342	1.10892	1.42781e-05
ENSMUSG00000117850	-4.16346	-2.40334	28.7184	8.37045e-08	-3.78948	-1.49686	1.50752e-05
ENSMUSG00000108229	-4.80623	-2.56518	28.5746	9.01568e-08	-3.91938	-1.67811	1.61848e-05
ENSMUSG00000096490	3.27134	0.0455324	28.5311	9.22032e-08	0.08689	-2.51747	1.64987e-05
ENSMUSG00000007877	-1.52075	3.67366	28.4171	9.77965e-08	2.93619	4.51539	1.74433e-05
ENSMUSG00000076613	2.88925	1.42912	28.3591	1.00774e-07	1.93843	-0.834619	1.79167e-05
ENSMUSG00000041481	2.92282	1.32407	28.1976	1.09539e-07	2.08047	-0.72572	1.94128e-05
ENSMUSG00000051747	-1.35217	6.59813	28.0158	1.2033e-07	5.78623	7.20467	2.12574e-05
ENSMUSG00000028460	3.381	-1.87031	27.9996	1.21339e-07	-1.30297	-3.17886	2.13677e-05
ENSMUSG00000096452	5.61281	-2.37289	27.8745	1.29445e-07	-1.89183	-3.61498	2.27229e-05
ENSMUSG00000034000	-2.39017	-1.51164	27.7959	1.34812e-07	-2.72054	-0.638666	2.35904e-05
ENSMUSG00000105852	-2.46033	-0.33551	27.7278	1.39645e-07	-1.49035	1.09766	2.43593e-05
ENSMUSG00000006457	-1.40675	4.05315	27.6712	1.43784e-07	3.43939	4.96972	2.49419e-05
ENSMUSG00000095442	3.18009	-1.29118	27.6699	1.43884e-07	-1.40588	-3.17513	2.49419e-05
ENSMUSG00000066071	-2.78122	-0.533514	27.6171	1.47864e-07	-3.05431	-1.12403	2.5552e-05
ENSMUSG00000055088	-2.82404	-1.90659	27.5944	1.49615e-07	-3.19769	-1.0114	2.57742e-05
ENSMUSG00000111078	2.56786	-0.883756	27.5751	1.51114e-07	-0.244945	-2.2642	2.59518e-05
ENSMUSG00000034855	2.64739	1.72147	27.3444	1.70254e-07	2.29196	-0.221093	2.91487e-05
ENSMUSG00000103484	-3.8854	-2.3789	26.9516	2.08616e-07	-3.72706	-1.46546	3.56065e-05
ENSMUSG00000079620	1.35696	6.21622	26.9092	2.13242e-07	6.7052	5.44005	3.62845e-05
ENSMUSG00000114985	-2.58088	0.0709339	26.7464	2.3198e-07	-0.955654	1.44988	3.93521e-05
ENSMUSG00000094117	3.13217	-0.0859464	26.6481	2.44094e-07	-0.190931	-2.60287	4.1281e-05
ENSMUSG00000026941	-2.60233	1.04862	26.4699	2.67671e-07	-0.413608	2.54177	4.51306e-05
ENSMUSG00000062488	1.97312	2.72338	26.4388	2.72017e-07	3.26606	1.33188	4.57244e-05
ENSMUSG00000097515	-2.32642	-1.63106	26.2164	3.05221e-07	-2.64669	-0.611323	5.11507e-05
ENSMUSG00000030399	-1.3298	6.79854	26.1149	3.21692e-07	5.9708	7.35849	5.37487e-05
ENSMUSG00000092232	-2.92429	-2.03734	26.0176	3.38317e-07	-3.28741	-1.14604	5.63567e-05
ENSMUSG00000027073	3.33348	-1.76324	26.0064	3.4029e-07	-1.54595	-3.25464	5.65157e-05
ENSMUSG00000044162	3.00016	0.55448	25.9736	3.46115e-07	1.2694	-1.40824	5.71449e-05
ENSMUSG00000095633	5.08403	-2.03648	25.9735	3.46139e-07	-2.27233	-3.61498	5.71449e-05
ENSMUSG00000061816	-1.25742	4.79446	25.9286	3.54282e-07	3.92413	5.25009	5.83156e-05
ENSMUSG00000084911	-3.52248	-2.22688	25.8637	3.66396e-07	-3.66465	-1.56637	6.01312e-05
ENSMUSG00000110389	-5.00018	-2.78705	25.8498	3.69047e-07	-3.91938	-1.51708	6.03876e-05
ENSMUSG00000090806	-5.0718	-2.82117	25.7937	3.7993e-07	-3.92388	-1.49341	6.19856e-05
ENSMUSG00000041515	1.46261	3.95786	25.7145	3.95838e-07	4.25149	2.69501	6.43916e-05
ENSMUSG00000096715	2.87934	-1.31356	25.5275	4.36124e-07	-1.32605	-3.0314	7.07375e-05
ENSMUSG00000068452	1.52414	7.60687	25.4322	4.58215e-07	8.21231	6.75758	7.41039e-05
ENSMUSG00000061798	-5.19924	-2.80825	25.3853	4.69477e-07	-3.99108	-1.98192	7.57045e-05
ENSMUSG00000026068	2.71574	-0.287117	25.2641	4.9993e-07	0.313279	-1.97024	8.03815e-05
ENSMUSG00000117040	-5.19913	-2.81753	25.2247	5.1025e-07	-3.99108	-1.98192	8.18038e-05
ENSMUSG00000075591	-2.52394	-0.00140061	25.1838	5.21186e-07	-1.58735	1.1008	8.33162e-05
ENSMUSG00000031551	1.30517	4.77377	25.1269	5.36782e-07	5.15903	4.0787	8.55627e-05
ENSMUSG00000116383	-2.27787	-1.75744	25.0813	5.49624e-07	-2.48789	-0.451335	8.73588e-05
ENSMUSG00000102972	-1.93371	2.39163	25.0383	5.62019e-07	1.29654	3.6538	8.90736e-05
ENSMUSG00000114934	-2.45429	-0.13873	25.0208	5.67151e-07	-1.61494	0.988292	8.94557e-05
ENSMUSG00000038656	2.48085	-1.68797	25.0191	5.67655e-07	-0.538062	-2.34253	8.94557e-05
ENSMUSG00000101429	-4.84928	-2.75948	24.8866	6.08026e-07	-3.91985	-1.64385	9.55462e-05
ENSMUSG00000112481	-2.34756	-0.360586	24.8571	6.17427e-07	-1.77189	0.679302	9.67494e-05
ENSMUSG00000026012	2.41522	-1.01479	24.7649	6.47674e-07	-0.511087	-2.33823	0.000101203
ENSMUSG00000049134	-1.24774	4.57962	24.698	6.70534e-07	3.84038	5.15422	0.000104481
ENSMUSG00000095700	2.80077	1.19529	24.6737	6.79038e-07	1.36058	-1.30616	0.00010551
ENSMUSG00000111403	-3.65048	-2.39444	24.5381	7.28561e-07	-3.66554	-1.43798	0.000112888
ENSMUSG00000050075	2.44157	-0.907809	24.5243	7.338e-07	-0.455727	-2.34349	0.000113383
ENSMUSG00000087700	-2.55466	-1.91509	24.5176	7.3636e-07	-2.97998	-0.869829	0.000113463
ENSMUSG00000022126	2.93497	-1.87045	24.4979	7.43925e-07	-1.18476	-2.96469	0.000114311
ENSMUSG00000043931	2.64504	-0.366163	24.4822	7.50005e-07	0.170259	-2.06113	0.000114927
ENSMUSG00000116843	-5.25431	-2.89164	24.4534	7.61282e-07	-3.99108	-1.95592	0.000116334
ENSMUSG00000083339	-5.34515	-2.94021	24.4006	7.82447e-07	-3.99108	-1.87191	0.000119239
ENSMUSG00000027022	-1.19565	5.21258	24.3816	7.90187e-07	4.44819	5.7161	0.000120089
ENSMUSG00000023903	3.12155	-1.79712	24.28	8.33002e-07	-1.50029	-3.17116	0.00012625
ENSMUSG00000106822	-2.70091	-2.03303	24.1836	8.75733e-07	-3.09945	-0.97702	0.000132365
ENSMUSG00000099757	2.40993	-1.32796	24.0496	9.38859e-07	-0.748977	-2.51684	0.00014152
ENSMUSG00000098573	-2.60506	-2.02804	23.9644	9.8134e-07	-2.9495	-0.765299	0.000147523
ENSMUSG00000079543	2.57146	-1.34368	23.9574	9.84904e-07	-1.06104	-2.78893	0.000147658
ENSMUSG00000061462	-1.19395	4.98202	23.9328	9.9756e-07	4.31162	5.60868	0.000149153
ENSMUSG00000066153	-2.632	-0.750316	23.8583	1.03692e-06	-3.21287	-1.46374	0.000154621
ENSMUSG00000041722	4.62891	-2.41922	23.7057	1.12248e-06	-1.69024	-3.51697	0.00016693
ENSMUSG00000030592	-1.19261	4.90575	23.6938	1.12943e-06	4.24625	5.53897	0.000167516
ENSMUSG00000116933	-4.82769	-2.68249	23.6375	1.163e-06	-3.99108	-2.24303	0.000171872
ENSMUSG00000068062	-4.74741	-2.77	23.6342	1.165e-06	-3.92006	-1.71397	0.000171872
ENSMUSG00000116170	-5.29743	-2.96736	23.5403	1.22323e-06	-3.99108	-1.90776	0.000179984
ENSMUSG00000026009	2.40362	-0.654346	23.5239	1.2337e-06	-0.0434162	-2.00613	0.000181044
ENSMUSG00000025888	1.63038	3.20428	23.487	1.25761e-06	3.53373	1.88037	0.000184065
ENSMUSG00000095204	3.10353	0.559634	23.3439	1.3547e-06	-0.282451	-2.6475	0.000197754
ENSMUSG00000033355	1.33171	4.21762	23.326	1.36738e-06	4.65945	3.45838	0.000199082
ENSMUSG00000107573	-2.74345	-2.10855	23.2291	1.43805e-06	-3.13726	-0.989989	0.000208822
ENSMUSG00000095200	2.43119	-0.627536	23.1156	1.52546e-06	-0.0848586	-2.14487	0.000220937
ENSMUSG00000097071	-5.47768	-3.07606	23.086	1.54917e-06	-3.99108	-1.76882	0.000223786
ENSMUSG00000076586	2.57616	1.52133	23.0779	1.55567e-06	1.04749	-1.31416	0.000224142
ENSMUSG00000054417	2.16588	-1.21388	23.0724	1.5601e-06	-0.300759	-1.94686	0.000224198
ENSMUSG00000114229	-3.45904	-2.43036	22.9381	1.67305e-06	-3.55831	-1.28608	0.000239808
ENSMUSG00000026395	1.55209	3.35404	22.9121	1.69578e-06	3.70604	2.09018	0.000242439
ENSMUSG00000092042	-4.20294	-2.60859	22.8828	1.72184e-06	-3.85223	-1.74201	0.000245532
ENSMUSG00000112743	-5.09128	-2.91661	22.6526	1.94102e-06	-3.99108	-2.05921	0.000276078
ENSMUSG00000070459	-3.26297	-2.34454	22.6108	1.98364e-06	-3.51034	-1.33534	0.000281419
ENSMUSG00000087568	-4.17491	-2.73468	22.4594	2.14628e-06	-3.72635	-1.22418	0.000303715
ENSMUSG00000030742	2.71794	0.837403	22.4537	2.15269e-06	1.50829	-1.06133	0.000303847
ENSMUSG00000076928	2.77802	0.405973	22.3887	2.2268e-06	0.758356	-1.70012	0.00031351
ENSMUSG00000092075	-3.32025	-2.12494	22.2887	2.34587e-06	-3.72523	-1.96827	0.000329437
ENSMUSG00000102888	2.46736	-0.641494	22.2718	2.36653e-06	-0.593266	-2.3939	0.000331499
ENSMUSG00000018919	1.2284	4.73882	22.2473	2.39692e-06	4.97598	3.63756	0.00033491
ENSMUSG00000076549	2.55283	-0.384083	22.2322	2.41586e-06	-0.120374	-2.23918	0.000336709
ENSMUSG00000048521	2.71984	0.772913	22.224	2.42623e-06	1.32866	-1.2127	0.000337307
ENSMUSG00000057003	-2.40948	0.295784	22.2077	2.44689e-06	-0.974063	1.4218	0.000339328
ENSMUSG00000040328	2.70996	0.616038	22.1343	2.54224e-06	1.39754	-0.995595	0.000351672
ENSMUSG00000028396	-2.08109	-0.701138	22.0812	2.61354e-06	-1.99954	-0.0556529	0.000360635
ENSMUSG00000095007	2.80766	-1.61291	21.9254	2.83464e-06	-1.53548	-3.10372	0.000390174
ENSMUSG00000024471	-1.41194	3.38423	21.8412	2.96164e-06	2.54947	4.03012	0.000406647
ENSMUSG00000025163	2.71248	0.273889	21.7132	3.16601e-06	0.660743	-1.75793	0.000433634
ENSMUSG00000061561	-2.81491	-2.18043	21.6856	3.21194e-06	-3.2684	-1.20233	0.000438419
ENSMUSG00000020061	-1.1349	5.02096	21.6827	3.21675e-06	4.21243	5.41214	0.000438419
ENSMUSG00000063779	1.1986	4.87828	21.6699	3.23825e-06	5.16906	3.89734	0.000440267
ENSMUSG00000111707	-2.21142	-1.72992	21.6249	3.31517e-06	-2.75292	-0.869697	0.000449623
ENSMUSG00000004612	2.63369	0.0237237	21.6048	3.35015e-06	0.406149	-1.84581	0.000453259
ENSMUSG00000032093	2.69001	0.382069	21.5663	3.418e-06	0.923902	-1.49656	0.000461314
ENSMUSG00000108416	-4.57532	-2.79117	21.5473	3.45212e-06	-3.91995	-1.85567	0.000464787
ENSMUSG00000090942	2.4491	-0.439031	21.5285	3.48608e-06	-0.181453	-2.13299	0.000468224
ENSMUSG00000050635	2.64131	0.855341	21.4622	3.60877e-06	1.50277	-0.970818	0.000483532
ENSMUSG00000002033	2.65405	0.82973	21.4512	3.62952e-06	1.35654	-1.10224	0.00048514
ENSMUSG00000030187	2.52505	-0.143097	21.426	3.67748e-06	0.444306	-1.75755	0.000490369
ENSMUSG00000026573	2.30566	-1.36121	21.4153	3.69802e-06	-0.958117	-2.56874	0.000491926
ENSMUSG00000056290	2.65455	0.24644	21.3583	3.8097e-06	0.824484	-1.57183	0.000505569
ENSMUSG00000032648	-1.11617	5.74606	21.1905	4.15825e-06	5.00699	6.18953	0.000550507
ENSMUSG00000073926	-5.24204	-3.1054	20.9462	4.72374e-06	-3.99108	-1.94887	0.000623382
ENSMUSG00000050600	2.30842	-1.27582	20.9431	4.73119e-06	-0.975645	-2.60709	0.000623382
ENSMUSG00000051456	-2.04153	-1.53978	20.8589	4.94387e-06	-2.56958	-0.827525	0.000649861
ENSMUSG00000103138	-2.47822	-2.00442	20.8371	5.00056e-06	-3.06261	-1.12724	0.000655759
ENSMUSG00000032068	1.20853	6.47	20.8239	5.03517e-06	6.98373	5.64953	0.00065874
ENSMUSG00000020475	-1.40652	3.28901	20.7779	5.15753e-06	2.36041	3.86108	0.000673161
ENSMUSG00000116716	-2.76394	-2.15752	20.7504	5.23212e-06	-3.31256	-1.3322	0.000681294
ENSMUSG00000075551	2.44578	1.20067	20.6528	5.50574e-06	2.58907	0.336153	0.000715243
ENSMUSG00000034422	1.15062	5.66605	20.6391	5.54513e-06	6.08804	5.05415	0.000718677
ENSMUSG00000036067	1.90302	2.35314	20.5249	5.88595e-06	2.9114	1.07254	0.000761071
ENSMUSG00000029322	1.36676	7.66229	20.448	6.12735e-06	8.00435	6.53601	0.000790442
ENSMUSG00000097346	-2.22123	1.22978	20.4237	6.20579e-06	-0.104694	2.45577	0.000798704
ENSMUSG00000048992	1.24622	4.2108	20.3966	6.29406e-06	4.1979	2.86381	0.00080756
ENSMUSG00000034139	-2.23818	0.0674704	20.3937	6.30372e-06	-0.866819	1.27658	0.00080756
ENSMUSG00000113178	-1.98507	-0.734416	20.386	6.32926e-06	-1.97598	-0.112914	0.000808964
ENSMUSG00000020447	1.28664	3.96882	20.2487	6.8e-06	4.10889	2.72328	0.000867132
ENSMUSG00000092329	-1.72359	2.4105	20.2167	6.91454e-06	1.53561	3.10088	0.000878623
ENSMUSG00000027077	-1.41004	3.21454	20.2147	6.92178e-06	2.31813	3.79437	0.000878623
ENSMUSG00000012519	1.26802	4.03283	20.1782	7.05537e-06	4.43743	3.15712	0.000893536
ENSMUSG00000076564	2.59908	1.16585	20.1555	7.13939e-06	0.410323	-1.92046	0.000902116
ENSMUSG00000079278	-1.9303	-1.55152	20.127	7.24664e-06	-2.30101	-0.58319	0.000913587
ENSMUSG00000025498	1.13553	5.7261	20.0641	7.48912e-06	6.09017	5.1067	0.000940725
ENSMUSG00000070034	1.79034	2.53198	20.0623	7.49582e-06	2.9869	1.15481	0.000940725
ENSMUSG00000051457	2.37656	1.37541	20.0513	7.53913e-06	1.82213	-0.453614	0.000944025
ENSMUSG00000051392	-5.29557	-3.19375	20.0105	7.70186e-06	-3.99108	-1.90776	0.000962229
ENSMUSG00000076480	4.96398	-2.47146	19.9634	7.894e-06	-2.35222	-3.61498	0.000984018
ENSMUSG00000110774	-3.28367	-2.51478	19.9396	7.99278e-06	-3.46515	-1.21723	0.000994098
ENSMUSG00000088291	-5.30638	-3.20724	19.8802	8.24495e-06	-3.99108	-1.90952	0.00102096
ENSMUSG00000031257	2.50948	0.840698	19.8781	8.25408e-06	1.73441	-0.586582	0.00102096
ENSMUSG00000086564	2.28007	-1.34548	19.8758	8.26395e-06	-1.11874	-2.67302	0.00102096
ENSMUSG00000025396	1.28721	3.88619	19.825	8.48652e-06	4.32701	2.94136	0.00104612
ENSMUSG00000074003	-3.19462	-2.44167	19.7441	8.85353e-06	-3.50791	-1.39675	0.00108894
ENSMUSG00000052382	-2.34678	-2.035	19.7153	8.9879e-06	-2.84647	-0.889116	0.00110303
ENSMUSG00000105906	2.35285	1.42564	19.6611	9.24645e-06	1.45822	-0.738632	0.00113225
ENSMUSG00000071552	2.96176	-1.99627	19.6099	9.49737e-06	-1.63454	-3.1677	0.00116042
ENSMUSG00000000215	-2.92262	-2.40913	19.5758	9.66871e-06	-3.17489	-1.03588	0.00117809
ENSMUSG00000026069	1.78178	2.49893	19.5727	9.68449e-06	2.99776	1.19201	0.00117809
ENSMUSG00000063615	-4.01275	-2.75119	19.5648	9.72464e-06	-3.78912	-1.61018	0.00118038
ENSMUSG00000007122	-1.32724	3.41703	19.5564	9.76711e-06	2.50907	3.903	0.00118295
ENSMUSG00000094088	2.49656	1.08057	19.5315	9.89549e-06	1.00717	-1.38357	0.00119589
ENSMUSG00000022226	1.61596	2.84663	19.5068	1.0024e-05	3.19597	1.52072	0.00120583
ENSMUSG00000104416	-4.96715	-3.07183	19.5056	1.00304e-05	-3.99108	-2.14571	0.00120583
ENSMUSG00000026285	2.26342	-1.58056	19.5032	1.0043e-05	-1.10517	-2.60737	0.00120583
ENSMUSG00000075552	2.4031	0.107754	19.4661	1.02402e-05	1.44592	-0.697359	0.00122686
ENSMUSG00000087595	-3.2995	-2.45826	19.457	1.02892e-05	-3.61324	-1.58488	0.00123007
ENSMUSG00000035356	1.12135	5.84869	19.4411	1.03748e-05	6.24907	5.15913	0.00123764
ENSMUSG00000050232	2.13496	-0.663944	19.4129	1.05295e-05	-0.0775935	-1.84717	0.00125194
ENSMUSG00000032094	2.37365	-0.165412	19.411	1.05399e-05	0.381578	-1.69834	0.00125194
ENSMUSG00000062082	2.98469	-1.88499	19.3791	1.07176e-05	-1.81003	-3.2505	0.00127034
ENSMUSG00000016349	-1.10451	4.57997	19.3646	1.07989e-05	3.86816	5.03318	0.00127724
ENSMUSG00000042351	2.49942	0.753151	19.3154	1.10812e-05	1.35333	-0.989848	0.00130784
ENSMUSG00000073555	2.01079	2.02126	19.2782	1.12991e-05	2.52723	0.625357	0.00133073
ENSMUSG00000076680	2.42417	-1.15645	19.2689	1.13544e-05	-1.41945	-2.90113	0.0013344
ENSMUSG00000070811	1.87276	-1.25364	19.2329	1.15703e-05	-0.0204458	-1.50171	0.0013569
ENSMUSG00000091924	-5.13749	-3.18076	19.1958	1.17972e-05	-3.99108	-2.02478	0.0013806
ENSMUSG00000024353	2.47141	0.840225	18.9501	1.34181e-05	1.32926	-1.07123	0.00156698
ENSMUSG00000031897	1.09956	5.66281	18.9223	1.36155e-05	6.02014	5.00819	0.00158669
ENSMUSG00000103254	2.31626	-0.220856	18.905	1.37396e-05	0.376711	-1.72045	0.00159779
ENSMUSG00000076612	2.4804	0.247123	18.8688	1.40023e-05	0.646418	-1.57268	0.00162494
ENSMUSG00000085745	-3.63517	-2.62314	18.8631	1.4044e-05	-3.72639	-1.67181	0.00162638
ENSMUSG00000081466	-3.95685	-2.76358	18.8031	1.44933e-05	-3.7878	-1.64499	0.00167491
ENSMUSG00000108322	-1.77723	-1.18363	18.7621	1.48081e-05	-1.94044	-0.270263	0.00170774
ENSMUSG00000055775	-1.33772	8.27437	18.7469	1.49269e-05	7.36282	8.76635	0.00171786
ENSMUSG00000114661	-5.08384	-3.19403	18.6869	1.54039e-05	-3.99108	-2.06278	0.00176909
ENSMUSG00000106797	-5.23682	-3.26973	18.6642	1.55884e-05	-3.99108	-1.95734	0.00178658
ENSMUSG00000094951	2.89057	-0.0125765	18.6597	1.56248e-05	-1.29495	-3.02777	0.00178706
ENSMUSG00000022657	2.15524	-0.559232	18.639	1.57959e-05	-0.120392	-1.89188	0.00180291
ENSMUSG00000103309	-2.01258	-0.289553	18.5834	1.62634e-05	-1.24763	0.92216	0.00185246
ENSMUSG00000020395	2.34805	-0.0860986	18.5671	1.64031e-05	0.453409	-1.641	0.00186454
ENSMUSG00000096498	3.29507	-1.84355	18.5619	1.64471e-05	-2.18816	-3.42137	0.00186572
ENSMUSG00000080058	-2.21614	0.655064	18.5098	1.69031e-05	-0.788591	1.649	0.00191353
ENSMUSG00000096688	-1.54001	2.67693	18.4157	1.7759e-05	1.49808	2.92593	0.00200634
ENSMUSG00000076939	4.10768	-2.41408	18.3962	1.79418e-05	-2.08046	-3.51391	0.00202002
ENSMUSG00000028885	1.47653	3.07183	18.395	1.7953e-05	3.40502	1.88311	0.00202002
ENSMUSG00000043795	-1.77898	-1.1573	18.371	1.818e-05	-2.02538	-0.375935	0.00204142
ENSMUSG00000076538	2.23058	-1.42358	18.3345	1.85317e-05	-1.26106	-2.72276	0.00206623
ENSMUSG00000094872	2.37816	0.054736	18.3345	1.85325e-05	0.659088	-1.53643	0.00206623
ENSMUSG00000024401	2.1266	-0.682582	18.3343	1.85343e-05	-0.420749	-2.11167	0.00206623
ENSMUSG00000031972	-1.36164	8.50868	18.3327	1.85499e-05	7.65965	9.10478	0.00206623
ENSMUSG00000005824	2.05651	-1.25237	18.3033	1.88379e-05	-0.886377	-2.365	0.00209411
ENSMUSG00000089633	-4.77052	-3.06722	18.2069	1.98158e-05	-3.99108	-2.28447	0.0021984
ENSMUSG00000080413	-4.89809	-3.13882	18.1987	1.99019e-05	-3.99108	-2.19217	0.00220355
ENSMUSG00000075307	-1.17194	3.87634	18.1686	2.02187e-05	3.1743	4.41007	0.00223417
ENSMUSG00000040966	-4.30376	-2.85178	18.1327	2.06028e-05	-3.92058	-2.0596	0.00227209
ENSMUSG00000073834	-1.14114	4.05735	18.1089	2.08627e-05	2.9711	4.01697	0.00229618
ENSMUSG00000071356	1.26318	3.8374	18.1022	2.0936e-05	2.74799	1.3584	0.00229969
ENSMUSG00000070327	1.17048	6.92095	18.0276	2.17728e-05	7.31472	6.2605	0.00238688
ENSMUSG00000094694	2.37847	-0.0187153	17.9088	2.31751e-05	0.173174	-1.93031	0.00253559
ENSMUSG00000081926	-1.97529	-1.74338	17.8968	2.33207e-05	-2.58802	-0.813037	0.0025465
ENSMUSG00000104041	-3.80035	-2.77765	17.8394	2.40357e-05	-3.72906	-1.55387	0.00261942
ENSMUSG00000068008	-2.82257	-2.24974	17.8167	2.43237e-05	-3.50157	-1.67181	0.00264561
ENSMUSG00000108867	-1.7755	-0.859282	17.8081	2.44343e-05	-1.69373	0.12986	0.00265243
ENSMUSG00000097762	-2.84358	-2.37564	17.7977	2.45679e-05	-3.35116	-1.37944	0.00266174
ENSMUSG00000039891	-1.25771	3.4348	17.7407	2.53151e-05	2.71613	4.04307	0.00273734
ENSMUSG00000050921	2.08095	-0.622734	17.6745	2.62111e-05	-0.245692	-1.96079	0.00282871
ENSMUSG00000022534	1.99151	-0.960746	17.626	2.68886e-05	-0.595996	-2.13457	0.00289221
ENSMUSG00000030470	-1.13817	3.96685	17.6249	2.69038e-05	3.1696	4.36954	0.00289221
ENSMUSG00000022575	1.05891	5.65654	17.5985	2.72801e-05	5.92333	4.7756	0.00292699
ENSMUSG00000090751	-4.07178	-2.83977	17.5818	2.75213e-05	-3.85607	-1.89983	0.00294662
ENSMUSG00000000817	2.9319	-2.13301	17.5785	2.75693e-05	-1.64697	-3.1761	0.00294662
ENSMUSG00000116836	-1.75318	-1.1822	17.5086	2.86009e-05	-2.08178	-0.360769	0.003051
ENSMUSG00000060600	-1.01154	5.60671	17.5027	2.86897e-05	4.8301	5.9008	0.00305402
ENSMUSG00000096833	2.58485	0.0307803	17.4994	2.87393e-05	-0.79516	-2.66688	0.00305402
ENSMUSG00000016496	1.85672	2.12183	17.4885	2.89058e-05	2.61928	0.755424	0.00306584
ENSMUSG00000117102	-4.70127	-3.09135	17.4665	2.92421e-05	-3.99108	-2.32238	0.00309559
ENSMUSG00000052374	-1.00779	5.37764	17.4188	2.99839e-05	4.72201	5.83862	0.00316808
ENSMUSG00000015314	2.02194	-1.31176	17.412	3.0092e-05	-0.958273	-2.41454	0.00317345
ENSMUSG00000049502	1.05651	5.09888	17.3937	3.03836e-05	5.46188	4.47089	0.0031931
ENSMUSG00000110040	-1.01818	4.95865	17.3931	3.03935e-05	4.58688	5.96519	0.0031931
ENSMUSG00000028238	1.75198	2.31063	17.3435	3.11956e-05	2.99559	1.24464	0.00327006
ENSMUSG00000097194	2.35416	0.355733	17.3406	3.12439e-05	0.921201	-1.22299	0.00327006
ENSMUSG00000067653	-1.21677	3.53338	17.3197	3.15888e-05	2.98479	4.25984	0.00329993
ENSMUSG00000015519	1.13884	6.84066	17.2867	3.21435e-05	5.77082	4.37632	0.00335156
ENSMUSG00000019787	-1.51805	2.58913	17.2589	3.26167e-05	1.71848	3.30365	0.00339453
ENSMUSG00000025977	-3.64147	-2.68219	17.0367	3.66649e-05	-3.78743	-1.88512	0.00380869
ENSMUSG00000087458	-4.48461	-3.03656	16.9528	3.83211e-05	-3.92388	-1.96344	0.00397329
ENSMUSG00000018920	1.09345	4.4415	16.9045	3.93078e-05	4.76077	3.58035	0.00406799
ENSMUSG00000094561	2.30429	0.66923	16.8752	3.99189e-05	1.65212	-0.720842	0.00412354
ENSMUSG00000096948	-1.81973	-1.64294	16.8682	4.00679e-05	-2.35161	-0.68518	0.00413124
ENSMUSG00000031559	-4.52536	-3.06253	16.8568	4.03089e-05	-3.91943	-1.87191	0.00414838
ENSMUSG00000004939	-1.80507	-1.50075	16.8465	4.05282e-05	-2.4368	-0.856523	0.00416322
ENSMUSG00000076536	2.27699	-1.85379	16.8237	4.10172e-05	-1.19263	-2.71564	0.00420566
ENSMUSG00000004821	-4.60439	-3.10871	16.8027	4.14735e-05	-3.92006	-1.8743	0.00424461
ENSMUSG00000027484	2.0281	-0.677227	16.7901	4.17495e-05	-0.499953	-2.06843	0.00426498
ENSMUSG00000111497	-1.94058	1.44639	16.7806	4.19604e-05	0.250658	2.49864	0.00427865
ENSMUSG00000022519	-1.12409	3.88215	16.7583	4.2455e-05	3.23314	4.41673	0.00432114
ENSMUSG00000026251	-1.72193	-1.32309	16.6978	4.38325e-05	-2.18265	-0.620649	0.00445317
ENSMUSG00000030523	-1.78413	-0.68876	16.6852	4.41233e-05	-1.71582	0.135309	0.00447452
ENSMUSG00000101501	-1.80725	-0.561711	16.6468	4.50272e-05	-1.48698	0.433358	0.00455785
ENSMUSG00000068252	1.89213	-1.14437	16.5681	4.69343e-05	-0.698589	-2.13402	0.00474225
ENSMUSG00000071494	-2.39539	-2.15529	16.5556	4.72443e-05	-3.13707	-1.33868	0.00476489
ENSMUSG00000030707	1.26658	3.48556	16.5447	4.75156e-05	3.78282	2.51995	0.00477734
ENSMUSG00000030789	1.88927	1.93761	16.5438	4.754e-05	2.34333	0.474783	0.00477734
ENSMUSG00000076490	2.06672	-0.42483	16.5331	4.78083e-05	-0.00567283	-1.7833	0.00479562
ENSMUSG00000071519	-1.97278	-0.0149571	16.5047	4.85306e-05	-0.680793	1.19101	0.00485928
ENSMUSG00000098920	-4.4726	-3.03774	16.4898	4.89113e-05	-3.99108	-2.46418	0.00488857
ENSMUSG00000097845	-3.70651	-2.80891	16.4766	4.92538e-05	-3.72831	-1.63456	0.00491396
ENSMUSG00000037440	1.63038	2.4739	16.4476	5.00144e-05	2.98122	1.38023	0.00498088
ENSMUSG00000055827	1.75238	2.23124	16.433	5.04003e-05	2.30673	0.573849	0.00501031
ENSMUSG00000041698	-2.10684	-0.145873	16.3972	5.13607e-05	-2.38708	-0.711072	0.00509665
ENSMUSG00000094559	1.84434	-1.07656	16.3897	5.15641e-05	-0.496843	-1.96025	0.00510578
ENSMUSG00000117239	2.65732	-2.10206	16.3841	5.17177e-05	-1.51099	-3.03077	0.00510578
ENSMUSG00000091039	-4.47248	-3.04859	16.3837	5.17288e-05	-3.99108	-2.46418	0.00510578
ENSMUSG00000101862	-1.72704	-0.787487	16.3602	5.23729e-05	-1.68994	0.0664753	0.00516017
ENSMUSG00000076498	2.28922	0.508979	16.3465	5.27535e-05	0.991294	-1.12893	0.00518846
ENSMUSG00000073420	1.06098	4.55302	16.3191	5.35222e-05	4.85171	3.71203	0.00525474
ENSMUSG00000047419	-0.975284	5.3307	16.304	5.39485e-05	4.75083	5.82926	0.00528724
ENSMUSG00000097620	-4.72709	-3.22216	16.2215	5.63515e-05	-3.99108	-2.31225	0.005513
ENSMUSG00000026175	1.11167	6.95676	16.2107	5.66721e-05	7.15492	5.95551	0.00553461
ENSMUSG00000022586	3.26706	-2.32116	16.2051	5.684e-05	-1.90299	-3.33592	0.00554125
ENSMUSG00000058183	-1.69076	-1.43053	16.1974	5.70734e-05	-2.10981	-0.484107	0.00555424
ENSMUSG00000068614	-1.08632	3.98191	16.1801	5.75949e-05	3.45748	4.64718	0.00559518
ENSMUSG00000079258	-4.65501	-3.17852	16.0981	6.01431e-05	-3.91943	-1.76882	0.00583251
ENSMUSG00000040613	1.083	4.30637	16.0832	6.06179e-05	4.58662	3.44315	0.0058683
ENSMUSG00000028581	1.12618	4.00943	15.9753	6.41752e-05	4.31761	3.13272	0.00620185
ENSMUSG00000071561	2.24412	0.426682	15.97	6.43543e-05	0.999644	-1.01214	0.00620834
ENSMUSG00000067081	-2.0331	-1.94754	15.9511	6.49994e-05	-2.77663	-1.10349	0.00625587
ENSMUSG00000026117	2.23521	0.295066	15.949	6.50725e-05	0.800177	-1.19972	0.00625587
ENSMUSG00000114608	2.11797	-1.56634	15.9411	6.53433e-05	-1.40164	-2.73512	0.00627104
ENSMUSG00000015316	3.01525	-2.32748	15.8863	6.72637e-05	-1.54603	-3.17263	0.00644419
ENSMUSG00000111258	-3.80723	-2.8619	15.8793	6.75141e-05	-3.78726	-1.77238	0.00645702
ENSMUSG00000101877	-4.84474	-3.32048	15.8581	6.82748e-05	-3.99108	-2.22707	0.00650562
ENSMUSG00000068697	-1.42196	2.68034	15.8532	6.84505e-05	1.70268	3.18976	0.00650562
ENSMUSG00000016327	-1.64737	-1.28981	15.853	6.84575e-05	-2.02113	-0.485637	0.00650562
ENSMUSG00000031093	1.11839	4.02576	15.8513	6.85192e-05	4.37436	3.21552	0.00650562
ENSMUSG00000064032	-1.76048	-1.55932	15.8488	6.86086e-05	-2.39952	-0.802882	0.00650562
ENSMUSG00000100550	-1.77719	-1.64412	15.7912	7.07303e-05	-2.3915	-0.755287	0.00669536
ENSMUSG00000087410	-2.00957	-1.9851	15.7749	7.1341e-05	-2.65222	-0.951171	0.00674166
ENSMUSG00000106799	-3.98274	-2.83281	15.67	7.54105e-05	-3.92001	-2.27915	0.00711411
ENSMUSG00000031097	-0.972764	6.08154	15.6585	7.58715e-05	5.52465	6.558	0.00714544
ENSMUSG00000021622	-1.62993	2.11094	15.6525	7.6111e-05	1.22764	2.92176	0.00715585
ENSMUSG00000026417	1.4795	9.40579	15.6447	7.6425e-05	9.8266	8.47607	0.00717322
ENSMUSG00000059089	2.17122	0.105371	15.6399	7.66206e-05	0.700014	-1.29357	0.00717943
ENSMUSG00000056116	1.00681	5.99252	15.6169	7.75563e-05	6.309	5.33822	0.00725485
ENSMUSG00000101104	4.56859	-2.58542	15.6111	7.77955e-05	-2.65378	-3.61498	0.00726498
ENSMUSG00000103152	-1.82723	-1.77953	15.5725	7.94014e-05	-2.4413	-0.834341	0.00739836
ENSMUSG00000027398	2.21567	0.624212	15.5704	7.94906e-05	1.16463	-0.849021	0.00739836
ENSMUSG00000030830	1.69189	2.23158	15.5604	7.99092e-05	2.69163	0.979187	0.00742486
ENSMUSG00000007097	-0.953246	5.23732	15.533	8.10784e-05	4.71773	5.71481	0.00752091
ENSMUSG00000072720	-1.15698	3.51542	15.5158	8.18194e-05	2.81029	4.03343	0.00757696
ENSMUSG00000029683	-1.42832	2.60847	15.4872	8.30649e-05	1.92646	3.42107	0.00767544
ENSMUSG00000027639	1.07374	6.85661	15.4851	8.31595e-05	7.20278	6.23252	0.00767544
ENSMUSG00000044703	1.96387	-1.52634	15.4519	8.46334e-05	-1.15835	-2.49752	0.0077985
ENSMUSG00000075222	-4.70649	-3.28781	15.4464	8.48781e-05	-3.99108	-2.31777	0.00780808
ENSMUSG00000079298	1.8223	-0.951223	15.4229	8.59409e-05	-0.511589	-1.97993	0.00789276
ENSMUSG00000062783	3.04412	-2.26433	15.3836	8.77454e-05	-1.88154	-3.28716	0.00804516
ENSMUSG00000086624	-4.37374	-3.09772	15.3763	8.80875e-05	-3.91985	-2.00023	0.00806321
ENSMUSG00000000544	0.990071	5.88974	15.249	9.42286e-05	6.07414	5.02096	0.00861113
ENSMUSG00000034634	1.02909	6.50356	15.2304	9.51596e-05	6.98988	5.90352	0.0086819
ENSMUSG00000107103	-4.38342	-3.11945	15.1573	9.89146e-05	-3.99108	-2.5161	0.00900967
ENSMUSG00000074677	2.09746	-1.7492	15.1476	9.94266e-05	-1.33319	-2.6979	0.00904147
ENSMUSG00000074569	-1.65544	-1.55354	15.0497	0.000104715	-2.13475	-0.54936	0.00950681
ENSMUSG00000018168	2.17976	0.408414	15.0268	0.000105996	0.887255	-1.12945	0.00959592
ENSMUSG00000091345	-1.23039	3.15476	15.026	0.000106043	2.42284	3.98229	0.00959592
ENSMUSG00000111167	-2.27076	-2.17025	15.0139	0.000106724	-3.07559	-1.31992	0.0096418
ENSMUSG00000085890	2.1811	0.508515	15.0053	0.000107207	0.941487	-1.07647	0.00966975
ENSMUSG00000085587	-1.82666	-1.6691	14.99	0.00010808	-2.67414	-1.10166	0.00973268
ENSMUSG00000098015	-1.6735	-1.40574	14.9783	0.000108755	-2.30202	-0.827927	0.00977758
ENSMUSG00000076754	2.92541	-2.08556	14.955	0.000110107	-2.12705	-3.33447	0.00988312
ENSMUSG00000105160	2.20889	-1.89594	14.9416	0.000110891	-1.38185	-2.78149	0.00993736
ENSMUSG00000038239	-1.29367	2.92069	14.8841	0.000114321	2.24968	3.61108	0.0102283
ENSMUSG00000022759	-1.95693	0.328504	14.8767	0.000114774	-0.69389	1.5409	0.0102522
ENSMUSG00000045657	-1.58529	-1.1981	14.8487	0.000116491	-1.8913	-0.371086	0.0103888
ENSMUSG00000035852	1.04674	6.83078	14.8203	0.000118254	7.12552	5.99083	0.0105211
ENSMUSG00000004709	1.90775	-0.548245	14.8187	0.000118353	-0.259542	-1.84097	0.0105211
ENSMUSG00000024810	0.971742	5.79109	14.8085	0.000118995	5.97659	4.90983	0.0105612
ENSMUSG00000061577	2.08532	-0.0557888	14.7812	0.00012073	0.16987	-1.60362	0.0106981
ENSMUSG00000101622	-4.55338	-3.27176	14.7699	0.000121461	-3.99108	-2.41388	0.0107457
ENSMUSG00000044052	1.78485	-1.14158	14.7641	0.000121831	-0.752334	-2.1298	0.0107612
ENSMUSG00000110285	-2.28488	-2.21585	14.7331	0.000123855	-3.05682	-1.25619	0.0109226
ENSMUSG00000069516	0.977684	6.0171	14.717	0.000124918	6.2325	5.20769	0.0109837
ENSMUSG00000108931	-4.57034	-3.28644	14.7166	0.000124943	-3.99108	-2.41568	0.0109837
ENSMUSG00000095704	1.91216	-1.27182	14.6989	0.000126119	-1.24064	-2.52896	0.0110667
ENSMUSG00000063903	-0.931779	5.09131	14.6964	0.000126286	4.41144	5.22207	0.0110667
ENSMUSG00000115140	-4.05463	-2.97176	14.671	0.000128002	-3.92059	-2.22707	0.0111877
ENSMUSG00000009185	2.13126	0.278139	14.67	0.000128071	0.7752	-1.1685	0.0111877
ENSMUSG00000052776	0.955781	5.62858	14.4719	0.000142268	5.93879	5.12552	0.0124084
ENSMUSG00000097415	1.1818	3.4762	14.4687	0.000142504	3.81069	2.55395	0.0124095
ENSMUSG00000071203	1.18457	3.46548	14.4576	0.000143354	3.74033	2.49982	0.0124639
ENSMUSG00000024338	0.978053	6.20237	14.4296	0.000145494	6.55186	5.75629	0.0126302
ENSMUSG00000118017	-1.55663	-1.3221	14.3941	0.000148268	-1.90621	-0.458662	0.0128509
ENSMUSG00000030325	3.79098	-2.52829	14.2885	0.000156821	-2.32502	-3.51697	0.013571
ENSMUSG00000004542	-4.6362	-3.37522	14.2648	0.000158805	-3.99108	-2.37339	0.0137213
ENSMUSG00000105606	2.13807	0.573562	14.2591	0.00015929	0.764655	-1.27606	0.0137352
ENSMUSG00000062077	-1.62797	1.91803	14.2571	0.000159461	0.854518	2.54607	0.0137352
ENSMUSG00000094833	-4.63121	-3.37465	14.2494	0.000160111	-3.99108	-2.36511	0.0137698
ENSMUSG00000030413	0.94733	5.41549	14.2398	0.000160929	5.48059	4.39696	0.0138187
ENSMUSG00000093896	2.07464	1.0514	14.2012	0.000164261	1.02411	-1.02878	0.0140831
ENSMUSG00000031779	2.10463	0.331628	14.159	0.000167987	0.723653	-1.22003	0.0143803
ENSMUSG00000009585	0.985136	4.52422	14.0807	0.000175128	4.84732	3.7931	0.0149684
ENSMUSG00000117955	-4.02748	-3.014	14.0237	0.000180522	-3.91938	-2.23674	0.0154057
ENSMUSG00000051118	-1.90892	0.534225	13.9881	0.000183971	-0.514152	1.66402	0.015676
ENSMUSG00000111463	-2.07708	-2.01623	13.933	0.000189445	-3.06689	-1.4682	0.0161176
ENSMUSG00000000682	1.60284	2.21195	13.9266	0.000190089	2.57158	0.964669	0.0161376
ENSMUSG00000031780	2.17658	-1.82454	13.9249	0.000190261	-1.64769	-2.89649	0.0161376
ENSMUSG00000028268	0.949632	4.90656	13.9183	0.000190935	5.22031	4.4273	0.01617
ENSMUSG00000048163	1.77146	1.80994	13.9056	0.00019223	2.11245	0.36887	0.0162548
ENSMUSG00000018899	0.991272	6.64887	13.8166	0.000201551	7.00315	6.12872	0.0170171
ENSMUSG00000027470	-1.58429	1.96304	13.791	0.000204312	0.933625	2.57434	0.017224
ENSMUSG00000024308	1.05198	7.22121	13.7762	0.000205924	7.53267	6.46531	0.0173336
ENSMUSG00000076940	1.98167	-1.37777	13.7507	0.000208745	-1.57728	-2.77096	0.0175444
ENSMUSG00000109729	4.69283	-2.89548	13.7351	0.000210489	-2.56654	-3.61498	0.0176642
ENSMUSG00000070427	1.64052	2.08292	13.725	0.000211622	2.60379	0.997377	0.0177324
ENSMUSG00000094094	-1.50907	-1.1076	13.7174	0.000212478	-1.62748	-0.431064	0.0177773
ENSMUSG00000087515	-3.67552	-2.9453	13.7048	0.000213912	-3.78623	-1.83613	0.0178704
ENSMUSG00000027107	-1.71522	-0.370302	13.6694	0.000217983	-1.5012	0.164926	0.0181831
ENSMUSG00000092544	-2.05008	-2.14249	13.6387	0.000221569	-2.80106	-1.1523	0.0184544
ENSMUSG00000025929	4.81243	-2.98369	13.586	0.000227884	-2.50896	-3.61498	0.0189519
ENSMUSG00000063354	0.921478	5.46751	13.5229	0.000235671	5.73272	4.71735	0.0195702
ENSMUSG00000025461	2.12713	-1.60382	13.5162	0.000236513	-1.80111	-2.9579	0.0196108
ENSMUSG00000029380	1.6234	-0.965782	13.4978	0.000238846	-0.225469	-1.53837	0.0197747
ENSMUSG00000030553	-1.9021	-1.91253	13.4863	0.000240312	-2.87458	-1.37933	0.0198664
ENSMUSG00000057135	1.81447	-1.48634	13.4807	0.000241034	-1.24192	-2.47681	0.0198965
ENSMUSG00000079362	2.0337	0.657328	13.4378	0.000246602	1.25588	-0.649855	0.0203258
ENSMUSG00000100965	-4.14342	-3.15254	13.4041	0.000251076	-3.99108	-2.6883	0.0206404
ENSMUSG00000040694	-0.973237	4.09783	13.4034	0.000251164	3.35892	4.38692	0.0206404
ENSMUSG00000107719	-3.31713	-2.82791	13.3589	0.000257198	-3.66641	-1.75588	0.0211051
ENSMUSG00000097964	-2.50177	-2.41219	13.3254	0.000261831	-3.30678	-1.5253	0.0214535
ENSMUSG00000093894	2.01199	1.05461	13.3156	0.000263205	0.842552	-1.13877	0.0215343
ENSMUSG00000114763	-4.53256	-3.43219	13.273	0.000269258	-3.99108	-2.46591	0.021997
ENSMUSG00000057817	-3.50049	-2.66263	13.251	0.000272435	-3.91985	-2.56977	0.0222239
ENSMUSG00000038179	2.02726	0.609826	13.2356	0.000274679	1.02906	-0.87757	0.022374
ENSMUSG00000074447	-4.18466	-3.21768	13.231	0.000275352	-3.99108	-2.66982	0.022396
ENSMUSG00000038204	-1.65827	-0.409558	13.2006	0.000279853	-1.35842	0.27336	0.0227288
ENSMUSG00000091272	-3.25704	-2.85237	13.1954	0.000280631	-3.55453	-1.44337	0.0227586
ENSMUSG00000000031	-0.980929	7.17924	13.1445	0.000288371	6.58069	7.68742	0.0233521
ENSMUSG00000030107	0.98458	4.21429	13.1086	0.000293947	4.58834	3.75264	0.023769
ENSMUSG00000010601	0.912485	5.07971	13.0968	0.000295797	5.39335	4.41725	0.0238837
ENSMUSG00000076532	1.92647	-0.577758	13.0707	0.00029995	-1.03185	-2.43038	0.024177
ENSMUSG00000036905	0.991704	4.15572	13.0685	0.000300301	4.45166	3.39155	0.024177
ENSMUSG00000053101	2.0546	-1.7916	13.0017	0.000311214	-1.62893	-2.83732	0.0250194
ENSMUSG00000090062	-2.04769	-2.2017	12.9953	0.000312272	-2.78561	-1.18051	0.0250681
ENSMUSG00000036887	0.969745	4.28599	12.9469	0.000320458	4.54451	3.49947	0.0256715
ENSMUSG00000104586	-3.1903	-2.73192	12.9454	0.000320715	-3.73349	-2.06137	0.0256715
ENSMUSG00000086396	-4.37937	-3.38841	12.9213	0.000324859	-3.99108	-2.52024	0.0259658
ENSMUSG00000109754	-3.64677	-2.94356	12.9146	0.000326031	-3.85222	-2.15076	0.0260219
ENSMUSG00000023013	-2.07906	-2.14165	12.897	0.000329107	-3.03498	-1.41804	0.0262298
ENSMUSG00000111491	-3.22093	-2.80645	12.877	0.000332647	-3.66644	-1.79156	0.0264605
ENSMUSG00000053303	1.57028	-1.27832	12.8753	0.000332956	-0.582983	-1.75198	0.0264605
ENSMUSG00000053318	1.94298	0.0537244	12.8698	0.000333928	0.424186	-1.31022	0.0264998
ENSMUSG00000024910	1.98942	0.386271	12.8642	0.000334928	0.838066	-1.00188	0.0265411
ENSMUSG00000106518	-2.96433	-2.6641	12.8172	0.000343441	-3.61091	-1.84323	0.0271769
ENSMUSG00000078531	-2.0696	-2.12918	12.785	0.000349415	-3.05421	-1.44423	0.0276103
ENSMUSG00000043670	-1.79999	0.268116	12.7772	0.000350866	-0.619987	1.4326	0.0276855
ENSMUSG00000076501	2.05285	0.657936	12.7728	0.00035169	0.270687	-1.65153	0.0277111
ENSMUSG00000086712	-1.53018	-1.15006	12.7596	0.000354178	-2.14985	-0.684876	0.0278675
ENSMUSG00000115300	-2.28662	-2.35041	12.7498	0.00035605	-3.09685	-1.32116	0.0279696
ENSMUSG00000086329	-4.24084	-3.32136	12.7475	0.000356484	-3.99108	-2.59563	0.0279696
ENSMUSG00000097160	-3.06778	-2.74425	12.7389	0.00035812	-3.61167	-1.79864	0.0280583
ENSMUSG00000038403	-1.41398	2.26571	12.7261	0.000360592	1.40846	2.88736	0.0282121
ENSMUSG00000103458	-4.15816	-3.27571	12.6808	0.000369429	-3.99108	-2.67262	0.0288628
ENSMUSG00000095335	2.11315	-1.10917	12.6456	0.000376461	-1.95379	-3.02733	0.0293708
ENSMUSG00000038213	1.01603	3.88317	12.6145	0.000382766	4.24216	3.24586	0.0298208
ENSMUSG00000097178	-1.46566	-0.915835	12.5978	0.000386199	-1.51618	0.0257321	0.0300461
ENSMUSG00000073415	-1.71625	1.26115	12.5668	0.000392652	0.386533	2.41923	0.0305053
ENSMUSG00000094546	1.81276	1.45547	12.5489	0.000396444	1.55797	-0.356283	0.0307568
ENSMUSG00000030747	0.995726	7.17027	12.5373	0.000398904	7.52413	6.4719	0.0308765
ENSMUSG00000006056	-1.47087	-0.956878	12.5364	0.000399099	-1.65066	-0.207511	0.0308765
ENSMUSG00000083760	-3.38977	-2.86393	12.5284	0.000400815	-3.78691	-2.07002	0.030966
ENSMUSG00000058207	-0.876277	4.77368	12.5229	0.000402	3.87161	4.6896	0.0310144
ENSMUSG00000044086	-1.4085	2.25016	12.5109	0.000404576	1.28951	2.76427	0.0311698
ENSMUSG00000021798	-0.871357	4.8185	12.5062	0.000405608	4.22229	5.14663	0.0312059
ENSMUSG00000076596	1.80054	-1.57789	12.4862	0.000409979	-1.33989	-2.56535	0.0314986
ENSMUSG00000108806	-2.06179	-2.15747	12.4655	0.000414529	-3.03611	-1.46862	0.031804
ENSMUSG00000069280	-1.44775	-1.30508	12.3972	0.000429981	-1.88699	-0.473867	0.0329441
ENSMUSG00000109559	-2.45113	-2.44346	12.3848	0.000432851	-3.31099	-1.56282	0.0331182
ENSMUSG00000033044	-1.70858	-0.0608782	12.3766	0.000434739	-1.01514	0.689146	0.0332168
ENSMUSG00000116158	-4.18644	-3.33734	12.3671	0.000436958	-3.99108	-2.6253	0.0333404
ENSMUSG00000066258	1.05094	3.63015	12.2942	0.000454365	3.96202	2.84928	0.034621
ENSMUSG00000030996	-1.77084	0.821852	12.2763	0.000458754	-0.162522	1.65198	0.0349075
ENSMUSG00000054141	-2.10811	-2.18353	12.2614	0.000462419	-3.13554	-1.56192	0.0351382
ENSMUSG00000052142	1.8565	1.17014	12.2543	0.000464191	1.57027	-0.22916	0.0352246
ENSMUSG00000076555	1.71536	-0.609346	12.2263	0.00047121	-0.435419	-1.91271	0.0357083
ENSMUSG00000025279	1.51948	2.13991	12.202	0.000477378	2.54502	1.0085	0.0361264
ENSMUSG00000031538	0.949668	4.19973	12.1524	0.000490241	4.37545	3.38294	0.0370493
ENSMUSG00000029275	1.65548	-1.31554	12.1376	0.000494148	-1.1356	-2.30214	0.0372937
ENSMUSG00000108718	-3.75089	-3.02202	12.1068	0.00050237	-3.92001	-2.41388	0.0378627
ENSMUSG00000052477	1.95873	-1.9273	12.0828	0.000508891	-1.43454	-2.6716	0.0382558
ENSMUSG00000021898	-1.46208	-1.18331	12.0825	0.000508965	-2.04726	-0.680956	0.0382558
ENSMUSG00000089943	1.6031	-0.755626	12.0755	0.000510883	-0.307987	-1.57704	0.038348
ENSMUSG00000015340	1.25969	2.81596	12.0528	0.000517134	3.0824	1.77629	0.0387648
ENSMUSG00000087168	-1.51507	-1.52602	12.0414	0.000520329	-2.26457	-0.864111	0.0389516
ENSMUSG00000039264	1.74187	1.50926	12.0279	0.000524099	1.82661	0.111937	0.039181
ENSMUSG00000020151	1.09901	3.3561	12.0026	0.000531276	3.76726	2.58469	0.039664
ENSMUSG00000117757	-1.47761	-1.21547	11.9834	0.000536774	-2.14176	-0.737238	0.0400207
ENSMUSG00000094194	1.62726	-0.91614	11.9768	0.000538664	-0.700481	-2.04397	0.0401077
ENSMUSG00000079049	-1.84072	-2.09024	11.9392	0.000549655	-2.65246	-1.13714	0.0408365
ENSMUSG00000047746	-1.74594	0.804247	11.9383	0.000549924	-0.111412	1.67878	0.0408365
ENSMUSG00000106186	-1.55982	-1.75937	11.8892	0.000564604	-2.24287	-0.790411	0.0418705
ENSMUSG00000074570	1.71253	-1.60954	11.8847	0.000565956	-1.23785	-2.42045	0.0419147
ENSMUSG00000095761	4.38799	-2.93035	11.8693	0.000570659	-2.74412	-3.61498	0.0421576
ENSMUSG00000015437	1.88086	0.0683704	11.869	0.000570755	0.234533	-1.48212	0.0421576
ENSMUSG00000105338	4.00764	-2.58709	11.8587	0.000573926	-2.95782	-3.61498	0.0423354
ENSMUSG00000062713	-1.35825	2.28147	11.8524	0.000575867	1.49423	2.91248	0.0424222
ENSMUSG00000076615	1.88412	1.06181	11.8411	0.000579379	0.635848	-1.05768	0.0426243
ENSMUSG00000062170	-1.63554	-0.187359	11.8357	0.000581072	-1.0912	0.360633	0.0426922
ENSMUSG00000037124	1.75214	1.39035	11.8115	0.000588658	2.00465	0.291853	0.0431924
ENSMUSG00000073008	1.78893	-1.75775	11.8066	0.000590213	-1.33657	-2.51025	0.0432493
ENSMUSG00000058119	-1.39801	-1.37145	11.797	0.000593248	-1.79444	-0.556506	0.0434143
ENSMUSG00000078143	-1.46834	-1.02763	11.7803	0.000598622	-2.02241	-0.597402	0.0437499
ENSMUSG00000079092	3.39511	-2.67338	11.7766	0.000599785	-2.15457	-3.42236	0.0437772
ENSMUSG00000110547	-1.40828	-1.15547	11.7627	0.000604288	-1.80465	-0.461543	0.0440479
ENSMUSG00000051439	1.29317	2.66428	11.7502	0.000608372	3.04646	1.73318	0.0442874
ENSMUSG00000112831	-2.75042	-2.65396	11.709	0.000621974	-3.50473	-1.74497	0.0452183
ENSMUSG00000089837	-2.41664	-2.52469	11.6978	0.000625726	-3.15899	-1.35839	0.0454315
ENSMUSG00000111308	-3.17737	-2.87734	11.6853	0.000629969	-3.669	-1.84908	0.0456211
ENSMUSG00000078686	-1.15948	2.88672	11.6852	0.000629984	1.97853	3.03205	0.0456211
ENSMUSG00000115232	1.90753	-1.81622	11.6822	0.000630995	-1.60298	-2.74402	0.0456211
ENSMUSG00000040715	-1.6256	-1.764	11.6804	0.000631627	-2.48508	-1.21581	0.0456211
ENSMUSG00000096515	1.97828	-1.57114	11.6592	0.000638851	-1.89292	-2.96122	0.0460828
ENSMUSG00000076937	1.78864	1.26023	11.6458	0.000643487	1.57293	-0.250719	0.046357
ENSMUSG00000042045	-1.11579	3.02087	11.6157	0.000653966	2.33096	3.51032	0.0470508
ENSMUSG00000078125	1.73881	-1.68921	11.6038	0.000658155	-1.32922	-2.49885	0.0472908
ENSMUSG00000028599	0.859863	4.94105	11.5278	0.000685633	5.23	4.29641	0.0492015
ENSMUSG00000052013	1.62992	-0.601502	11.507	0.000693355	-0.283269	-1.667	0.0496913
ENSMUSG00000114432	1.54104	-0.904281	11.5023	0.000695108	-0.491363	-1.72196	0.0497527
ENSMUSG00000096767	2.27124	-2.22278	11.428	0.000723453	-1.588	-2.9311	0.0517148
ENSMUSG00000099470	-1.4254	-1.43834	11.407	0.000731667	-2.04821	-0.713844	0.0522346
ENSMUSG00000000290	1.20713	2.86082	11.3826	0.000741337	3.16432	1.95962	0.0528569
ENSMUSG00000095140	-3.96113	-3.32707	11.3522	0.000753573	-3.99108	-2.74254	0.0536604
ENSMUSG00000022797	0.944362	7.16606	11.3306	0.000762423	7.53025	6.50792	0.054221
ENSMUSG00000071179	-4.07735	-3.42335	11.2983	0.000775765	-3.99108	-2.68284	0.0550308
ENSMUSG00000045225	-1.92924	-2.18952	11.2983	0.000775794	-2.84856	-1.26263	0.0550308
ENSMUSG00000028451	-3.69626	-3.07906	11.2753	0.000785472	-3.91938	-2.45083	0.0556461
ENSMUSG00000105520	-3.96408	-3.35218	11.2039	0.00081624	-3.99108	-2.77428	0.0577521
ENSMUSG00000098438	-4.18493	-3.5144	11.193	0.000821073	-3.99108	-2.6253	0.0580201
ENSMUSG00000053846	1.2724	2.6222	11.1605	0.000835575	3.03651	1.75291	0.0589697
ENSMUSG00000069456	1.72256	1.32983	11.134	0.000847579	1.65383	-0.0436062	0.0597408
ENSMUSG00000027790	1.1492	3.03652	11.1309	0.000849001	2.7896	1.47561	0.0597652
ENSMUSG00000003555	1.46156	-0.804509	11.12	0.000854023	0.108905	-1.07342	0.0600425
ENSMUSG00000069793	0.906015	4.1995	11.1094	0.000858929	4.48696	3.53242	0.060311
ENSMUSG00000029307	1.83608	0.576618	11.1056	0.000860693	1.05916	-0.705435	0.0603584
ENSMUSG00000095429	3.29456	-2.45872	11.0832	0.000871138	-2.61405	-3.51601	0.0610137
ENSMUSG00000096422	1.79089	1.22311	11.0754	0.000874821	0.682729	-1.0908	0.0611945
ENSMUSG00000076594	2.11153	1.09052	11.0519	0.000885947	-1.37931	-2.72071	0.0618947
ENSMUSG00000097535	-2.49665	-2.44735	11.0238	0.000899482	-3.56205	-2.09896	0.0627612
ENSMUSG00000086603	-1.69371	-2.01936	11.0028	0.000909762	-2.52519	-1.02555	0.0633987
ENSMUSG00000000411	-3.90768	-3.26066	10.9729	0.000924522	-3.91995	-2.32101	0.0643465
ENSMUSG00000040247	1.81375	0.339678	10.9673	0.000927329	0.863471	-0.869167	0.064461
ENSMUSG00000020682	0.840936	4.87265	10.9569	0.000932538	5.1524	4.31252	0.0647419
ENSMUSG00000098925	-2.06295	-2.18454	10.9503	0.000935879	-3.26248	-1.87384	0.0648927
ENSMUSG00000024399	1.80041	0.848496	10.9395	0.00094135	1.28503	-0.439008	0.0651905
ENSMUSG00000024402	2.35992	-2.24004	10.9076	0.000957725	-1.93228	-3.09414	0.0662418
ENSMUSG00000028965	1.84301	-1.89059	10.9026	0.000960286	-1.53137	-2.67457	0.0663362
ENSMUSG00000057058	1.58959	-0.51597	10.8802	0.000971978	-0.111264	-1.47229	0.0670604
ENSMUSG00000056184	-4.08095	-3.4956	10.8737	0.000975405	-3.99108	-2.69139	0.0672133
ENSMUSG00000079227	1.7061	1.29353	10.8645	0.000980235	1.67557	0.0372805	0.0674623
ENSMUSG00000117948	-3.75566	-3.17511	10.8479	0.000989072	-3.92388	-2.4709	0.0679862
ENSMUSG00000112907	1.60427	-1.50571	10.8263	0.00100066	-1.30965	-2.38834	0.0686974
ENSMUSG00000110007	-3.9602	-3.42338	10.7839	0.00102387	-3.99108	-2.74254	0.0702043
ENSMUSG00000025076	0.82	5.54772	10.7794	0.00102634	5.81176	4.96728	0.0702868
ENSMUSG00000097004	-1.45832	-1.55066	10.7766	0.00102789	-2.33492	-1.08346	0.070306
ENSMUSG00000054160	-1.36153	-1.34661	10.7663	0.00103367	-1.9221	-0.576102	0.070614
ENSMUSG00000094689	1.89564	-0.0857313	10.7606	0.00103685	-0.919155	-2.37452	0.0707444
ENSMUSG00000108059	-4.07653	-3.52025	10.7142	0.00106318	-3.99108	-2.68284	0.0724515
ENSMUSG00000087627	-3.95186	-3.43166	10.6974	0.00107289	-3.99108	-2.78541	0.072967
ENSMUSG00000020407	0.864609	4.41536	10.6965	0.00107337	4.68383	3.82012	0.072967
ENSMUSG00000044938	-1.44318	1.7925	10.6889	0.00107782	0.947137	2.48032	0.0731795
ENSMUSG00000103217	-1.42816	-0.593104	10.6781	0.00108414	-1.28896	0.276194	0.0735188
ENSMUSG00000058435	1.31811	2.40011	10.637	0.00110846	2.73961	1.38197	0.0750759
ENSMUSG00000026100	-1.57907	-0.0926216	10.6314	0.00111182	-1.06618	0.602144	0.0752117
ENSMUSG00000046080	1.50496	-0.896925	10.6178	0.00112004	-0.670584	-1.86875	0.0756754
ENSMUSG00000028270	0.890167	6.93709	10.6155	0.00112142	7.30157	6.61444	0.0756766
ENSMUSG00000071716	1.74533	1.00224	10.6128	0.00112309	1.46554	-0.168973	0.0756973
ENSMUSG00000074006	1.24083	2.60825	10.5563	0.00115793	2.97487	1.703	0.0779508
ENSMUSG00000042262	3.14326	-2.61943	10.5534	0.00115977	-2.31383	-3.42291	0.0779799
ENSMUSG00000107999	-4.05826	-3.53848	10.5359	0.00117075	-3.99108	-2.69224	0.0785441
ENSMUSG00000005947	1.60893	1.53976	10.5356	0.00117099	1.8773	0.359748	0.0785441
ENSMUSG00000106483	-4.07626	-3.55449	10.5162	0.00118333	-3.99108	-2.68284	0.0792758
ENSMUSG00000087090	-1.59255	0.0303681	10.4803	0.00120653	-0.909544	0.703423	0.0807326
ENSMUSG00000096594	1.91707	-0.255381	10.4601	0.00121978	-1.38382	-2.65309	0.0815213
ENSMUSG00000076569	-1.65429	0.492631	10.4516	0.00122542	-0.655481	0.712084	0.0817991
ENSMUSG00000022496	2.12944	-2.08213	10.4419	0.00123186	-1.92187	-3.02937	0.0820561
ENSMUSG00000100335	-1.39475	-1.5165	10.4408	0.00123262	-2.18129	-0.905355	0.0820561
ENSMUSG00000037095	1.17128	2.79565	10.4392	0.0012337	3.2979	2.09594	0.0820561
ENSMUSG00000047988	-3.33488	-3.035	10.4315	0.00123885	-3.78676	-2.11431	0.0822474
ENSMUSG00000113097	-3.69437	-3.26357	10.4305	0.00123955	-3.99108	-2.86914	0.0822474
ENSMUSG00000031698	-1.58399	1.13658	10.4269	0.00124194	0.346409	1.98348	0.0823075
ENSMUSG00000079197	0.838856	6.4047	10.4204	0.0012463	6.69731	5.9234	0.0824984
ENSMUSG00000075181	-4.07613	-3.57179	10.4178	0.00124806	-3.99108	-2.68284	0.0825162
ENSMUSG00000076547	1.93536	-1.49796	10.392	0.00126561	-2.09821	-3.04072	0.0835767
ENSMUSG00000100707	-1.34271	-1.01823	10.3732	0.00127861	-1.73534	-0.441073	0.0843351
ENSMUSG00000058755	2.16565	-2.14167	10.368	0.00128216	-1.91233	-3.02704	0.0844686
ENSMUSG00000035429	0.805788	5.69929	10.3641	0.00128492	5.9082	5.03511	0.0845502
ENSMUSG00000064368	-0.825893	6.66078	10.3496	0.00129502	6.2107	7.24741	0.0851136
ENSMUSG00000089745	-3.82925	-3.28914	10.3385	0.00130286	-3.92001	-2.39612	0.0855278
ENSMUSG00000026770	1.42883	-1.00689	10.33	0.00130884	-0.529212	-1.69979	0.0858189
ENSMUSG00000022488	1.33747	2.29058	10.3216	0.00131485	2.5488	1.18125	0.0861113
ENSMUSG00000076535	3.93672	-2.80568	10.3108	0.00132256	-3.01426	-3.61498	0.0865139
ENSMUSG00000021250	0.806474	5.83359	10.3038	0.00132757	6.15312	5.3619	0.0867395
ENSMUSG00000106547	-1.38636	-0.641655	10.2902	0.00133742	-1.29112	0.0633578	0.0871943
ENSMUSG00000086481	-2.5091	-2.63424	10.2898	0.00133768	-3.40647	-1.76427	0.0871943
ENSMUSG00000107420	-3.59348	-3.17973	10.2811	0.00134399	-3.85223	-2.19015	0.0875031
ENSMUSG00000000791	1.45894	-1.22501	10.2693	0.00135263	-0.894425	-2.03041	0.0879619
ENSMUSG00000018930	1.69571	-1.69926	10.2654	0.00135545	-1.59321	-2.62336	0.0880425
ENSMUSG00000029371	1.65239	1.27891	10.2598	0.00135962	1.82554	0.334026	0.0882098
ENSMUSG00000101406	-3.73652	-3.2447	10.2102	0.00139668	-3.92006	-2.41714	0.0905083
ENSMUSG00000112555	-3.95924	-3.53334	10.1711	0.00142661	-3.99108	-2.74254	0.0922325
ENSMUSG00000103754	-3.95924	-3.53334	10.1711	0.00142661	-3.99108	-2.74254	0.0922325
ENSMUSG00000101789	-3.98436	-3.55087	10.162	0.00143364	-3.99108	-2.74436	0.0925789
ENSMUSG00000097185	-2.3358	-2.49212	10.1347	0.00145501	-3.41061	-1.87785	0.0938497
ENSMUSG00000067389	-3.96652	-3.54482	10.1323	0.00145696	-3.99108	-2.75098	0.0938667
ENSMUSG00000111971	-3.69483	-3.32331	10.1289	0.00145961	-3.99108	-2.88052	0.0939281
ENSMUSG00000030785	-1.44549	1.64555	10.1249	0.00146278	0.808374	2.31719	0.0940229
ENSMUSG00000030156	1.425	-1.04563	10.1087	0.00147567	-0.661454	-1.78659	0.0947419
ENSMUSG00000025946	2.50642	-2.32953	10.0696	0.00150736	-2.22594	-3.25481	0.0966162
ENSMUSG00000114171	-1.5271	-1.8545	10.0684	0.00150835	-2.45745	-1.11998	0.0966162
ENSMUSG00000027863	1.57136	-0.333698	10.0542	0.00152002	0.146284	-1.23635	0.0971429
ENSMUSG00000078688	-1.30174	2.13277	10.0541	0.00152007	1.09535	2.2828	0.0971429
ENSMUSG00000045868	1.0659	3.09378	10.0484	0.00152484	3.36047	2.26084	0.0973353
ENSMUSG00000104856	-2.65324	-2.72729	10.041	0.00153095	-3.49593	-1.94069	0.097528
ENSMUSG00000112258	-2.49575	-2.62628	10.0405	0.00153137	-3.45633	-1.84712	0.097528
ENSMUSG00000061232	1.2444	9.95286	10.0362	0.00153494	10.3617	9.20693	0.0976429
ENSMUSG00000026407	-1.16801	2.5417	10.0266	0.00154295	1.92023	3.17373	0.0980398
ENSMUSG00000109449	-3.83225	-3.46573	10.0122	0.00155503	-3.99108	-2.80457	0.0986939
ENSMUSG00000069892	1.19737	2.63702	10.0102	0.0015568	2.96955	1.71313	0.0986939
ENSMUSG00000066154	-0.808934	4.47152	10.0033	0.0015626	2.9844	3.63833	0.0989484
ENSMUSG00000080078	-1.30046	-1.43233	9.97576	0.00158614	-1.80341	-0.504594	0.100325
ENSMUSG00000090981	-3.81964	-3.46513	9.96999	0.00159113	-3.99108	-2.80934	0.100526
ENSMUSG00000070856	-3.95893	-3.57182	9.96605	0.00159453	-3.99108	-2.74254	0.100626
ENSMUSG00000115625	-3.80701	-3.46125	9.94439	0.00161341	-3.99108	-2.81409	0.101701
ENSMUSG00000076617	0.803142	4.83657	9.93585	0.00162091	4.80429	3.88036	0.102058
ENSMUSG00000049173	-1.41734	1.69309	9.92628	0.00162935	0.924386	2.40382	0.102474
ENSMUSG00000044309	1.5415	1.60539	9.91827	0.00163646	1.80346	0.309539	0.102804
ENSMUSG00000117613	1.99447	-2.02169	9.91549	0.00163893	-1.93141	-2.96035	0.102843
ENSMUSG00000102097	-3.4781	-3.14717	9.9092	0.00164454	-3.85991	-2.37246	0.103078
ENSMUSG00000103766	2.82433	-2.55459	9.9058	0.00164759	-2.21402	-3.32476	0.103153
ENSMUSG00000037202	2.10521	-2.12238	9.9036	0.00164956	-1.98118	-3.03276	0.10316
ENSMUSG00000086529	-3.82797	-3.48725	9.88759	0.00166397	-3.99108	-2.81297	0.103944
ENSMUSG00000030433	-1.20651	2.39107	9.88493	0.00166638	1.62029	2.88965	0.103977
ENSMUSG00000073411	1.18902	9.62029	9.87646	0.00167406	10.0031	8.84971	0.104173
ENSMUSG00000037548	1.69891	0.893937	9.87611	0.00167438	1.23995	-0.351107	0.104173
ENSMUSG00000107526	-3.53976	-3.22469	9.87528	0.00167514	-3.99108	-2.93646	0.104173
ENSMUSG00000112538	-3.95878	-3.59142	9.86348	0.00168592	-3.99108	-2.74254	0.104578
ENSMUSG00000085753	-3.95878	-3.59142	9.86348	0.00168592	-3.99108	-2.74254	0.104578
ENSMUSG00000095127	1.68852	1.0009	9.86142	0.00168781	1.14705	-0.496401	0.104578
ENSMUSG00000094632	-3.83198	-3.49583	9.85827	0.0016907	-3.99108	-2.80457	0.104578
ENSMUSG00000064450	-3.95755	-3.59162	9.85785	0.00169108	-3.99108	-2.74315	0.104578
ENSMUSG00000029605	1.59205	1.3821	9.83273	0.00171434	1.81373	0.239014	0.105898
ENSMUSG00000039376	-1.36852	1.84594	9.82406	0.00172243	0.967472	2.39737	0.106279
ENSMUSG00000086411	1.14968	2.73998	9.8119	0.00173386	3.35617	2.11581	0.106866
ENSMUSG00000053615	-1.29836	-1.08539	9.8088	0.00173679	-1.76322	-0.486371	0.106927
ENSMUSG00000030142	2.53582	-2.3978	9.78457	0.00175982	-2.19138	-3.24941	0.10813
ENSMUSG00000078675	-1.15782	2.53863	9.78415	0.00176022	1.74152	2.80732	0.10813
ENSMUSG00000098934	1.71874	-1.81434	9.77314	0.0017708	-1.67515	-2.67606	0.108659
ENSMUSG00000065876	-3.83181	-3.51449	9.76414	0.00177949	-3.99108	-2.80457	0.108951
ENSMUSG00000110075	-3.83181	-3.51449	9.76414	0.00177949	-3.99108	-2.80457	0.108951
ENSMUSG00000087162	-2.17095	-2.46186	9.7514	0.00179186	-3.2203	-1.63448	0.10957
ENSMUSG00000100037	1.46974	-0.688491	9.74968	0.00179354	-0.471856	-1.6957	0.10957
ENSMUSG00000038860	-1.18617	2.42422	9.72819	0.00181463	1.75585	3.23162	0.110736
ENSMUSG00000022902	1.48853	-0.519403	9.71894	0.00182378	-0.138004	-1.38022	0.111173
ENSMUSG00000110455	-3.68425	-3.27834	9.70848	0.00183419	-3.92058	-2.46418	0.111685
ENSMUSG00000067745	-3.87289	-3.55479	9.69819	0.00184449	-3.99108	-2.81298	0.112188
ENSMUSG00000042895	-1.24528	2.21398	9.66234	0.00188084	1.55307	2.87248	0.114274
ENSMUSG00000085788	-1.35312	-1.4106	9.65768	0.00188562	-2.23752	-0.955066	0.114439
ENSMUSG00000081511	-3.85346	-3.55335	9.64758	0.00189601	-3.99108	-2.81093	0.114944
ENSMUSG00000095366	-1.35103	-1.52948	9.64393	0.00189978	-2.17611	-0.927499	0.115047
ENSMUSG00000076550	2.62308	-2.15865	9.62587	0.00191856	-2.6567	-3.42137	0.116057
ENSMUSG00000060509	1.42236	-0.91408	9.61627	0.00192861	-0.689737	-1.83692	0.116538
ENSMUSG00000050350	1.44509	-1.4286	9.59802	0.00194787	-1.09802	-2.16938	0.117574
ENSMUSG00000109149	-1.27773	-0.964421	9.59484	0.00195125	-1.52392	-0.204884	0.11765
ENSMUSG00000109724	-1.29516	-0.929763	9.58957	0.00195686	-1.61755	-0.282592	0.11786
ENSMUSG00000102765	2.51125	-2.49029	9.57717	0.00197011	-1.93632	-3.15715	0.118529
ENSMUSG00000075160	-3.83147	-3.55506	9.56283	0.00198557	-3.99108	-2.80457	0.11933
ENSMUSG00000113910	-3.82046	-3.38278	9.54157	0.0020087	-3.91938	-2.43693	0.120589
ENSMUSG00000089739	-1.55687	0.481202	9.53362	0.00201741	0.036818	1.70505	0.120982
ENSMUSG00000037086	-1.32662	-0.661891	9.52508	0.00202683	-1.28965	0.0443834	0.121348
ENSMUSG00000047197	-1.51718	0.0381197	9.52411	0.0020279	-0.809751	0.935243	0.121348
ENSMUSG00000078505	-3.67184	-3.44243	9.47724	0.00208036	-3.99108	-2.8758	0.124353
ENSMUSG00000079363	1.02854	3.11017	9.46591	0.00209326	3.43132	2.39554	0.124989
ENSMUSG00000022439	1.682	0.371611	9.46185	0.00209789	0.67659	-0.890151	0.125131
ENSMUSG00000105702	-3.68689	-3.45861	9.45366	0.00210729	-3.99108	-2.88574	0.125557
ENSMUSG00000020399	1.60122	-0.102289	9.45079	0.00211058	0.205677	-1.24152	0.125618
ENSMUSG00000092474	-1.39721	-0.416427	9.44793	0.00211388	-1.20529	0.3261	0.12568
ENSMUSG00000028459	1.48385	1.64674	9.44533	0.00211688	2.03712	0.561148	0.125723
ENSMUSG00000113586	-3.81844	-3.57357	9.42983	0.00213484	-3.99108	-2.80934	0.126654
ENSMUSG00000104476	-1.41	-0.377919	9.42487	0.00214062	-1.24035	0.275094	0.126862
ENSMUSG00000076688	4.40178	-3.32643	9.40618	0.00216255	-2.74346	-3.61498	0.128024
ENSMUSG00000085088	-1.37049	-0.457322	9.40306	0.00216623	-1.05654	0.394654	0.128024
ENSMUSG00000022215	-1.49121	-0.0574221	9.40228	0.00216716	-1.00741	0.497635	0.128024
ENSMUSG00000024300	1.46526	1.69839	9.39075	0.00218083	2.03383	0.553596	0.128694
ENSMUSG00000042828	-1.19834	2.31374	9.38096	0.00219251	1.54757	2.79977	0.129209
ENSMUSG00000020216	-1.3653	1.74103	9.37761	0.00219651	0.911036	2.34	0.129209
ENSMUSG00000101031	1.69286	0.354628	9.37759	0.00219654	0.340728	-1.23339	0.129209
ENSMUSG00000021298	1.62664	0.0333087	9.35955	0.00221827	0.330478	-1.15525	0.130349
ENSMUSG00000038201	-1.25203	-0.93614	9.3573	0.00222099	-1.39812	-0.139254	0.130371
ENSMUSG00000115405	-1.29983	-1.51128	9.34493	0.00223603	-2.01016	-0.768081	0.131115
ENSMUSG00000042212	1.11931	2.74051	9.33305	0.00225057	3.34511	2.2056	0.131828
ENSMUSG00000031962	-1.28412	-1.09877	9.3284	0.00225629	-1.90912	-0.677878	0.132024
ENSMUSG00000035004	1.66588	0.41296	9.32645	0.0022587	0.789002	-0.754091	0.132026
ENSMUSG00000025496	-1.49221	-1.8678	9.31803	0.0022691	-2.52386	-1.18734	0.132494
ENSMUSG00000085680	-3.47789	-3.18486	9.30042	0.00229102	-3.91985	-2.57688	0.133496
ENSMUSG00000115261	-3.69197	-3.49586	9.30038	0.00229107	-3.99108	-2.86914	0.133496
ENSMUSG00000077698	-3.83101	-3.61131	9.29164	0.00230202	-3.99108	-2.80457	0.133712
ENSMUSG00000090732	-3.83101	-3.61131	9.29164	0.00230202	-3.99108	-2.80457	0.133712
ENSMUSG00000114400	-3.83101	-3.61131	9.29164	0.00230202	-3.99108	-2.80457	0.133712
ENSMUSG00000024617	-1.39681	1.59603	9.27364	0.00232475	0.68082	2.15781	0.134892
ENSMUSG00000096580	4.33757	-3.31186	9.26814	0.00233174	-2.78271	-3.61498	0.135156
ENSMUSG00000076665	1.88992	-2.15407	9.25013	0.00235478	-1.53763	-2.71935	0.136225
ENSMUSG00000028362	1.5191	-1.61886	9.24988	0.00235511	-1.40503	-2.40786	0.136225
ENSMUSG00000118607	1.42785	-1.19662	9.23761	0.00237094	-1.16584	-2.19935	0.136994
ENSMUSG00000115293	-1.28399	-1.51982	9.23576	0.00237334	-1.96632	-0.848068	0.136994
ENSMUSG00000106536	-3.67756	-3.34341	9.23032	0.0023804	-3.92058	-2.46745	0.137259
ENSMUSG00000028222	-1.45723	-1.85806	9.22548	0.00238669	-2.42127	-1.13206	0.137479
ENSMUSG00000057596	1.17463	2.55145	9.22215	0.00239105	2.8015	1.56479	0.137587
ENSMUSG00000101389	1.503	-0.350078	9.19737	0.00242363	0.024126	-1.33755	0.139212
ENSMUSG00000107600	-1.27089	-0.819092	9.19686	0.0024243	-1.37665	-0.0744359	0.139212
ENSMUSG00000094940	1.76114	-0.892156	9.18374	0.00244174	-1.96354	-2.89501	0.140068
ENSMUSG00000078687	-1.40123	1.57962	9.17747	0.00245012	0.372269	1.6464	0.140403
ENSMUSG00000040033	0.766716	6.05262	9.16029	0.00247324	6.34546	5.70798	0.141582
ENSMUSG00000025877	1.60337	0.0368269	9.15029	0.00248679	0.39076	-1.08408	0.142211
ENSMUSG00000078673	-0.859528	3.69009	9.13167	0.00251222	3.09345	3.86225	0.143517
ENSMUSG00000107127	-1.54648	-1.97939	9.1275	0.00251795	-2.59393	-1.26689	0.143697
ENSMUSG00000113956	-3.69162	-3.53483	9.12271	0.00252456	-3.99108	-2.86914	0.143926
ENSMUSG00000023984	-1.36692	-0.40008	9.1123	0.00253897	-1.04079	0.402416	0.144527
ENSMUSG00000111021	-3.18269	-3.08408	9.11133	0.00254031	-3.78439	-2.22271	0.144527
ENSMUSG00000054406	-3.65571	-3.34278	9.10504	0.00254906	-3.91938	-2.49017	0.144876
ENSMUSG00000070691	1.60534	1.02531	9.09591	0.00256182	1.31074	-0.225724	0.145452
ENSMUSG00000098998	-3.68587	-3.53599	9.07652	0.00258913	-3.99108	-2.91618	0.146852
ENSMUSG00000041872	4.11797	-3.19831	9.06777	0.00260155	-2.94264	-3.61498	0.147406
ENSMUSG00000020722	-1.45389	1.27614	9.06566	0.00260455	0.313371	1.82699	0.147413
ENSMUSG00000026669	0.955304	3.33071	9.06395	0.00260699	3.64604	2.63857	0.147413
ENSMUSG00000100960	1.58376	-1.87034	9.05853	0.00261473	-1.30965	-2.42447	0.1477
ENSMUSG00000015355	1.64278	0.514318	9.04143	0.00263929	0.864739	-0.689933	0.148936
ENSMUSG00000098716	-3.72464	-3.58262	9.03291	0.00265162	-3.99108	-2.85405	0.14948
ENSMUSG00000029378	0.807829	4.26496	9.02899	0.00265732	4.36673	3.51456	0.14952
ENSMUSG00000087022	-2.3849	-2.57074	9.02871	0.00265772	-3.55585	-2.17049	0.14952
ENSMUSG00000118219	1.43998	-0.446579	9.02591	0.0026618	0.0594782	-1.13165	0.149598
ENSMUSG00000102689	-3.75456	-3.42607	9.02309	0.0026659	-3.92058	-2.42039	0.149676
ENSMUSG00000086422	-3.75041	-3.42693	9.02029	0.00266998	-3.92388	-2.46418	0.149754
ENSMUSG00000038624	-2.21962	-2.56734	9.01697	0.00267485	-3.25944	-1.67243	0.149875
ENSMUSG00000000903	3.33148	-2.79634	9.00206	0.00269676	-2.63022	-3.51556	0.150885
ENSMUSG00000024669	1.54387	-0.11712	9.00101	0.0026983	0.292742	-1.07683	0.150885
ENSMUSG00000093966	4.12355	-3.22834	8.97685	0.00273422	-2.85553	-3.61498	0.152657
ENSMUSG00000057789	0.75277	5.88005	8.97599	0.0027355	6.07585	5.23968	0.152657
ENSMUSG00000089957	-2.23173	-2.54794	8.97411	0.00273832	-3.35365	-1.83267	0.15266
ENSMUSG00000037167	-3.69131	-3.56959	8.96732	0.00274852	-3.99108	-2.86914	0.153075
ENSMUSG00000078606	1.01137	3.06474	8.96293	0.00275512	3.334	2.25965	0.153289
ENSMUSG00000107608	-1.24929	-1.2953	8.95472	0.00276754	-1.91738	-0.753629	0.153826
ENSMUSG00000108811	-3.68383	-3.39	8.94747	0.00277854	-3.92058	-2.46418	0.154283
ENSMUSG00000061780	-0.724144	5.22681	8.93884	0.0027917	4.71489	5.52236	0.154806
ENSMUSG00000031791	-0.805028	4.00778	8.93762	0.00279356	3.52028	4.36823	0.154806
ENSMUSG00000059908	-0.750304	4.5865	8.9358	0.00279635	4.12288	4.78995	0.154806
ENSMUSG00000110790	-1.49795	-1.90407	8.93153	0.0028029	-2.59651	-1.27154	0.155015
ENSMUSG00000058200	-3.53736	-3.44169	8.92125	0.00281872	-3.99108	-2.93646	0.155677
ENSMUSG00000085041	-2.5758	-2.80997	8.9201	0.00282049	-3.45229	-1.75389	0.155677
ENSMUSG00000014603	-3.58133	-3.32057	8.91609	0.00282669	-3.92006	-2.5199	0.155864
ENSMUSG00000092176	4.20648	-3.29993	8.87294	0.00289429	-2.87151	-3.61498	0.159285
ENSMUSG00000102568	-3.69729	-3.59541	8.87282	0.00289448	-3.99108	-2.88518	0.159285
ENSMUSG00000085348	-2.26809	-2.55454	8.86791	0.00290227	-3.44946	-1.98792	0.159533
ENSMUSG00000104477	-3.69111	-3.59293	8.86464	0.00290747	-3.99108	-2.86914	0.159533
ENSMUSG00000032369	0.75745	4.8087	8.86428	0.00290805	5.01698	4.1727	0.159533
ENSMUSG00000099974	1.55471	-0.0326911	8.86276	0.00291048	0.385172	-1.02855	0.159533
ENSMUSG00000056829	-1.24807	-0.812157	8.85792	0.0029182	-1.35289	0.0336144	0.159798
ENSMUSG00000089728	1.759	-1.97001	8.85063	0.00292988	-1.80832	-2.78225	0.160279
ENSMUSG00000102657	-3.44135	-3.2234	8.82581	0.00296999	-3.92006	-2.64845	0.162314
ENSMUSG00000096764	-1.68916	-2.15713	8.82179	0.00297655	-2.78398	-1.48282	0.162512
ENSMUSG00000085802	-3.40279	-3.24146	8.8155	0.00298682	-3.85191	-2.31626	0.162912
ENSMUSG00000029553	1.54435	-1.72586	8.81347	0.00299015	-1.54138	-2.52562	0.162934
ENSMUSG00000092949	-3.71706	-3.62782	8.80678	0.00300114	-3.99108	-2.85732	0.163372
ENSMUSG00000110489	-1.26026	-0.852595	8.80018	0.00301201	-1.63581	-0.432107	0.163803
ENSMUSG00000107746	-3.69094	-3.61347	8.77542	0.00305318	-3.99108	-2.86914	0.165879
ENSMUSG00000074445	0.913862	7.97815	8.76646	0.00306821	8.31878	7.3203	0.166533
ENSMUSG00000091983	-3.53698	-3.4801	8.76058	0.00307811	-3.99108	-2.93646	0.166907
ENSMUSG00000033213	0.748477	6.04448	8.74792	0.00309955	6.33588	5.57052	0.167905
ENSMUSG00000068227	1.51899	1.28907	8.74045	0.00311228	1.54825	0.122447	0.16843
ENSMUSG00000000183	-1.4706	-1.85078	8.73717	0.00311787	-2.65093	-1.40154	0.168569
ENSMUSG00000026011	1.57858	-1.80986	8.71692	0.0031527	-1.5317	-2.56418	0.170286
ENSMUSG00000113670	-3.22415	-3.11758	8.70644	0.00317087	-3.85233	-2.51054	0.171101
ENSMUSG00000096295	-3.42116	-3.25242	8.70452	0.00317422	-3.88478	-2.48643	0.171115
ENSMUSG00000098543	-1.25322	-0.860425	8.69847	0.00318478	-1.61215	-0.528932	0.171383
ENSMUSG00000109223	-3.69079	-3.63147	8.69812	0.00318538	-3.99108	-2.86914	0.171383
ENSMUSG00000095130	1.68567	0.467139	8.67358	0.00322856	-0.305211	-1.79515	0.173538
ENSMUSG00000113811	-1.48617	0.755894	8.66964	0.00323555	0.0114097	1.78837	0.173746
ENSMUSG00000103100	-3.55048	-3.51386	8.66547	0.00324297	-3.99108	-2.9399	0.173975
ENSMUSG00000092545	-1.39014	-1.71751	8.65513	0.00326143	-2.49268	-1.28602	0.174797
ENSMUSG00000102757	-1.21177	-0.949315	8.63434	0.00329885	-1.45162	-0.27901	0.176632
ENSMUSG00000115592	2.42604	-2.44284	8.62734	0.00331155	-2.23493	-3.25042	0.177141
ENSMUSG00000032368	-1.2289	-1.38073	8.62399	0.00331765	-1.95787	-0.799521	0.177296
ENSMUSG00000094797	1.35866	1.88427	8.60423	0.00335383	1.5362	0.0574647	0.179057
ENSMUSG00000047898	2.50205	-2.52678	8.57113	0.00341535	-2.14579	-3.24799	0.182166
ENSMUSG00000117594	-3.66292	-3.62371	8.563	0.00343064	-3.99108	-2.95883	0.182806
ENSMUSG00000110611	-1.20929	-1.29574	8.55566	0.0034445	-1.81784	-0.66516	0.183219
ENSMUSG00000042672	-1.3252	-1.64404	8.5554	0.00344499	-2.3171	-1.12832	0.183219
ENSMUSG00000086837	-3.61772	-3.5915	8.5523	0.00345086	-3.99108	-2.96165	0.183355
ENSMUSG00000086443	1.31609	-1.32609	8.53522	0.00348338	-0.992648	-1.9749	0.184906
ENSMUSG00000105245	-3.59344	-3.59981	8.53081	0.00349185	-3.99108	-2.89892	0.185178
ENSMUSG00000032596	0.734143	5.91587	8.52699	0.00349917	6.19472	5.57075	0.185389
ENSMUSG00000077564	-3.47636	-3.48941	8.52465	0.00350368	-3.99108	-2.95559	0.185451
ENSMUSG00000079112	-3.41633	-3.41303	8.50335	0.00354493	-3.99108	-3.0338	0.187455
ENSMUSG00000025991	0.76311	4.50858	8.4976	0.00355614	4.2306	3.36546	0.187869
ENSMUSG00000035929	0.773591	6.68302	8.49333	0.0035645	6.9767	6.35756	0.188132
ENSMUSG00000102498	-1.57851	-2.12126	8.47748	0.00359569	-2.59777	-1.24055	0.189598
ENSMUSG00000111907	-3.5363	-3.55255	8.46526	0.00361993	-3.99108	-2.93646	0.190695
ENSMUSG00000087107	1.53619	1.07113	8.45011	0.00365022	1.36498	-0.175421	0.192107
ENSMUSG00000094433	1.26484	2.10485	8.42797	0.00369494	2.17183	0.733442	0.194277
ENSMUSG00000062064	1.91909	-1.94316	8.42197	0.00370714	-2.26598	-3.10016	0.194734
ENSMUSG00000049307	0.722405	5.29068	8.41748	0.00371631	5.64547	4.84009	0.194907
ENSMUSG00000086536	-2.42383	-2.69092	8.41691	0.00371746	-3.55286	-2.1224	0.194907
ENSMUSG00000094502	1.62033	-0.630072	8.41447	0.00372245	-1.66014	-2.66809	0.194984
ENSMUSG00000094066	2.66263	-2.67583	8.40633	0.00373917	-2.18125	-3.26312	0.19554
ENSMUSG00000067144	-1.91011	-2.36565	8.40586	0.00374012	-3.13016	-1.78098	0.19554
ENSMUSG00000060913	-1.43672	0.102642	8.38914	0.00377469	-0.790892	0.678465	0.197088
ENSMUSG00000112995	-3.53613	-3.57191	8.38811	0.00377684	-3.99108	-2.93646	0.197088
ENSMUSG00000004296	2.32072	-2.44661	8.3861	0.00378102	-2.123	-3.17576	0.197121
ENSMUSG00000022876	1.37485	-0.590353	8.37674	0.00380053	-0.374172	-1.54487	0.197952
ENSMUSG00000073418	0.718955	5.48458	8.35061	0.00385559	5.69557	5.05242	0.200632
ENSMUSG00000025479	-0.745398	4.32258	8.33731	0.00388391	3.82502	4.57206	0.201916
ENSMUSG00000089873	-1.23908	1.92485	8.31873	0.00392384	1.08459	2.23821	0.203801
ENSMUSG00000084454	-3.33176	-3.39012	8.31636	0.00392896	-3.99108	-3.01642	0.203876
ENSMUSG00000037318	1.51502	0.0151911	8.31028	0.00394212	0.36357	-1.01645	0.204279
ENSMUSG00000079243	-0.945731	3.01063	8.30938	0.0039441	2.45429	3.46215	0.204279
ENSMUSG00000036896	0.825032	3.84067	8.30567	0.00395215	4.04893	3.1548	0.204415
ENSMUSG00000038421	1.3555	-1.33774	8.30478	0.00395409	-1.23579	-2.21424	0.204415
ENSMUSG00000030680	1.55362	0.797524	8.30102	0.00396228	1.1709	-0.265154	0.204648
ENSMUSG00000027868	-1.23572	1.92396	8.28993	0.00398656	1.07875	2.37192	0.20571
ENSMUSG00000083231	-3.53589	-3.59826	8.28432	0.00399889	-3.99108	-2.93646	0.206155
ENSMUSG00000095338	3.56955	-2.87166	8.27494	0.00401959	-3.21415	-3.61498	0.206697
ENSMUSG00000021208	0.749195	6.47245	8.27476	0.00402	6.77507	5.89719	0.206697
ENSMUSG00000118501	-2.21321	-2.60666	8.27449	0.00402059	-3.35855	-1.93521	0.206697
ENSMUSG00000050345	2.22529	-2.39229	8.2557	0.00406243	-2.07556	-3.14851	0.208522
ENSMUSG00000108810	-3.568	-3.63026	8.25409	0.00406603	-3.99108	-2.93829	0.208522
ENSMUSG00000073928	-3.59207	-3.64906	8.25349	0.00406737	-3.99108	-2.9502	0.208522
ENSMUSG00000093753	-3.57706	-3.64538	8.25118	0.00407255	-3.99108	-2.93863	0.208595
ENSMUSG00000033196	-0.695001	5.62477	8.24033	0.00409696	5.02349	5.79293	0.209652
ENSMUSG00000079419	1.39806	1.57616	8.22796	0.004125	1.94332	0.531577	0.210892
ENSMUSG00000068129	1.4504	-1.68745	8.21769	0.00414839	-1.45325	-2.42219	0.211893
ENSMUSG00000085479	-1.86849	-2.38285	8.20494	0.00417765	-3.0551	-1.63101	0.213127
ENSMUSG00000099465	-2.69304	-2.92391	8.20381	0.00418024	-3.60846	-2.04395	0.213127
ENSMUSG00000064344	-1.6506	-2.18681	8.199	0.00419134	-2.81771	-1.43138	0.213322
ENSMUSG00000005716	-1.45663	0.606705	8.19883	0.00419175	-0.394704	1.10816	0.213322
ENSMUSG00000105293	-3.47816	-3.57536	8.19601	0.00419827	-3.99108	-2.95414	0.213364
ENSMUSG00000092916	-3.41367	-3.5041	8.19514	0.00420029	-3.99108	-2.98678	0.213364
ENSMUSG00000090658	-3.36332	-3.45223	8.1932	0.00420477	-3.99108	-3.00679	0.213397
ENSMUSG00000085363	-3.39699	-3.48144	8.19001	0.00421216	-3.99108	-3.00863	0.213577
ENSMUSG00000030117	1.99493	-2.34973	8.17744	0.00424145	-1.71402	-2.83257	0.21482
ENSMUSG00000047180	0.71141	5.46783	8.17617	0.00424444	5.59225	4.81266	0.21482
ENSMUSG00000028834	-1.42582	0.957736	8.17173	0.00425484	0.161288	1.66696	0.215151
ENSMUSG00000032572	0.801623	3.96086	8.16689	0.00426619	4.13469	3.24137	0.215333
ENSMUSG00000106734	0.901072	3.35353	8.16656	0.00426698	3.57402	2.61016	0.215333
ENSMUSG00000095981	1.49361	-0.846109	8.16524	0.00427009	-1.53269	-2.51524	0.215333
ENSMUSG00000109870	-3.49256	-3.3902	8.1128	0.00439537	-3.92059	-2.56977	0.221449
ENSMUSG00000113666	-3.53544	-3.65188	8.07756	0.00448168	-3.99108	-2.93646	0.225593
ENSMUSG00000024340	1.23803	2.11392	8.07406	0.00449035	1.88592	0.546054	0.225824
ENSMUSG00000095519	2.03641	-1.92493	8.0619	0.00452059	-2.52619	-3.25213	0.227139
ENSMUSG00000024339	0.722065	6.15447	8.05562	0.00453627	6.43278	5.81763	0.227721
ENSMUSG00000084243	-1.20956	-1.56319	8.04022	0.00457501	-1.95872	-0.803292	0.229458
ENSMUSG00000060257	-1.22227	-0.62828	8.03482	0.00458865	-1.12306	0.283283	0.229934
ENSMUSG00000024675	1.28249	-1.17295	8.017	0.00463402	-0.979122	-1.96631	0.231998
ENSMUSG00000110723	-3.43566	-3.55518	8.01374	0.00464238	-3.99108	-3.04121	0.232207
ENSMUSG00000055027	-1.04767	2.53332	8.00849	0.00465587	1.76807	2.87743	0.232672
ENSMUSG00000094588	-3.33072	-3.28016	7.99244	0.00469732	-3.92058	-2.7045	0.234532
ENSMUSG00000092272	-3.3726	-3.5164	7.98955	0.00470481	-3.99108	-3.01403	0.234695
ENSMUSG00000030165	1.29598	-1.23748	7.96934	0.00475762	-1.10269	-2.07252	0.237116
ENSMUSG00000113973	-3.50235	-3.65435	7.9668	0.00476431	-3.99108	-2.95803	0.237236
ENSMUSG00000024621	0.786883	3.9966	7.96474	0.00476973	4.15494	3.2961	0.237293
ENSMUSG00000001156	0.765764	6.93201	7.93235	0.00485586	7.27157	6.46355	0.241361
ENSMUSG00000097546	-3.43194	-3.59977	7.92689	0.00487056	-3.99108	-2.97587	0.241827
ENSMUSG00000047959	1.98962	-2.31013	7.92563	0.00487394	-1.93219	-2.96085	0.241827
ENSMUSG00000082459	-3.39946	-3.56076	7.91254	0.00490932	-3.99108	-3.02722	0.243364
ENSMUSG00000101438	-1.1557	-1.0059	7.90699	0.00492441	-1.49609	-0.284214	0.243708
ENSMUSG00000030518	-1.22106	-1.57849	7.90559	0.00492823	-2.07456	-0.888916	0.243708
ENSMUSG00000002699	1.42947	1.32393	7.90515	0.00492943	1.6959	0.268263	0.243708
ENSMUSG00000019933	-1.14936	-1.14438	7.89259	0.00496377	-1.64557	-0.575563	0.245187
ENSMUSG00000043880	1.24995	-0.861931	7.88992	0.00497109	-0.435538	-1.44908	0.245263
ENSMUSG00000097283	-3.30246	-3.28014	7.88882	0.00497414	-3.92075	-2.68284	0.245263
ENSMUSG00000027670	-1.24519	-0.692305	7.88501	0.00498461	-1.72438	-0.406508	0.245561
ENSMUSG00000118590	3.67677	-3.10165	7.88295	0.00499031	-3.12686	-3.61498	0.245623
ENSMUSG00000025129	-1.24467	-0.62589	7.87648	0.00500817	-1.57924	-0.362738	0.246284
ENSMUSG00000104769	3.16949	-2.33684	7.87343	0.00501663	-3.35435	-3.61498	0.246481
ENSMUSG00000068245	1.09888	2.48699	7.87027	0.00502541	2.77503	1.73066	0.246694
ENSMUSG00000020836	-1.15804	2.08281	7.85756	0.00506086	1.48614	2.70051	0.248215
ENSMUSG00000030651	2.0341	-2.2616	7.85201	0.00507642	-2.1951	-3.09766	0.24859
ENSMUSG00000085257	-3.34719	-3.53411	7.85163	0.00507748	-3.99108	-3.01438	0.24859
ENSMUSG00000094322	1.96838	-2.05041	7.83211	0.0051326	-2.38046	-3.17606	0.250897
ENSMUSG00000094862	3.83639	-3.25288	7.83175	0.00513364	-3.06337	-3.61498	0.250897
ENSMUSG00000029762	0.758214	6.90282	7.82618	0.00514947	7.18689	6.37701	0.251449
ENSMUSG00000090799	-1.3451	1.28153	7.82106	0.00516409	0.577703	1.97557	0.251941
ENSMUSG00000043066	-2.16201	-2.64783	7.81432	0.00518338	-3.2784	-1.775	0.25266
ENSMUSG00000025808	-3.38487	-3.57834	7.80864	0.0051997	-3.99108	-3.01068	0.253233
ENSMUSG00000059319	-3.36226	-3.56042	7.80539	0.00520907	-3.99108	-3.00679	0.253467
ENSMUSG00000103694	-3.38803	-3.57231	7.80294	0.00521614	-3.99108	-3.04937	0.253589
ENSMUSG00000098178	1.27722	11.5161	7.79511	0.00523879	12.2889	10.9326	0.254466
ENSMUSG00000109036	3.75928	-3.19752	7.79319	0.00524436	-3.09893	-3.61498	0.254514
ENSMUSG00000051706	-3.25484	-3.25606	7.79135	0.00524968	-3.91943	-2.68284	0.25455
ENSMUSG00000092375	-3.07282	-3.18979	7.76738	0.00531982	-3.79888	-2.3809	0.257726
ENSMUSG00000076731	1.51589	0.444387	7.76053	0.00534003	0.696222	-0.852757	0.258479
ENSMUSG00000024107	-3.3594	-3.57683	7.74017	0.00540057	-3.99108	-3.01104	0.261181
ENSMUSG00000109510	-2.88322	-3.04211	7.73484	0.00541653	-3.76273	-2.48667	0.261528
ENSMUSG00000107261	-1.38127	0.153134	7.73304	0.00542195	-0.538292	1.08427	0.261528
ENSMUSG00000048473	0.738668	4.3741	7.73274	0.00542285	4.02117	3.07142	0.261528
ENSMUSG00000001027	-1.33108	1.3281	7.73149	0.00542659	0.477422	1.87529	0.261528
ENSMUSG00000105188	-3.19214	-3.21409	7.70799	0.00549768	-3.92058	-2.76106	0.264426
ENSMUSG00000101904	-1.98389	-2.50531	7.70725	0.00549994	-3.2183	-1.87127	0.264426
ENSMUSG00000015957	0.823579	3.63899	7.70689	0.00550103	3.90149	3.02498	0.264426
ENSMUSG00000045236	-3.38477	-3.6096	7.70013	0.00552169	-3.99108	-3.01068	0.265189
ENSMUSG00000085499	-3.36197	-3.59155	7.69715	0.0055308	-3.99108	-3.00679	0.265397
ENSMUSG00000091401	-1.13706	-0.981223	7.69378	0.00554115	-1.43098	-0.226514	0.265664
ENSMUSG00000118221	-1.92616	-2.42946	7.68042	0.00558231	-3.26361	-1.93064	0.267406
ENSMUSG00000029088	-1.37938	0.184969	7.67822	0.00558911	-0.47	1.07244	0.267501
ENSMUSG00000055489	-1.40389	0.473795	7.6716	0.00560968	-0.354299	1.09211	0.268254
ENSMUSG00000089929	1.49777	0.64797	7.66896	0.00561789	1.02461	-0.417566	0.268415
ENSMUSG00000095583	1.45387	-0.120959	7.66403	0.00563326	-0.149582	-1.51817	0.268918
ENSMUSG00000104027	-3.38672	-3.3918	7.65548	0.00566001	-3.91985	-2.6253	0.269804
ENSMUSG00000031130	-2.87191	-3.10932	7.65499	0.00566156	-3.6708	-2.1015	0.269804
ENSMUSG00000081576	-2.86713	-2.98275	7.64988	0.00567762	-3.85223	-2.6253	0.270337
ENSMUSG00000097203	1.23776	-1.43076	7.6479	0.00568386	-0.952226	-1.89813	0.270403
ENSMUSG00000100901	-1.23075	-1.6397	7.63459	0.00572595	-2.19035	-1.0673	0.272172
ENSMUSG00000090693	-3.16274	-3.39064	7.62025	0.00577164	-3.99108	-3.10202	0.273929
ENSMUSG00000076821	3.27406	-2.67904	7.61989	0.0057728	-3.31009	-3.61498	0.273929
ENSMUSG00000092006	-1.43629	-2.00008	7.61624	0.00578449	-2.61159	-1.38374	0.274249
ENSMUSG00000036422	-1.85105	-2.44612	7.60621	0.00581675	-3.00367	-1.61425	0.275408
ENSMUSG00000020437	1.37532	1.44112	7.60556	0.00581886	1.73861	0.370636	0.275408
ENSMUSG00000086241	-3.26119	-3.51232	7.6037	0.00582485	-3.99108	-3.04538	0.275456
ENSMUSG00000115021	-3.16585	-3.40594	7.58601	0.00588228	-3.99108	-3.08042	0.277935
ENSMUSG00000107619	-3.14214	-3.2367	7.58142	0.00589729	-3.85228	-2.48776	0.278351
ENSMUSG00000082662	-3.42528	-3.6547	7.58025	0.00590112	-3.99108	-3.06697	0.278351
ENSMUSG00000064721	-3.33389	-3.59847	7.57651	0.00591338	-3.99108	-3.01761	0.278693
ENSMUSG00000020401	3.3003	-3.00404	7.57208	0.00592794	-2.66867	-3.51697	0.278777
ENSMUSG00000032739	2.63423	-2.71256	7.57127	0.00593059	-2.3025	-3.33122	0.278777
ENSMUSG00000024049	-0.679632	6.14256	7.57014	0.00593431	5.67754	6.3717	0.278777
ENSMUSG00000030167	1.60197	-1.90895	7.56985	0.00593528	-1.88801	-2.7795	0.278777
ENSMUSG00000104994	-3.15231	-3.40685	7.54148	0.00602944	-3.99108	-3.08378	0.28286
ENSMUSG00000118030	-1.13549	-1.13625	7.5406	0.0060324	-1.71145	-0.5816	0.28286
ENSMUSG00000059230	1.14764	2.22778	7.53331	0.00605686	2.71819	1.59595	0.283767
ENSMUSG00000102858	-3.32631	-3.61323	7.519	0.00610517	-3.99108	-3.02464	0.285684
ENSMUSG00000022372	1.41644	1.19909	7.51814	0.00610808	1.57624	0.174678	0.285684
ENSMUSG00000104835	1.52402	-1.84551	7.50595	0.00614954	-1.77765	-2.67299	0.287381
ENSMUSG00000044951	-1.1405	2.05338	7.50391	0.0061565	1.35287	2.56834	0.287464
ENSMUSG00000063522	0.681897	5.26642	7.50172	0.00616401	5.36825	4.64758	0.287573
ENSMUSG00000057137	0.80011	3.71549	7.49727	0.00617924	3.9828	3.11277	0.288024
ENSMUSG00000090202	-2.72164	-3.03781	7.49569	0.00618467	-3.60149	-2.21213	0.288024
ENSMUSG00000039079	-3.36144	-3.65114	7.49435	0.00618927	-3.99108	-3.00679	0.288024
ENSMUSG00000098592	-3.36143	-3.65191	7.49176	0.00619819	-3.99108	-3.00679	0.288198
ENSMUSG00000103696	-1.87587	-2.41159	7.48551	0.00621975	-3.22294	-1.87503	0.288958
ENSMUSG00000044705	-3.33153	-3.633	7.4697	0.00627462	-3.99108	-3.01495	0.291263
ENSMUSG00000097216	-1.37841	0.434557	7.46518	0.00629037	-0.139671	1.49812	0.29175
ENSMUSG00000081784	-3.10192	-3.22628	7.45592	0.00632281	-3.85273	-2.52285	0.29301
ENSMUSG00000101482	-1.57996	-2.20393	7.45385	0.00633009	-2.77683	-1.49956	0.293102
ENSMUSG00000024552	3.79034	-3.31356	7.43461	0.00639814	-3.09657	-3.61498	0.296006
ENSMUSG00000071540	-1.0825	2.2526	7.43236	0.00640612	1.55409	2.69562	0.296128
ENSMUSG00000046486	-3.36125	-3.67257	7.42287	0.00644001	-3.99108	-3.00679	0.296952
ENSMUSG00000100395	-3.36125	-3.67257	7.42287	0.00644001	-3.99108	-3.00679	0.296952
ENSMUSG00000110184	-3.36125	-3.67257	7.42287	0.00644001	-3.99108	-3.00679	0.296952
ENSMUSG00000048603	-1.11693	-0.995292	7.42063	0.00644804	-1.4447	-0.294441	0.297076
ENSMUSG00000021831	0.755596	7.12396	7.41906	0.00645366	7.4478	6.67509	0.297088
ENSMUSG00000027505	3.67397	-3.22009	7.41559	0.00646613	-3.13824	-3.61498	0.297415
ENSMUSG00000024677	1.42635	1.09185	7.41298	0.0064755	1.38448	-0.0182414	0.297599
ENSMUSG00000070031	1.32942	1.5407	7.40109	0.00651845	1.93515	0.619667	0.299314
ENSMUSG00000004707	1.41626	-0.020299	7.39966	0.00652361	0.275187	-1.00304	0.299314
ENSMUSG00000056329	-1.46422	-2.06918	7.38657	0.00657126	-2.66698	-1.52249	0.30122
ENSMUSG00000115046	-2.01305	-2.57474	7.38507	0.00657675	-3.22558	-1.77587	0.30122
ENSMUSG00000086472	-3.04445	-3.13977	7.38341	0.00658281	-3.91938	-2.79786	0.30122
ENSMUSG00000064500	-3.3501	-3.67382	7.38231	0.00658685	-3.99108	-3.01111	0.30122
ENSMUSG00000063234	1.55809	-2.03044	7.38072	0.00659267	-1.61792	-2.57162	0.301237
ENSMUSG00000110670	-3.19578	-3.50253	7.37258	0.0066226	-3.99108	-3.09304	0.3022
ENSMUSG00000091930	-3.34404	-3.67342	7.37202	0.00662463	-3.99108	-3.01161	0.3022
ENSMUSG00000097060	-1.37869	-1.97931	7.3682	0.00663874	-2.47801	-1.28918	0.302595
ENSMUSG00000109206	-1.36479	-1.97514	7.3564	0.00668243	-2.4259	-1.21103	0.304336
ENSMUSG00000074052	-2.26779	-2.78486	7.34116	0.00673932	-3.32569	-1.87272	0.306675
ENSMUSG00000092360	3.91506	-3.43813	7.33386	0.00676675	-3.01435	-3.61498	0.307671
ENSMUSG00000018983	0.805506	3.62232	7.32154	0.00681329	3.7867	2.91504	0.309533
ENSMUSG00000097083	-1.29069	-0.1128	7.3187	0.00682408	-0.642223	0.486037	0.30977
ENSMUSG00000022667	1.21197	-0.996337	7.30462	0.00687775	-0.770584	-1.73875	0.311951
ENSMUSG00000104667	-1.65058	-2.29502	7.29929	0.00689818	-2.85359	-1.53142	0.312544
ENSMUSG00000096484	-1.10075	-1.15639	7.29827	0.0069021	-1.56024	-0.4735	0.312544
ENSMUSG00000051969	1.4783	-1.88963	7.29558	0.00691244	-1.63211	-2.56005	0.312757
ENSMUSG00000076668	3.51251	-3.08553	7.28593	0.00694967	-3.25477	-3.61498	0.314185
ENSMUSG00000028859	1.34416	-0.250476	7.28058	0.00697039	0.0980005	-1.07833	0.314865
ENSMUSG00000051050	-1.6691	-2.30662	7.25662	0.007064	-2.91357	-1.64846	0.318834
ENSMUSG00000022650	3.5299	-3.12301	7.25435	0.00707295	-3.21827	-3.61498	0.318917
ENSMUSG00000035946	-2.69801	-3.0333	7.25324	0.00707734	-3.6659	-2.14757	0.318917
ENSMUSG00000040660	1.36224	-0.0815463	7.24744	0.00710023	0.607513	-0.520255	0.319689
ENSMUSG00000051313	-2.31706	-2.81688	7.24087	0.00712625	-3.40485	-1.8971	0.3206
ENSMUSG00000013974	1.65534	-2.09079	7.23639	0.00714403	-1.7892	-2.76808	0.32114
ENSMUSG00000035352	1.17654	-1.20625	7.2324	0.00715996	-0.801665	-1.73337	0.321595
ENSMUSG00000090306	-1.53911	-1.99491	7.22692	0.00718185	-3.05217	-1.94275	0.322318
ENSMUSG00000081053	-1.82321	-2.13073	7.21843	0.00721588	-3.44912	-2.41354	0.323583
ENSMUSG00000116272	-1.46148	-2.03609	7.21375	0.00723474	-2.78232	-1.64984	0.324166
ENSMUSG00000117874	-3.03076	-3.3441	7.21186	0.00724236	-3.99108	-3.15749	0.324246
ENSMUSG00000085977	2.3826	-2.51572	7.20579	0.00726688	-2.50563	-3.33403	0.325081
ENSMUSG00000115210	-2.83382	-3.08657	7.19677	0.00730351	-3.78947	-2.4942	0.326457
ENSMUSG00000010142	1.45342	0.403422	7.19399	0.00731481	0.621637	-0.755663	0.326699
ENSMUSG00000102471	3.65842	-3.26514	7.18728	0.00734221	-3.16226	-3.61498	0.327659
ENSMUSG00000037405	0.896142	3.08907	7.18477	0.00735252	3.33984	2.40559	0.327855
ENSMUSG00000003379	1.45182	0.682724	7.182	0.00736387	0.920178	-0.536074	0.327951
ENSMUSG00000109435	-1.24071	-1.81723	7.18073	0.00736905	-2.19218	-1.01948	0.327951
ENSMUSG00000076570	2.46195	-1.62355	7.17975	0.00737308	-3.13108	-3.51601	0.327951
ENSMUSG00000033453	0.669789	5.09227	7.17848	0.00737832	5.26951	4.51254	0.327951
ENSMUSG00000053113	0.678923	4.82067	7.17586	0.00738909	5.06944	4.40136	0.328167
ENSMUSG00000050092	1.0361	2.51429	7.16893	0.00741771	3.06981	2.11313	0.329174
ENSMUSG00000000731	2.14378	-2.43956	7.16531	0.0074327	-2.26038	-3.17532	0.329576
ENSMUSG00000059201	1.32206	-0.465849	7.1457	0.00751438	-0.586325	-1.6435	0.332932
ENSMUSG00000109655	-3.16132	-3.55497	7.11945	0.00762522	-3.99108	-3.08468	0.337573
ENSMUSG00000093589	-1.4851	-2.09815	7.1171	0.00763519	-2.78247	-1.5596	0.337576
ENSMUSG00000099660	-3.11795	-3.50528	7.11657	0.00763747	-3.99108	-3.10554	0.337576
ENSMUSG00000087371	-1.21724	-1.57407	7.11479	0.00764505	-2.37118	-1.37246	0.337642
ENSMUSG00000028240	1.18744	-1.44837	7.10852	0.00767186	-0.983284	-1.83892	0.338557
ENSMUSG00000085256	-3.12733	-3.52947	7.09774	0.00771812	-3.99108	-3.09008	0.340327
ENSMUSG00000046790	-3.21814	-3.61474	7.09493	0.00773025	-3.99108	-3.10113	0.340592
ENSMUSG00000095824	-1.11629	-0.849165	7.08901	0.00775579	-1.3731	-0.270224	0.341183
ENSMUSG00000102509	3.66648	-3.30336	7.08897	0.00775598	-3.13956	-3.61498	0.341183
ENSMUSG00000032315	1.28556	1.62744	7.08489	0.00777365	1.62056	0.273125	0.34169
ENSMUSG00000115235	-3.16414	-3.57197	7.07709	0.00780758	-3.99108	-3.08042	0.342909
ENSMUSG00000107462	-0.795283	3.42355	7.06951	0.00784065	3.07536	4.15546	0.344089
ENSMUSG00000114384	-3.07728	-3.27774	7.0617	0.00787492	-3.85211	-2.52024	0.345134
ENSMUSG00000035923	-1.35272	0.528545	7.06125	0.0078769	-0.472064	0.937663	0.345134
ENSMUSG00000098641	-2.29094	-2.80908	7.04934	0.00792944	-3.41942	-2.06833	0.346944
ENSMUSG00000086090	-3.12701	-3.5458	7.04905	0.00793072	-3.99108	-3.09008	0.346944
ENSMUSG00000022362	-1.21866	-1.78571	7.04281	0.0079584	-2.17028	-1.1235	0.34788
ENSMUSG00000045877	-1.43319	-2.07294	7.03685	0.00798495	-2.65481	-1.4461	0.348766
ENSMUSG00000026070	0.96061	2.76736	7.03147	0.00800895	3.08884	2.10894	0.349539
ENSMUSG00000082485	-3.23595	-3.65318	7.02813	0.00802392	-3.99108	-3.09259	0.349917
ENSMUSG00000000275	0.711669	6.83549	7.00997	0.00810571	7.0713	6.32403	0.35291
ENSMUSG00000030745	1.42665	0.507595	7.00974	0.00810673	0.925949	-0.43961	0.35291
ENSMUSG00000106829	-1.28129	-1.89196	7.00771	0.00811593	-2.34553	-1.1643	0.35291
ENSMUSG00000027995	0.863382	3.18991	7.00726	0.008118	3.47251	2.61487	0.35291
ENSMUSG00000079588	-1.10539	2.0332	6.99669	0.00816604	1.44983	2.64629	0.354703
ENSMUSG00000082135	-1.28023	-1.82911	6.99208	0.0081871	-2.46235	-1.28762	0.354703
ENSMUSG00000026331	-1.56366	-2.1694	6.99206	0.00818719	-2.94676	-1.77103	0.354703
ENSMUSG00000104963	-3.24731	-3.40868	6.99199	0.00818752	-3.91943	-2.68702	0.354703
ENSMUSG00000046031	1.22565	-0.633751	6.99068	0.00819352	-0.353239	-1.36941	0.354703
ENSMUSG00000019577	-0.675527	4.40788	6.98979	0.00819761	4.07976	4.78878	0.354703
ENSMUSG00000102037	1.25516	-0.522733	6.98768	0.00820725	-0.294221	-1.34149	0.354763
ENSMUSG00000076591	1.42875	0.799051	6.9867	0.00821178	0.64578	-0.630529	0.354763
ENSMUSG00000003382	0.65832	5.71899	6.98364	0.00822582	5.97808	5.35777	0.355093
ENSMUSG00000092342	-3.17486	-3.61401	6.9797	0.00824395	-3.99108	-3.10461	0.355599
ENSMUSG00000117247	-1.50245	-2.15945	6.97365	0.00827188	-2.76026	-1.55344	0.356526
ENSMUSG00000102379	-3.02715	-3.21216	6.96996	0.00828893	-3.92001	-2.80457	0.356953
ENSMUSG00000044719	1.9488	-2.40298	6.96873	0.00829465	-1.99545	-2.96452	0.356953
ENSMUSG00000093283	-0.724957	3.88122	6.96499	0.00831199	3.58497	4.6011	0.357422
ENSMUSG00000057903	-1.54236	-2.23085	6.95453	0.00836071	-2.75481	-1.48448	0.359146
ENSMUSG00000030921	0.804759	3.49179	6.95361	0.00836502	3.71942	3.00816	0.359146
ENSMUSG00000076461	3.63087	-3.31354	6.94999	0.00838196	-3.14477	-3.61498	0.359595
ENSMUSG00000031285	-1.10697	-0.838613	6.94449	0.00840778	-1.38247	-0.294545	0.360424
ENSMUSG00000041762	-0.637203	5.27427	6.93125	0.00847024	4.9536	5.5023	0.362
ENSMUSG00000044737	1.05496	2.38272	6.93116	0.00847067	2.87305	1.83951	0.362
ENSMUSG00000044485	-2.83279	-3.13483	6.93105	0.0084712	-3.78712	-2.46398	0.362
ENSMUSG00000110672	-3.22024	-3.67267	6.93104	0.00847125	-3.99108	-3.08572	0.362
ENSMUSG00000039005	0.714709	4.15464	6.92979	0.00847718	4.4527	3.65716	0.362
ENSMUSG00000113905	-3.19096	-3.37615	6.92074	0.00852016	-3.92058	-2.74638	0.363555
ENSMUSG00000022587	0.861505	8.4796	6.91001	0.00857147	8.86375	7.89991	0.365464
ENSMUSG00000062272	-2.79327	-3.13661	6.90481	0.00859642	-3.72589	-2.26319	0.366246
ENSMUSG00000071517	-2.40397	-2.92614	6.90304	0.00860494	-3.4516	-1.99144	0.366257
ENSMUSG00000117576	-3.16358	-3.63156	6.90195	0.00861018	-3.99108	-3.08042	0.366257
ENSMUSG00000096806	-3.16358	-3.63201	6.90064	0.00861648	-3.99108	-3.08042	0.366257
ENSMUSG00000038791	-3.18518	-3.6511	6.89527	0.00864242	-3.99108	-3.09748	0.366681
ENSMUSG00000027358	0.65226	5.56361	6.89464	0.00864547	5.73924	5.01682	0.366681
ENSMUSG00000042874	-1.0825	-1.32304	6.89447	0.00864629	-1.75767	-0.686549	0.366681
ENSMUSG00000049608	1.40227	0.891596	6.89267	0.00865498	1.06885	-0.278814	0.366769
ENSMUSG00000117270	-3.16354	-3.63617	6.88859	0.00867478	-3.99108	-3.08042	0.367066
ENSMUSG00000115674	-3.16354	-3.6362	6.8885	0.00867523	-3.99108	-3.08042	0.367066
ENSMUSG00000103811	-3.22343	-3.69124	6.88462	0.00869407	-3.99108	-3.09252	0.367545
ENSMUSG00000011148	-0.683067	4.25221	6.88344	0.00869981	3.85678	4.56725	0.367545
ENSMUSG00000056035	0.664586	4.86641	6.87848	0.00872399	4.5665	3.7189	0.368063
ENSMUSG00000023349	1.41267	0.67887	6.8782	0.00872534	0.980115	-0.384362	0.368063
ENSMUSG00000060519	0.65301	5.17809	6.87124	0.00875939	5.39608	4.69671	0.369219
ENSMUSG00000087605	-3.17481	-3.65293	6.86875	0.0087716	-3.99108	-3.08768	0.369431
ENSMUSG00000118529	-1.3025	-1.94212	6.8673	0.00877871	-2.41921	-1.2476	0.369431
ENSMUSG00000099906	-1.16581	-0.559176	6.86593	0.00878545	-1.37922	-0.210553	0.369431
ENSMUSG00000027596	3.67213	-3.37149	6.86479	0.00879105	-3.14224	-3.61498	0.369431
ENSMUSG00000071713	1.16523	1.97668	6.85963	0.00881649	2.25288	1.07531	0.370219
ENSMUSG00000070385	-1.31438	0.798188	6.84661	0.00888098	0.251762	1.63249	0.372645
ENSMUSG00000024842	1.93873	-2.37277	6.84021	0.00891285	-2.09459	-3.03496	0.373463
ENSMUSG00000097892	1.15515	-0.881446	6.83999	0.00891393	-0.487241	-1.43339	0.373463
ENSMUSG00000031101	1.38242	0.967151	6.83411	0.00894335	1.28475	-0.0629941	0.374316
ENSMUSG00000026656	1.03152	2.44856	6.83293	0.00894925	2.70107	1.62694	0.374316
ENSMUSG00000031312	-1.20085	1.57452	6.83182	0.00895482	0.888701	2.1652	0.374316
ENSMUSG00000003882	1.38086	0.153539	6.83053	0.00896128	0.552786	-0.727753	0.374316
ENSMUSG00000110849	-3.11132	-3.61064	6.82052	0.00901165	-3.99108	-3.10316	0.375719
ENSMUSG00000090622	-1.22261	-0.255172	6.82035	0.00901248	-0.965741	0.320941	0.375719
ENSMUSG00000086022	-2.94287	-3.26463	6.81981	0.0090152	-3.73298	-2.24093	0.375719
ENSMUSG00000076587	-1.23972	-0.301191	6.81297	0.00904982	-1.3805	-0.421647	0.376632
ENSMUSG00000024079	0.649438	5.21757	6.8128	0.00905068	5.46963	4.86455	0.376632
ENSMUSG00000105636	-1.91043	-2.58901	6.79659	0.0091332	-3.09905	-1.67195	0.379781
ENSMUSG00000101024	-3.16321	-3.67261	6.78387	0.0091985	-3.99108	-3.08042	0.382093
ENSMUSG00000101664	-3.16321	-3.67288	6.78308	0.00920258	-3.99108	-3.08042	0.382093
ENSMUSG00000106839	-3.16319	-3.67472	6.77784	0.00922964	-3.99108	-3.08042	0.38293
ENSMUSG00000106619	-1.07019	-1.08934	6.7752	0.00924329	-1.59134	-0.49135	0.383126
ENSMUSG00000025091	-0.668881	6.66476	6.77426	0.00924818	6.52488	7.05885	0.383126
ENSMUSG00000095248	-3.18065	-3.69284	6.77166	0.00926164	-3.99108	-3.08388	0.383397
ENSMUSG00000075874	-3.15857	-3.67348	6.76781	0.00928164	-3.99108	-3.09295	0.383939
ENSMUSG00000032503	-1.07002	-1.11511	6.76492	0.0092967	-1.64317	-0.619427	0.384275
ENSMUSG00000021061	-0.849816	3.02464	6.75353	0.00935626	2.53587	3.42922	0.386449
ENSMUSG00000074737	-1.20457	1.51831	6.74799	0.00938531	0.913936	2.46814	0.387361
ENSMUSG00000094420	1.11441	2.14263	6.74245	0.00941451	2.12494	0.816647	0.388277
ENSMUSG00000086364	-3.12194	-3.65373	6.728	0.00949107	-3.99108	-3.10405	0.389471
ENSMUSG00000082980	-3.16303	-3.69355	6.72447	0.00950988	-3.99108	-3.08042	0.389471
ENSMUSG00000065287	-3.16303	-3.69355	6.72447	0.00950988	-3.99108	-3.08042	0.389471
ENSMUSG00000082657	-3.16303	-3.69355	6.72447	0.00950988	-3.99108	-3.08042	0.389471
ENSMUSG00000070342	-3.16303	-3.69355	6.72447	0.00950988	-3.99108	-3.08042	0.389471
ENSMUSG00000111182	-3.16303	-3.69355	6.72447	0.00950988	-3.99108	-3.08042	0.389471
ENSMUSG00000054069	-3.16303	-3.69355	6.72447	0.00950988	-3.99108	-3.08042	0.389471
ENSMUSG00000084522	-3.16303	-3.69355	6.72447	0.00950988	-3.99108	-3.08042	0.389471
ENSMUSG00000106024	3.39021	-3.14152	6.72432	0.00951068	-3.26902	-3.61498	0.389471
ENSMUSG00000074272	0.659144	6.17112	6.72376	0.00951367	6.3089	5.71983	0.389471
ENSMUSG00000110027	-2.93609	-3.40637	6.72237	0.00952111	-3.99108	-3.15769	0.389488
ENSMUSG00000086900	-3.14244	-3.67585	6.71902	0.009539	-3.99108	-3.10327	0.389716
ENSMUSG00000089966	-1.05718	-1.22025	6.71682	0.00955078	-1.61623	-0.561899	0.389716
ENSMUSG00000018008	0.939432	2.76753	6.71641	0.00955297	2.94783	1.96875	0.389716
ENSMUSG00000082373	-3.15993	-3.69368	6.71607	0.00955479	-3.99108	-3.08468	0.389716
ENSMUSG00000056144	0.964303	2.66198	6.70665	0.00960541	2.9605	1.96882	0.391493
ENSMUSG00000086474	-1.12412	-0.873006	6.69707	0.00965717	-1.78978	-0.81588	0.393314
ENSMUSG00000106282	-1.18264	-1.78966	6.69171	0.00968623	-2.1288	-1.04101	0.394208
ENSMUSG00000057143	0.669026	4.55376	6.68209	0.00973863	4.8145	4.09116	0.39605
ENSMUSG00000095066	-3.06991	-3.33217	6.67961	0.00975217	-3.95503	-2.96876	0.39631
ENSMUSG00000074001	-1.2882	0.94203	6.65614	0.00988148	0.156852	1.51197	0.401271
ENSMUSG00000089727	3.51417	-3.29078	6.6494	0.0099189	-3.22347	-3.61498	0.402496
ENSMUSG00000115122	-2.57629	-3.0686	6.63272	0.0100122	-3.551	-1.93764	0.405985
ENSMUSG00000049103	1.14001	1.99518	6.62729	0.0100428	2.20199	1.06056	0.406927
ENSMUSG00000052396	0.800965	3.4099	6.62514	0.0100549	3.33708	2.44729	0.407122
ENSMUSG00000112503	-2.2825	-2.85772	6.62251	0.0100698	-3.4529	-2.00931	0.407425
ENSMUSG00000070821	-3.04021	-3.30773	6.61102	0.010135	-3.91995	-2.80457	0.409698
ENSMUSG00000024397	1.22469	1.66632	6.61001	0.0101407	1.88594	0.622956	0.409698
ENSMUSG00000076605	2.82943	-2.92876	6.60664	0.0101599	-2.51867	-3.42346	0.410175
ENSMUSG00000091552	-2.97913	-3.51295	6.60517	0.0101683	-3.99108	-3.14349	0.410217
ENSMUSG00000073764	-0.629311	4.92608	6.60264	0.0101828	4.79224	5.28125	0.410236
ENSMUSG00000105544	-3.0753	-3.65497	6.60249	0.0101836	-3.99108	-3.10049	0.410236
ENSMUSG00000035697	0.861974	3.06845	6.59072	0.0102512	3.24347	2.34851	0.412659
ENSMUSG00000095174	3.61277	-3.40677	6.58272	0.0102973	-3.15124	-3.61498	0.414216
ENSMUSG00000064215	0.664105	6.43148	6.58069	0.0103091	6.65913	5.97232	0.414388
ENSMUSG00000111941	-3.13537	-3.66828	6.57837	0.0103225	-3.99108	-3.16895	0.414628
ENSMUSG00000114422	-2.58243	-3.00692	6.57634	0.0103343	-3.73409	-2.46418	0.4148
ENSMUSG00000105581	-2.99794	-3.55106	6.57155	0.0103622	-3.99108	-3.13723	0.415617
ENSMUSG00000086843	1.42414	-1.81974	6.56705	0.0103884	-1.8814	-2.66998	0.41637
ENSMUSG00000056771	3.38576	-3.19088	6.56159	0.0104203	-3.26911	-3.61498	0.417161
ENSMUSG00000108647	-1.51514	-2.2625	6.55892	0.010436	-2.72761	-1.44126	0.417161
ENSMUSG00000028348	-1.2092	1.41045	6.55876	0.0104369	0.718286	1.99028	0.417161
ENSMUSG00000094002	-2.21084	-2.77867	6.55733	0.0104453	-3.50168	-2.15753	0.417161
ENSMUSG00000067229	1.02409	2.40263	6.55725	0.0104458	2.49165	1.40095	0.417161
ENSMUSG00000092247	3.40213	-3.21589	6.53661	0.0105676	-3.2651	-3.61498	0.421551
ENSMUSG00000112314	-3.07458	-3.67887	6.53607	0.0105709	-3.99108	-3.10049	0.421551
ENSMUSG00000069893	1.36859	0.2936	6.53315	0.0105882	0.562125	-0.711072	0.421939
ENSMUSG00000044694	0.678968	4.3101	6.52251	0.0106517	4.53017	3.80231	0.424166
ENSMUSG00000055109	-2.80513	-3.18332	6.51451	0.0106998	-3.79068	-2.46418	0.425772
ENSMUSG00000099510	-2.97876	-3.54918	6.51201	0.0107149	-3.99108	-3.14349	0.426067
ENSMUSG00000098214	-1.34936	-2.02565	6.49745	0.0108029	-2.62166	-1.51268	0.429261
ENSMUSG00000010492	-1.13185	-0.497663	6.49237	0.0108338	-1.06903	0.113781	0.430181
ENSMUSG00000063193	1.16816	-0.908916	6.48986	0.0108491	-0.912749	-1.79981	0.43048
ENSMUSG00000027962	0.910045	2.81852	6.48635	0.0108706	3.0445	2.07377	0.431023
ENSMUSG00000099663	-2.96377	-3.52999	6.48411	0.0108843	-3.99108	-3.17669	0.431122
ENSMUSG00000090066	-0.962474	2.45373	6.48285	0.010892	1.68038	2.73651	0.431122
ENSMUSG00000076749	1.17093	-1.26612	6.48194	0.0108976	-1.21627	-2.07447	0.431122
ENSMUSG00000080923	-1.04008	-1.07351	6.48087	0.0109042	-1.48839	-0.414508	0.431122
ENSMUSG00000083823	-2.86094	-3.21082	6.47867	0.0109177	-3.8468	-2.62585	0.431349
ENSMUSG00000116866	-2.96873	-3.53781	6.47701	0.0109279	-3.99108	-3.17633	0.431446
ENSMUSG00000040253	0.637013	5.01295	6.4716	0.0109612	5.26925	4.77243	0.432452
ENSMUSG00000037860	1.35928	0.40012	6.45124	0.0110875	0.894809	-0.422899	0.437124
ENSMUSG00000002500	-1.17893	1.51568	6.44206	0.0111449	0.756554	2.00324	0.438592
ENSMUSG00000049988	1.35905	0.366216	6.44193	0.0111458	0.726559	-0.541981	0.438592
ENSMUSG00000021322	1.21132	-0.479409	6.4415	0.0111484	-0.219888	-1.29936	0.438592
ENSMUSG00000104501	-2.91938	-3.50401	6.4342	0.0111944	-3.99108	-3.16106	0.440087
ENSMUSG00000113679	-1.15375	-1.63533	6.43213	0.0112074	-2.27627	-1.28888	0.440087
ENSMUSG00000117434	-2.59528	-3.04695	6.43168	0.0112102	-3.72619	-2.42732	0.440087
ENSMUSG00000101942	3.47694	-3.33145	6.42045	0.0112813	-3.22706	-3.61498	0.442565
ENSMUSG00000107784	-3.04477	-3.69867	6.40717	0.011366	-3.99108	-3.10925	0.445573
ENSMUSG00000030623	-1.21372	1.30155	6.40121	0.0114043	0.643947	2.16508	0.446757
ENSMUSG00000036198	-2.67032	-3.09584	6.39507	0.0114437	-3.7876	-2.51717	0.447927
ENSMUSG00000109839	-3.04821	-3.68348	6.39406	0.0114503	-3.99108	-3.12012	0.447927
ENSMUSG00000100150	1.4872	-2.06804	6.39155	0.0114665	-1.70163	-2.60439	0.448244
ENSMUSG00000042333	1.35854	0.515075	6.37853	0.0115509	0.856008	-0.432474	0.450667
ENSMUSG00000105053	1.90284	-2.25067	6.37825	0.0115528	-2.45559	-3.1855	0.450667
ENSMUSG00000022843	0.628736	5.17578	6.37823	0.0115529	5.36367	4.68938	0.450667
ENSMUSG00000041476	-0.898716	2.67851	6.36053	0.0116687	2.13536	3.08109	0.454567
ENSMUSG00000101546	-1.08652	-1.60467	6.36045	0.0116692	-1.93182	-0.913105	0.454567
ENSMUSG00000092147	-2.93454	-3.55408	6.35269	0.0117204	-3.99108	-3.15769	0.456019
ENSMUSG00000037157	1.01414	2.36517	6.3523	0.0117229	2.67011	1.73882	0.456019
ENSMUSG00000112592	-2.91548	-3.53934	6.33825	0.0118161	-3.99108	-3.16532	0.459196
ENSMUSG00000002831	-0.620278	4.83869	6.33732	0.0118223	4.41626	5.02924	0.459196
ENSMUSG00000057074	1.04494	2.24458	6.33547	0.0118347	2.58462	1.61963	0.459196
ENSMUSG00000104010	-2.97484	-3.33344	6.33501	0.0118377	-3.85191	-2.56977	0.459196
ENSMUSG00000018654	1.22605	1.53377	6.32893	0.0118784	1.85125	0.631728	0.460451
ENSMUSG00000107062	-2.95731	-3.5701	6.3255	0.0119014	-3.99108	-3.18875	0.461016
ENSMUSG00000069792	1.21241	-0.411867	6.32428	0.0119096	-0.141917	-1.19274	0.461016
ENSMUSG00000076518	2.23488	-2.28384	6.31502	0.0119719	-2.90822	-3.42082	0.463107
ENSMUSG00000086621	-2.91864	-3.55326	6.3129	0.0119863	-3.99108	-3.16106	0.463338
ENSMUSG00000094335	1.14669	1.89589	6.29615	0.0121	1.61131	0.338118	0.467113
ENSMUSG00000038763	-0.829975	2.97679	6.29604	0.0121008	2.51772	3.47556	0.467113
ENSMUSG00000037321	0.679648	6.92454	6.29385	0.0121158	7.21746	6.7325	0.467367
ENSMUSG00000035296	-1.10909	1.77965	6.29209	0.0121278	1.03548	2.21197	0.467505
ENSMUSG00000115676	-3.18604	-3.51862	6.28748	0.0121594	-3.92075	-2.74254	0.468397
ENSMUSG00000106035	-1.0573	-0.83594	6.2795	0.0122143	-1.42122	-0.323074	0.46997
ENSMUSG00000105011	-2.91883	-3.2995	6.27908	0.0122171	-3.85665	-2.64323	0.46997
ENSMUSG00000027559	-0.619363	6.14827	6.2726	0.0122619	5.50649	6.17929	0.471156
ENSMUSG00000026822	1.32475	0.259796	6.27216	0.012265	0.829051	-0.378354	0.471156
ENSMUSG00000115060	-3.14432	-3.48477	6.26662	0.0123034	-3.92001	-2.75091	0.472306
ENSMUSG00000051638	-2.93981	-3.59868	6.25775	0.0123651	-3.99108	-3.17816	0.474348
ENSMUSG00000102838	-2.93415	-3.59387	6.25568	0.0123796	-3.99108	-3.15769	0.474574
ENSMUSG00000079174	-2.8557	-3.51058	6.25035	0.0124169	-3.99108	-3.17447	0.475492
ENSMUSG00000091102	-2.58649	-3.0998	6.24981	0.0124207	-3.68076	-2.34906	0.475492
ENSMUSG00000018845	-0.892984	2.66641	6.24245	0.0124724	2.13241	3.05852	0.476841
ENSMUSG00000085683	0.631456	4.83716	6.24235	0.0124731	5.12116	4.40643	0.476841
ENSMUSG00000032021	1.56499	-2.16524	6.23402	0.0125319	-1.82072	-2.72146	0.478759
ENSMUSG00000067813	0.836382	3.06267	6.21948	0.0126352	3.41609	2.51405	0.482373
ENSMUSG00000103084	-1.9177	-2.66289	6.21773	0.0126477	-3.14929	-1.77104	0.482517
ENSMUSG00000065068	-2.93396	-3.61356	6.20814	0.0127164	-3.99108	-3.15769	0.484805
ENSMUSG00000109899	1.10122	-0.954389	6.20399	0.0127463	-0.683958	-1.57139	0.485609
ENSMUSG00000013653	3.31243	-3.23629	6.19163	0.0128356	-3.30892	-3.61498	0.488676
ENSMUSG00000116358	-1.26259	0.450774	6.1864	0.0128736	-0.406351	1.12675	0.489789
ENSMUSG00000067771	-2.02463	-2.61084	6.18234	0.0129031	-3.53832	-2.40949	0.490575
ENSMUSG00000103772	-3.12834	-3.47713	6.17995	0.0129206	-3.92388	-2.88169	0.490904
ENSMUSG00000022321	-1.6239	-2.35378	6.17682	0.0129435	-3.06045	-1.83598	0.491437
ENSMUSG00000091468	-3.03349	-3.40768	6.17018	0.0129921	-3.91985	-2.80457	0.492946
ENSMUSG00000110874	-2.93377	-3.63254	6.16262	0.0130478	-3.99108	-3.15769	0.49472
ENSMUSG00000073631	3.46627	-3.4051	6.15622	0.0130951	-3.24867	-3.61498	0.496142
ENSMUSG00000060807	1.29266	0.112034	6.15512	0.0131032	0.625778	-0.485291	0.496142
ENSMUSG00000116719	-2.10138	-2.70982	6.15161	0.0131292	-3.5352	-2.35003	0.496789
ENSMUSG00000067231	0.718257	7.51541	6.14331	0.013191	7.77814	6.95822	0.498786
ENSMUSG00000085742	-2.91314	-3.61826	6.13905	0.0132228	-3.99108	-3.17296	0.499648
ENSMUSG00000022500	0.614124	5.4804	6.13371	0.0132629	5.6374	4.94194	0.50082
ENSMUSG00000028874	1.32585	0.354846	6.1321	0.0132749	0.632807	-0.589364	0.500934
ENSMUSG00000076757	1.52581	-2.08617	6.12542	0.0133252	-1.92882	-2.77874	0.502263
ENSMUSG00000030205	-1.01682	-0.929852	6.12501	0.0133282	-1.29255	-0.203787	0.502263
ENSMUSG00000079455	3.51482	-3.46497	6.12169	0.0133533	-3.21185	-3.61498	0.502866
ENSMUSG00000038330	-2.93359	-3.65198	6.11632	0.0133939	-3.99108	-3.15769	0.503784
ENSMUSG00000054666	-2.92076	-3.63844	6.11461	0.0134069	-3.99108	-3.16788	0.503784
ENSMUSG00000046607	-1.12052	-1.76985	6.11446	0.013408	-2.04902	-1.0943	0.503784
ENSMUSG00000052271	-0.612648	4.74672	6.11367	0.013414	4.54083	5.03543	0.503784
ENSMUSG00000033065	-0.602909	5.87283	6.11202	0.0134265	5.50973	6.15979	0.503823
ENSMUSG00000081143	-2.90205	-3.62045	6.11114	0.0134332	-3.99108	-3.1753	0.503823
ENSMUSG00000049604	-2.93353	-3.65842	6.10106	0.0135101	-3.99108	-3.15769	0.506132
ENSMUSG00000112763	-2.93353	-3.65858	6.10067	0.013513	-3.99108	-3.15769	0.506132
ENSMUSG00000113121	-2.94165	-3.35445	6.09754	0.0135371	-3.85223	-2.61459	0.50669
ENSMUSG00000094125	-1.00012	-1.35	6.09573	0.0135509	-1.55333	-0.602819	0.506865
ENSMUSG00000025537	-1.24803	0.705794	6.09132	0.0135848	-0.0352261	1.28663	0.50779
ENSMUSG00000030579	1.08838	2.0019	6.08972	0.013597	2.23684	1.12136	0.507906
ENSMUSG00000003476	-1.2439	0.345059	6.08625	0.0136238	-0.3971	0.898778	0.508301
ENSMUSG00000045179	-1.03724	-1.32171	6.08597	0.0136259	-1.88812	-0.884606	0.508301
ENSMUSG00000109025	-2.86767	-3.59678	6.07762	0.0136905	-3.99108	-3.18046	0.510368
ENSMUSG00000025141	-1.17136	-0.149128	6.07574	0.0137051	-0.757385	0.447479	0.510567
ENSMUSG00000025839	-2.9334	-3.67264	6.06748	0.0137693	-3.99108	-3.15769	0.512062
ENSMUSG00000107354	-2.9334	-3.67324	6.06606	0.0137804	-3.99108	-3.15769	0.512062
ENSMUSG00000109284	-2.5233	-3.05013	6.06536	0.0137859	-3.7235	-2.43992	0.512062
ENSMUSG00000075202	-2.93486	-3.67282	6.06524	0.0137868	-3.99108	-3.16922	0.512062
ENSMUSG00000030528	-0.67475	3.89192	6.06327	0.0138022	3.78148	4.37521	0.512062
ENSMUSG00000082528	-1.57177	-2.39872	6.06255	0.0138078	-2.76248	-1.4749	0.512062
ENSMUSG00000068234	-2.93338	-3.67484	6.06229	0.0138098	-3.99108	-3.15769	0.512062
ENSMUSG00000084839	-1.18224	-1.67951	6.06105	0.0138195	-2.51733	-1.59658	0.51208
ENSMUSG00000065427	-2.93337	-3.67597	6.05964	0.0138306	-3.99108	-3.15769	0.512129
ENSMUSG00000033182	-1.03583	-0.870971	6.05852	0.0138393	-1.47829	-0.421578	0.512129
ENSMUSG00000104221	-2.91332	-3.65767	6.04944	0.0139107	-3.99108	-3.17762	0.514427
ENSMUSG00000021091	0.848448	2.94417	6.04518	0.0139443	3.32582	2.4312	0.515326
ENSMUSG00000098207	0.609461	5.3784	6.04228	0.0139673	5.57865	4.88986	0.515831
ENSMUSG00000116290	-2.85263	-3.59878	6.03783	0.0140025	-3.99108	-3.17447	0.516789
ENSMUSG00000085798	-2.95636	-3.36987	6.03567	0.0140196	-3.92059	-2.84091	0.517076
ENSMUSG00000001566	-1.06507	-0.587406	6.03241	0.0140455	-0.966589	0.0335401	0.517688
ENSMUSG00000101532	-2.64016	-3.12921	6.02673	0.0140908	-3.79125	-2.56977	0.518921
ENSMUSG00000045350	-2.88113	-3.63482	6.02587	0.0140977	-3.99108	-3.17203	0.518921
ENSMUSG00000114345	-2.95038	-3.71331	6.02409	0.0141119	-3.99108	-3.15215	0.519099
ENSMUSG00000029992	0.764904	8.10104	6.01937	0.0141497	8.29585	7.47236	0.519894
ENSMUSG00000109456	-2.93321	-3.69358	6.01836	0.0141578	-3.99108	-3.15769	0.519894
ENSMUSG00000098469	-2.95298	-3.7141	6.01788	0.0141616	-3.99108	-3.16116	0.519894
ENSMUSG00000107246	-2.93319	-3.69571	6.0134	0.0141977	-3.99108	-3.15769	0.520873
ENSMUSG00000113669	1.41984	-1.98237	6.01062	0.01422	-1.84519	-2.66979	0.521326
ENSMUSG00000078945	0.644404	4.39666	6.00851	0.014237	4.59138	3.88926	0.521326
ENSMUSG00000098112	1.22782	1.36277	6.00836	0.0142382	1.67914	0.472639	0.521326
ENSMUSG00000032942	-1.20511	0.0974827	6.00288	0.0142825	-0.444556	0.820601	0.522321
ENSMUSG00000081769	1.31205	0.538753	6.00267	0.0142842	0.964638	-0.2974	0.522321
ENSMUSG00000075602	0.609405	5.15542	5.99219	0.0143694	5.33739	4.64825	0.525089
ENSMUSG00000042817	1.12159	-0.694083	5.99066	0.0143818	-0.457314	-1.41449	0.525196
ENSMUSG00000055978	0.666526	6.98029	5.98782	0.014405	7.20492	6.46713	0.525696
ENSMUSG00000075112	-2.93898	-3.71462	5.9829	0.0144453	-3.99108	-3.17816	0.52682
ENSMUSG00000087057	3.40049	-3.41301	5.97934	0.0144744	-3.23698	-3.61498	0.526835
ENSMUSG00000103241	-2.93302	-3.71481	5.96899	0.0145597	-3.99108	-3.15769	0.526835
ENSMUSG00000096848	-2.93302	-3.71481	5.96899	0.0145597	-3.99108	-3.15769	0.526835
ENSMUSG00000064604	-2.93302	-3.71481	5.96899	0.0145597	-3.99108	-3.15769	0.526835
ENSMUSG00000108011	-2.93302	-3.71481	5.96899	0.0145597	-3.99108	-3.15769	0.526835
ENSMUSG00000060688	-2.93302	-3.71481	5.96899	0.0145597	-3.99108	-3.15769	0.526835
ENSMUSG00000109921	-2.93302	-3.71481	5.96899	0.0145597	-3.99108	-3.15769	0.526835
ENSMUSG00000054033	-2.93302	-3.71481	5.96899	0.0145597	-3.99108	-3.15769	0.526835
ENSMUSG00000111652	-2.93302	-3.71481	5.96899	0.0145597	-3.99108	-3.15769	0.526835
ENSMUSG00000072709	-2.93302	-3.71481	5.96899	0.0145597	-3.99108	-3.15769	0.526835
ENSMUSG00000029184	-2.93302	-3.71481	5.96899	0.0145597	-3.99108	-3.15769	0.526835
ENSMUSG00000117482	-2.93302	-3.71481	5.96899	0.0145597	-3.99108	-3.15769	0.526835
ENSMUSG00000096337	-0.986552	-1.04897	5.96554	0.0145881	-1.31479	-0.3534	0.527443
ENSMUSG00000114479	-2.91134	-3.69365	5.96465	0.0145955	-3.99108	-3.16254	0.527443
ENSMUSG00000042816	-2.2393	-2.85089	5.95472	0.014678	-3.60851	-2.38969	0.530079
ENSMUSG00000116255	-3.15548	-3.57399	5.95212	0.0146996	-3.92059	-2.74585	0.530515
ENSMUSG00000101234	3.38587	-3.4039	5.94765	0.0147369	-3.26826	-3.61498	0.531515
ENSMUSG00000083149	-2.88611	-3.6762	5.94309	0.0147751	-3.99108	-3.17163	0.532547
ENSMUSG00000112960	-2.89995	-3.69414	5.93497	0.0148433	-3.99108	-3.17547	0.534485
ENSMUSG00000089663	-1.02938	-1.41112	5.9344	0.0148481	-1.9102	-0.946538	0.534485
ENSMUSG00000092919	-2.91539	-3.71547	5.92535	0.0149246	-3.99108	-3.17896	0.536889
ENSMUSG00000025207	0.634647	4.47403	5.91641	0.0150005	4.48899	3.82415	0.539268
ENSMUSG00000076761	3.49317	-3.51864	5.91051	0.0150508	-3.22447	-3.61498	0.540728
ENSMUSG00000076571	3.16002	-3.18247	5.90774	0.0150745	-3.32902	-3.61498	0.540953
ENSMUSG00000097919	-1.83725	-2.664	5.9075	0.0150766	-2.98054	-1.69811	0.540953
ENSMUSG00000097713	3.41877	-3.44899	5.90616	0.0150881	-3.26276	-3.61498	0.541014
ENSMUSG00000114636	3.27366	-3.30644	5.89844	0.0151543	-3.31038	-3.61498	0.543038
ENSMUSG00000101023	-1.13829	-1.90193	5.88083	0.0153066	-2.04614	-0.85979	0.548142
ENSMUSG00000050272	-1.23528	-1.92705	5.87481	0.015359	-2.54317	-1.51718	0.549661
ENSMUSG00000101711	-2.83985	-3.65747	5.87369	0.0153688	-3.99108	-3.17742	0.549661
ENSMUSG00000054247	-1.5174	-2.33396	5.85736	0.0155121	-2.85999	-1.62457	0.554426
ENSMUSG00000047990	0.625772	4.5475	5.85153	0.0155635	4.72706	4.03347	0.555907
ENSMUSG00000104955	1.04997	-1.08094	5.84678	0.0156056	-0.726505	-1.58513	0.557052
ENSMUSG00000105119	-2.86502	-3.69689	5.84419	0.0156286	-3.99108	-3.18046	0.557514
ENSMUSG00000097406	-3.02108	-3.48206	5.84288	0.0156402	-3.92059	-2.81772	0.557569
ENSMUSG00000085845	-2.82882	-3.66118	5.83867	0.0156777	-3.99108	-3.18036	0.558025
ENSMUSG00000031640	-2.86181	-3.67797	5.83858	0.0156785	-3.99108	-3.18003	0.558025
ENSMUSG00000102626	-1.48916	-2.32666	5.8374	0.015689	-2.77375	-1.48283	0.558025
ENSMUSG00000032495	-1.17509	1.19618	5.83693	0.0156932	0.495609	1.73679	0.558025
ENSMUSG00000033872	-1.29652	-2.10185	5.82371	0.0158116	-2.50302	-1.35267	0.561873
ENSMUSG00000111312	-1.01194	-0.820167	5.82094	0.0158365	-1.27498	-0.289752	0.562397
ENSMUSG00000059205	-2.88483	-3.71888	5.81752	0.0158673	-3.99108	-3.17281	0.562791
ENSMUSG00000028158	0.600113	5.61901	5.81746	0.0158678	5.11776	4.29628	0.562791
ENSMUSG00000052730	-2.72466	-3.47799	5.81475	0.0158923	-3.99108	-3.23193	0.563131
ENSMUSG00000053081	-2.74128	-3.26715	5.81415	0.0158977	-3.79184	-2.5161	0.563131
ENSMUSG00000064414	-2.65665	-3.37059	5.80373	0.0159922	-3.99108	-3.24065	0.566115
ENSMUSG00000095928	-2.99185	-3.46263	5.80086	0.0160183	-3.91938	-2.80934	0.56668
ENSMUSG00000033220	0.771483	3.26613	5.79894	0.0160359	3.26629	2.51274	0.566713
ENSMUSG00000115267	-2.2065	-2.92111	5.79851	0.0160397	-3.45129	-2.03547	0.566713
ENSMUSG00000105540	-0.989785	-1.04513	5.79514	0.0160705	-1.5098	-0.464735	0.567149
ENSMUSG00000027513	-0.666678	3.84261	5.79492	0.0160725	3.34707	4.04022	0.567149
ENSMUSG00000081650	-2.78246	-3.5369	5.79336	0.0160868	-3.99108	-3.25169	0.567292
ENSMUSG00000045667	-0.941621	2.3153	5.78843	0.016132	1.57296	2.57411	0.568523
ENSMUSG00000047591	-1.21747	0.503462	5.78705	0.0161446	-0.137878	1.17615	0.568609
ENSMUSG00000098146	-1.40677	-2.1888	5.77773	0.0162305	-2.82044	-1.69391	0.571269
ENSMUSG00000087021	-2.86484	-3.71973	5.76726	0.0163274	-3.99108	-3.19405	0.574318
ENSMUSG00000066510	-1.05966	-1.73295	5.76217	0.0163748	-1.91804	-0.876863	0.57562
ENSMUSG00000009075	-1.74215	-2.48962	5.75772	0.0164163	-3.30525	-2.10667	0.576713
ENSMUSG00000053175	0.609249	4.75973	5.75623	0.0164303	4.98533	4.45187	0.576838
ENSMUSG00000049723	1.28009	0.379629	5.74719	0.016515	0.717335	-0.486069	0.579335
ENSMUSG00000043932	2.06513	-2.60367	5.74578	0.0165283	-2.30794	-3.17155	0.579335
ENSMUSG00000115920	-1.07974	-1.70341	5.74531	0.0165327	-2.13044	-1.13724	0.579335
ENSMUSG00000098323	-2.78163	-3.60869	5.74128	0.0165707	-3.99108	-3.20432	0.580298
ENSMUSG00000086040	-0.751895	3.20382	5.73987	0.0165841	2.79993	3.69598	0.5804
ENSMUSG00000086770	-2.82185	-3.70031	5.73631	0.0166177	-3.99108	-3.18183	0.581026
ENSMUSG00000076467	3.14839	-3.24947	5.73576	0.0166229	-2.80442	-3.51546	0.581026
ENSMUSG00000020067	-0.859886	2.64728	5.72929	0.0166842	2.1264	3.03206	0.582803
ENSMUSG00000085317	-0.918675	2.38212	5.72325	0.0167417	1.96944	3.18461	0.584353
ENSMUSG00000046480	-0.974182	2.13474	5.72242	0.0167497	1.89815	2.812	0.584353
ENSMUSG00000073412	1.20673	-0.152895	5.71995	0.0167732	0.108255	-0.989086	0.584805
ENSMUSG00000108678	-1.30761	-2.08471	5.71639	0.0168072	-2.67468	-1.6271	0.585624
ENSMUSG00000024503	-0.990123	2.08139	5.70848	0.0168832	1.30037	2.18629	0.586735
ENSMUSG00000115798	3.2959	-3.40121	5.70826	0.0168852	-3.30718	-3.61498	0.586735
ENSMUSG00000114610	-0.972866	-1.12974	5.70809	0.0168869	-1.50568	-0.458372	0.586735
ENSMUSG00000086219	-2.08283	-2.8194	5.70803	0.0168875	-3.45203	-2.14364	0.586735
ENSMUSG00000105443	-2.85832	-3.66824	5.70756	0.016892	-3.99108	-3.24636	0.586735
ENSMUSG00000103610	-2.94844	-3.44747	5.70521	0.0169146	-3.85223	-2.58219	0.587154
ENSMUSG00000064493	-2.84825	-3.72189	5.70406	0.0169257	-3.99108	-3.18405	0.587169
ENSMUSG00000108173	-3.00321	-3.49856	5.70113	0.016954	-3.91938	-2.80457	0.587785
ENSMUSG00000111765	-2.98408	-3.49103	5.69994	0.0169655	-3.92058	-2.83102	0.587817
ENSMUSG00000047298	-1.49219	-2.27336	5.69745	0.0169896	-2.97809	-1.8488	0.588136
ENSMUSG00000039257	0.595928	5.84937	5.69679	0.0169959	6.02104	5.36009	0.588136
ENSMUSG00000096561	-2.82115	-3.7191	5.69405	0.0170225	-3.99108	-3.18183	0.588689
ENSMUSG00000076589	3.41643	-3.53808	5.69103	0.0170518	-3.19911	-3.61498	0.589335
ENSMUSG00000079563	1.20913	-0.114688	5.68937	0.017068	0.195419	-0.882393	0.589525
ENSMUSG00000024679	1.25865	0.175664	5.68688	0.0170922	0.443661	-0.727965	0.589995
ENSMUSG00000081829	3.29631	-3.41792	5.68577	0.0171031	-3.28007	-3.61498	0.590002
ENSMUSG00000101016	-1.5015	-2.27064	5.68278	0.0171322	-3.068	-1.94369	0.590642
ENSMUSG00000076621	2.02503	-2.37564	5.67932	0.0171661	-2.7221	-3.32943	0.59144
ENSMUSG00000023968	-1.15654	-1.88415	5.67704	0.0171883	-2.34639	-1.32624	0.59184
ENSMUSG00000068373	-0.979459	-1.31127	5.67226	0.0172352	-1.7067	-0.726688	0.593085
ENSMUSG00000091572	-1.42218	-2.27044	5.66918	0.0172655	-2.72855	-1.52893	0.59376
ENSMUSG00000000435	-1.97601	-2.69255	5.66581	0.0172988	-3.50074	-2.29705	0.594535
ENSMUSG00000091814	-2.87102	-3.72718	5.6608	0.0173482	-3.99108	-3.23674	0.595645
ENSMUSG00000025488	-1.16927	1.12052	5.66036	0.0173525	0.28835	1.51544	0.595645
ENSMUSG00000107599	-1.38896	-2.19596	5.65552	0.0174005	-2.78312	-1.6345	0.596922
ENSMUSG00000025519	-2.77929	-3.30897	5.65216	0.0174339	-3.85339	-2.69542	0.597699
ENSMUSG00000096011	-2.71718	-3.20826	5.64948	0.0174605	-3.91943	-2.93646	0.598241
ENSMUSG00000004366	-0.629345	6.96865	5.64537	0.0175015	6.70141	7.2165	0.599276
ENSMUSG00000066515	-2.89074	-3.42172	5.64179	0.0175373	-3.85663	-2.68122	0.599893
ENSMUSG00000049721	0.60818	6.30917	5.6414	0.0175412	6.5681	5.86529	0.599893
ENSMUSG00000079396	-2.49798	-3.11447	5.63179	0.0176376	-3.70654	-2.5242	0.602819
ENSMUSG00000101483	-2.86063	-3.71103	5.62712	0.0176847	-3.99108	-3.24636	0.604056
ENSMUSG00000117930	-2.97465	-3.49893	5.62503	0.0177058	-3.92388	-2.87336	0.604404
ENSMUSG00000086822	-1.73477	-2.57518	5.62373	0.0177189	-3.09891	-1.80367	0.604479
ENSMUSG00000081412	-1.99683	-2.7772	5.61874	0.0177694	-3.35256	-2.06165	0.605832
ENSMUSG00000030365	1.06043	-1.12964	5.61077	0.0178504	-1.02813	-1.83912	0.607903
ENSMUSG00000107148	-2.71745	-3.55049	5.6106	0.0178521	-3.99108	-3.25321	0.607903
ENSMUSG00000021423	1.22199	1.12698	5.60085	0.0179518	1.48069	0.260863	0.610922
ENSMUSG00000094766	3.30404	-3.46705	5.59803	0.0179806	-3.24713	-3.61498	0.611529
ENSMUSG00000085162	-2.88163	-3.40931	5.59656	0.0179958	-3.8555	-2.70365	0.61167
ENSMUSG00000085779	-1.00664	1.95095	5.59316	0.0180308	1.45377	2.45619	0.612435
ENSMUSG00000072778	-2.86561	-3.39717	5.59222	0.0180404	-3.91985	-2.88686	0.612435
ENSMUSG00000026729	-2.63188	-3.21115	5.59103	0.0180527	-3.788	-2.59504	0.612478
ENSMUSG00000066684	1.07141	-1.45075	5.58644	0.0181	-1.15816	-1.95934	0.613708
ENSMUSG00000099708	-1.12213	-1.81412	5.58271	0.0181387	-2.30337	-1.31492	0.614338
ENSMUSG00000011034	0.608491	4.61311	5.58153	0.0181509	4.43548	3.70832	0.614338
ENSMUSG00000043230	-1.48099	-2.32054	5.58144	0.0181518	-2.88736	-1.71855	0.614338
ENSMUSG00000101061	-0.974788	-0.974381	5.57826	0.0181848	-1.42134	-0.360724	0.615041
ENSMUSG00000078173	-2.65695	-3.43366	5.5773	0.0181948	-3.99108	-3.28521	0.615041
ENSMUSG00000107745	-2.66068	-3.24496	5.57515	0.0182171	-3.78964	-2.58688	0.615422
ENSMUSG00000086717	-2.74644	-3.6334	5.56809	0.0182907	-3.99108	-3.22421	0.617253
ENSMUSG00000094777	0.608476	4.56842	5.56711	0.018301	4.8683	4.20547	0.617253
ENSMUSG00000099009	1.11809	-0.393949	5.56675	0.0183047	0.15045	-0.812815	0.617253
ENSMUSG00000025059	0.59302	6.01266	5.56452	0.0183281	6.2246	5.67274	0.617665
ENSMUSG00000095740	-2.79539	-3.34409	5.5629	0.018345	-3.85339	-2.69379	0.617862
ENSMUSG00000073821	3.28451	-3.44727	5.56046	0.0183706	-3.3135	-3.61498	0.618347
ENSMUSG00000114836	-0.994109	-1.55947	5.54986	0.0184822	-1.7918	-0.832405	0.621726
ENSMUSG00000117585	-1.06541	-1.74776	5.54861	0.0184954	-2.07342	-1.10011	0.621792
ENSMUSG00000035547	0.638016	6.93711	5.54663	0.0185163	7.2035	6.58506	0.622118
ENSMUSG00000092675	-2.80856	-3.69344	5.54514	0.0185321	-3.99108	-3.25257	0.622273
ENSMUSG00000062553	-1.31745	-2.15398	5.53987	0.018588	-2.62659	-1.52264	0.62377
ENSMUSG00000045631	-2.74559	-3.27654	5.53267	0.0186646	-3.91995	-2.93646	0.625964
ENSMUSG00000029368	0.697534	7.71366	5.53136	0.0186786	7.94993	7.24571	0.626053
ENSMUSG00000089722	1.39467	-2.12112	5.52762	0.0187186	-1.68885	-2.55523	0.627017
ENSMUSG00000074375	3.41587	-3.58122	5.52313	0.0187666	-3.30122	-3.61498	0.628246
ENSMUSG00000028602	1.81694	-2.40701	5.51902	0.0188108	-2.36177	-3.10167	0.629345
ENSMUSG00000044867	1.30685	-1.96598	5.51694	0.0188331	-1.70686	-2.51969	0.629488
ENSMUSG00000049858	0.651978	7.16117	5.51495	0.0188546	7.32069	6.6287	0.629488
ENSMUSG00000108865	-1.03567	-1.60484	5.51484	0.0188558	-2.09979	-1.09739	0.629488
ENSMUSG00000107292	-2.8147	-3.35004	5.51441	0.0188605	-3.92075	-2.96713	0.629488
ENSMUSG00000110019	-2.68236	-3.56021	5.51169	0.0188898	-3.99108	-3.24246	0.630087
ENSMUSG00000030495	-0.992325	-0.745228	5.50961	0.0189123	-1.18083	-0.145316	0.630459
ENSMUSG00000110225	-2.66094	-3.53572	5.50792	0.0189306	-3.99108	-3.23898	0.63069
ENSMUSG00000108179	-2.78759	-3.68943	5.50555	0.0189562	-3.99108	-3.25169	0.631166
ENSMUSG00000029826	0.583398	5.74523	5.50132	0.0190021	5.9322	5.28441	0.632312
ENSMUSG00000111913	3.29722	-3.49205	5.50015	0.0190148	-3.27652	-3.61498	0.632357
ENSMUSG00000029138	-2.67636	-3.56005	5.4929	0.0190938	-3.99108	-3.25652	0.634603
ENSMUSG00000045322	1.05046	-0.841574	5.49063	0.0191186	-0.627697	-1.50403	0.635048
ENSMUSG00000106492	-2.67612	-3.56446	5.48705	0.0191578	-3.99108	-3.25505	0.635969
ENSMUSG00000008658	-1.17072	0.224886	5.48256	0.0192071	-0.456502	0.759603	0.637223
ENSMUSG00000083404	-2.74871	-3.65764	5.48005	0.0192347	-3.99108	-3.25287	0.637759
ENSMUSG00000102887	3.24508	-3.4324	5.47878	0.0192487	-3.35167	-3.61498	0.637841
ENSMUSG00000052058	-2.77609	-3.69092	5.47572	0.0192824	-3.99108	-3.24867	0.638437
ENSMUSG00000027887	-0.940043	2.20149	5.47506	0.0192897	1.68311	2.73177	0.638437
ENSMUSG00000089281	3.22198	-3.41237	5.47221	0.0193212	-3.3524	-3.61498	0.639097
ENSMUSG00000117797	-2.66766	-3.56321	5.46943	0.0193519	-3.99108	-3.25266	0.639732
ENSMUSG00000087474	-2.90906	-3.47729	5.46619	0.0193878	-3.91943	-2.84272	0.640537
ENSMUSG00000047592	1.05899	-0.721926	5.46467	0.0194047	-0.470446	-1.35418	0.640712
ENSMUSG00000021886	1.2497	0.431483	5.46133	0.0194419	0.732654	-0.471757	0.641545
ENSMUSG00000112410	-2.65688	-3.55612	5.46032	0.019453	-3.99108	-3.24327	0.641545
ENSMUSG00000082940	3.112	-3.28878	5.45622	0.0194987	-3.39903	-3.61498	0.641981
ENSMUSG00000097651	-1.07945	-1.68174	5.4559	0.0195024	-2.30357	-1.38396	0.641981
ENSMUSG00000076583	1.19507	-0.446685	5.45527	0.0195094	-1.03808	-1.96504	0.641981
ENSMUSG00000112041	-1.11472	-1.76852	5.4544	0.0195191	-2.41928	-1.44932	0.641981
ENSMUSG00000048621	1.25508	-1.87961	5.45373	0.0195265	-1.70053	-2.47982	0.641981
ENSMUSG00000085456	-2.7835	-3.71106	5.45292	0.0195357	-3.99108	-3.24615	0.641981
ENSMUSG00000044734	0.629487	6.89428	5.44894	0.0195802	7.08359	6.42497	0.642705
ENSMUSG00000108069	-2.16387	-2.89923	5.44814	0.0195892	-3.56409	-2.3285	0.642705
ENSMUSG00000032643	-0.675311	3.59821	5.44785	0.0195925	3.12507	3.87089	0.642705
ENSMUSG00000027015	-0.632528	7.18712	5.43823	0.0197006	6.68816	7.27195	0.645703
ENSMUSG00000108184	-2.63678	-3.54249	5.43765	0.0197072	-3.99108	-3.24385	0.645703
ENSMUSG00000051180	-2.72154	-3.65009	5.43098	0.0197826	-3.99108	-3.2511	0.647682
ENSMUSG00000016255	-1.18511	-1.97449	5.43024	0.0197909	-2.44691	-1.39634	0.647682
ENSMUSG00000104984	-2.68879	-3.61302	5.42664	0.0198318	-3.99108	-3.24719	0.648592
ENSMUSG00000031827	0.744066	8.30337	5.42573	0.0198421	8.55753	7.71742	0.648592
ENSMUSG00000043592	0.986008	2.1678	5.4227	0.0198766	2.20741	1.16823	0.649336
ENSMUSG00000111184	3.29076	-3.50488	5.41859	0.0199235	-3.33216	-3.61498	0.650485
ENSMUSG00000083562	-1.24489	-2.03478	5.41644	0.019948	-2.63153	-1.53649	0.650791
ENSMUSG00000093191	-1.62062	-2.45511	5.41571	0.0199563	-3.13378	-1.96206	0.650791
ENSMUSG00000110049	-2.70203	-3.63519	5.41401	0.0199758	-3.99108	-3.25425	0.651044
ENSMUSG00000112331	-2.70205	-3.63808	5.40864	0.0200373	-3.99108	-3.25425	0.652666
ENSMUSG00000115009	1.05548	-1.23569	5.40579	0.02007	-1.21075	-1.9691	0.653348
ENSMUSG00000118321	-2.19211	-2.96258	5.3997	0.0201402	-3.50291	-2.1789	0.655246
ENSMUSG00000114854	-2.74117	-3.31595	5.39792	0.0201608	-3.92075	-2.94314	0.655532
ENSMUSG00000095913	-2.71562	-3.28697	5.395	0.0201946	-3.91995	-2.94658	0.656246
ENSMUSG00000063730	-1.14986	-1.52718	5.39304	0.0202172	-2.70628	-1.8374	0.656597
ENSMUSG00000085337	1.24613	-1.93789	5.39075	0.0202438	-1.59358	-2.37374	0.657077
ENSMUSG00000097418	2.02068	-2.55806	5.38906	0.0202634	-2.53337	-3.25148	0.657275
ENSMUSG00000111834	-3.01372	-3.59712	5.38818	0.0202736	-3.9192	-2.83143	0.657275
ENSMUSG00000058715	1.09893	1.66336	5.38125	0.0203543	1.88576	0.757377	0.659505
ENSMUSG00000031847	1.07004	-0.611403	5.37606	0.0204149	-0.354255	-1.28144	0.661083
ENSMUSG00000112442	3.16752	-3.40257	5.36621	0.0205306	-3.35529	-3.61498	0.664115
ENSMUSG00000073969	-2.71026	-3.67114	5.36515	0.020543	-3.99108	-3.24083	0.664115
ENSMUSG00000100410	-2.12918	-2.89453	5.36503	0.0205445	-3.55493	-2.29361	0.664115
ENSMUSG00000040113	-0.977825	-1.26714	5.35859	0.0206204	-1.92716	-0.966498	0.666183
ENSMUSG00000112372	-2.67759	-3.63526	5.35619	0.0206488	-3.99108	-3.25423	0.666711
ENSMUSG00000097399	-2.64185	-3.59483	5.35367	0.0206787	-3.99108	-3.24236	0.667287
ENSMUSG00000098814	1.17114	1.30265	5.35129	0.0207069	1.44263	0.111261	0.667811
ENSMUSG00000103424	-2.61211	-3.55869	5.35013	0.0207207	-3.99108	-3.24871	0.667866
ENSMUSG00000047880	1.10957	-1.48857	5.34148	0.0208238	-1.47512	-2.24359	0.670801
ENSMUSG00000080850	-2.31765	-3.05749	5.34009	0.0208404	-3.61545	-2.33872	0.670945
ENSMUSG00000111389	-2.22034	-3.01194	5.33272	0.0209287	-3.45456	-2.09489	0.673397
ENSMUSG00000111918	-2.66362	-3.63383	5.33087	0.0209509	-3.99108	-3.24584	0.673449
ENSMUSG00000114953	-1.92655	-2.70792	5.33056	0.0209546	-3.4716	-2.29672	0.673449
ENSMUSG00000114201	-2.6928	-3.67374	5.32309	0.0210446	-3.99108	-3.24291	0.67595
ENSMUSG00000021071	-0.963678	-0.902091	5.31812	0.0211048	-1.41087	-0.436643	0.677491
ENSMUSG00000110281	-2.88774	-3.49748	5.3161	0.0211292	-3.91985	-2.87757	0.677883
ENSMUSG00000016495	0.571536	5.26974	5.31317	0.0211648	5.48049	4.83494	0.678631
ENSMUSG00000053964	0.738188	8.32634	5.31183	0.0211811	8.42577	7.59639	0.678761
ENSMUSG00000102399	-1.01585	-0.546073	5.30851	0.0212215	-1.07271	0.00477126	0.679665
ENSMUSG00000104465	-2.58734	-3.55155	5.30648	0.0212462	-3.99108	-3.25246	0.680063
ENSMUSG00000113084	-2.8167	-3.42729	5.30509	0.0212632	-3.92388	-2.94069	0.680215
ENSMUSG00000086655	3.13755	-3.38866	5.29281	0.0214136	-3.39682	-3.61498	0.68463
ENSMUSG00000116770	-2.65979	-3.65274	5.2891	0.0214592	-3.99108	-3.23898	0.685405
ENSMUSG00000099945	-2.72758	-3.73422	5.28884	0.0214625	-3.99108	-3.24941	0.685405
ENSMUSG00000099762	3.05668	-3.30241	5.28609	0.0214965	-3.40662	-3.61498	0.685663
ENSMUSG00000076578	-1.68116	-2.48547	5.2852	0.0215074	-3.2648	-2.25234	0.685663
ENSMUSG00000062369	-2.72648	-3.7343	5.28518	0.0215077	-3.99108	-3.24683	0.685663
ENSMUSG00000001228	0.699251	3.48884	5.2839	0.0215235	3.7153	2.95134	0.685773
ENSMUSG00000111901	-2.65974	-3.65803	5.27936	0.0215796	-3.99108	-3.23898	0.686417
ENSMUSG00000035420	-2.70662	-3.71334	5.27891	0.0215853	-3.99108	-3.24511	0.686417
ENSMUSG00000002104	-0.990495	-0.677112	5.2789	0.0215854	-1.24972	-0.241717	0.686417
ENSMUSG00000099702	-2.65581	-3.65378	5.27827	0.0215932	-3.99108	-3.24327	0.686417
ENSMUSG00000075121	-2.63884	-3.63294	5.27565	0.0216257	-3.99108	-3.25069	0.687055
ENSMUSG00000090868	3.31048	-3.58108	5.2691	0.0217072	-3.3464	-3.61498	0.689251
ENSMUSG00000076531	-2.68087	-3.69137	5.26398	0.0217712	-3.99108	-3.25571	0.690803
ENSMUSG00000108618	3.18859	-3.46729	5.26319	0.021781	-3.35696	-3.61498	0.690803
ENSMUSG00000026523	-1.14773	-1.93491	5.26045	0.0218154	-2.42218	-1.41402	0.691498
ENSMUSG00000043310	-2.61777	-3.27546	5.25732	0.0218546	-3.78721	-2.57808	0.691622
ENSMUSG00000094747	-2.41958	-3.11898	5.2538	0.0218988	-3.72737	-2.52078	0.691622
ENSMUSG00000113129	-1.12903	-1.97552	5.25339	0.021904	-2.20697	-1.12749	0.691622
ENSMUSG00000098520	-2.6596	-3.67267	5.25249	0.0219154	-3.99108	-3.23898	0.691622
ENSMUSG00000115660	-2.6596	-3.67267	5.25249	0.0219154	-3.99108	-3.23898	0.691622
ENSMUSG00000106185	-0.94451	-1.23659	5.25248	0.0219155	-1.66941	-0.685819	0.691622
ENSMUSG00000067212	0.650491	7.35795	5.25178	0.0219244	7.60834	7.05436	0.691622
ENSMUSG00000100426	-2.61483	-3.61795	5.25025	0.0219436	-3.99108	-3.25427	0.691622
ENSMUSG00000109116	-2.69287	-3.71371	5.24999	0.0219468	-3.99108	-3.24291	0.691622
ENSMUSG00000075150	-2.65959	-3.67407	5.24993	0.0219476	-3.99108	-3.23898	0.691622
ENSMUSG00000117497	-2.65958	-3.67497	5.24828	0.0219685	-3.99108	-3.23898	0.691622
ENSMUSG00000064194	-1.89211	-2.75366	5.24825	0.0219689	-3.30608	-2.00128	0.691622
ENSMUSG00000102287	-2.69288	-3.71613	5.2456	0.0220023	-3.99108	-3.24291	0.692081
ENSMUSG00000100313	-2.65956	-3.67728	5.24406	0.0220219	-3.99108	-3.23898	0.692081
ENSMUSG00000064179	-0.767801	2.93415	5.24325	0.0220321	2.13593	2.9803	0.692081
ENSMUSG00000003505	-2.67273	-3.68053	5.24315	0.0220334	-3.99108	-3.26296	0.692081
ENSMUSG00000100671	-2.65954	-3.67914	5.24065	0.0220651	-3.99108	-3.23898	0.692684
ENSMUSG00000064325	0.665944	3.71964	5.23038	0.0221957	3.70975	2.97313	0.696335
ENSMUSG00000082917	-2.66542	-3.69467	5.22953	0.0222065	-3.99108	-3.23731	0.696335
ENSMUSG00000105154	-2.65478	-3.67911	5.22649	0.0222454	-3.99108	-3.25563	0.696392
ENSMUSG00000086259	-2.65112	-3.67516	5.22625	0.0222485	-3.99108	-3.25391	0.696392
ENSMUSG00000058328	-2.62902	-3.65	5.22488	0.022266	-3.99108	-3.25517	0.696392
ENSMUSG00000070390	1.18286	0.0131995	5.22209	0.0223018	0.20295	-0.852734	0.696392
ENSMUSG00000116851	-1.36638	-2.24241	5.22083	0.0223178	-2.81732	-1.72877	0.696392
ENSMUSG00000110803	-1.41638	-2.18768	5.21908	0.0223403	-3.09194	-2.08237	0.696392
ENSMUSG00000118144	-2.66547	-3.69616	5.21838	0.0223493	-3.99108	-3.25607	0.696392
ENSMUSG00000102364	1.71348	-2.04688	5.21654	0.022373	-2.74672	-3.255	0.696392
ENSMUSG00000112450	-2.67974	-3.71603	5.21591	0.0223812	-3.99108	-3.25079	0.696392
ENSMUSG00000104535	-2.65941	-3.69361	5.21425	0.0224025	-3.99108	-3.23898	0.696392
ENSMUSG00000064909	-2.65941	-3.69361	5.21425	0.0224025	-3.99108	-3.23898	0.696392
ENSMUSG00000103102	-2.64356	-3.67455	5.21351	0.022412	-3.99108	-3.25607	0.696392
ENSMUSG00000104147	-2.6594	-3.69407	5.21342	0.0224132	-3.99108	-3.23898	0.696392
ENSMUSG00000031998	-2.6594	-3.69407	5.21342	0.0224132	-3.99108	-3.23898	0.696392
ENSMUSG00000106717	1.03696	-1.44669	5.21093	0.0224454	-1.22536	-1.95872	0.696392
ENSMUSG00000082960	3.2283	-3.53889	5.20987	0.022459	-3.31576	-3.61498	0.696392
ENSMUSG00000105248	-2.65938	-3.69621	5.20952	0.0224635	-3.99108	-3.23898	0.696392
ENSMUSG00000085876	-1.48074	-2.40852	5.20941	0.0224649	-2.81569	-1.71736	0.696392
ENSMUSG00000066652	-2.65938	-3.69636	5.20925	0.022467	-3.99108	-3.23898	0.696392
ENSMUSG00000081651	-1.00079	-1.62873	5.20859	0.0224755	-1.99168	-1.07117	0.696392
ENSMUSG00000032902	0.583449	6.29554	5.20838	0.0224782	6.44483	5.82946	0.696392
ENSMUSG00000077001	-2.65937	-3.6971	5.2079	0.0224845	-3.99108	-3.23898	0.696392
ENSMUSG00000083307	-1.08352	-0.156608	5.20606	0.0225083	-0.714727	0.484226	0.69674
ENSMUSG00000107732	-2.65538	-3.69417	5.20436	0.0225304	-3.99108	-3.24327	0.696977
ENSMUSG00000115199	-2.67389	-3.71594	5.20353	0.0225411	-3.99108	-3.24628	0.696977
ENSMUSG00000099364	-0.964797	-0.890308	5.20187	0.0225626	-1.52321	-0.614179	0.697015
ENSMUSG00000093533	-2.65536	-3.69615	5.20077	0.0225769	-3.99108	-3.24327	0.697015
ENSMUSG00000035385	1.16288	-0.0441129	5.20053	0.02258	0.326641	-0.730601	0.697015
ENSMUSG00000026489	-0.551494	5.39716	5.1979	0.0226142	5.13712	5.6545	0.697684
ENSMUSG00000030945	-2.23289	-2.99962	5.19533	0.0226476	-3.61598	-2.37244	0.698324
ENSMUSG00000037660	-0.965247	-1.32023	5.19169	0.0226952	-1.91747	-0.944235	0.699402
ENSMUSG00000073977	-2.63445	-3.67672	5.18868	0.0227345	-3.99108	-3.24385	0.700225
ENSMUSG00000066748	-1.66989	-2.53119	5.18367	0.0228002	-3.22565	-2.06677	0.701697
ENSMUSG00000042386	3.15851	-3.47237	5.18236	0.0228173	-3.35982	-3.61498	0.701697
ENSMUSG00000053603	-2.87603	-3.52426	5.18214	0.0228202	-3.92006	-2.86914	0.701697
ENSMUSG00000085021	-2.64728	-3.69749	5.18062	0.0228402	-3.99108	-3.25182	0.701901
ENSMUSG00000117689	-2.65921	-3.71474	5.1759	0.0229023	-3.99108	-3.23898	0.701901
ENSMUSG00000117702	-2.65921	-3.71474	5.1759	0.0229023	-3.99108	-3.23898	0.701901
ENSMUSG00000102373	-2.65921	-3.71484	5.17572	0.0229046	-3.99108	-3.23898	0.701901
ENSMUSG00000110406	-2.65921	-3.71484	5.17572	0.0229046	-3.99108	-3.23898	0.701901
ENSMUSG00000111019	-2.65921	-3.71484	5.17572	0.0229046	-3.99108	-3.23898	0.701901
ENSMUSG00000056961	-2.73993	-3.39057	5.1749	0.0229155	-3.85233	-2.68284	0.701901
ENSMUSG00000106081	3.20826	-3.52206	5.17289	0.022942	-3.3703	-3.61498	0.701997
ENSMUSG00000046396	-2.65919	-3.71716	5.17154	0.0229599	-3.99108	-3.23898	0.701997
ENSMUSG00000095794	1.19497	0.938875	5.17084	0.0229691	1.32379	-0.000578319	0.701997
ENSMUSG00000024672	1.05415	1.76062	5.17083	0.0229692	2.05146	0.940126	0.701997
ENSMUSG00000111974	-1.01994	-0.441131	5.16936	0.0229887	-0.90979	0.187614	0.702206
ENSMUSG00000045065	-2.6533	-3.27037	5.16795	0.0230073	-3.92388	-3.01024	0.702389
ENSMUSG00000117492	-2.09212	-2.88075	5.16485	0.0230484	-3.56286	-2.39032	0.702946
ENSMUSG00000115269	-2.65514	-3.71711	5.16279	0.0230758	-3.99108	-3.24327	0.702946
ENSMUSG00000044811	1.2159	0.551301	5.16222	0.0230834	0.814962	-0.382575	0.702946
ENSMUSG00000086569	-1.74707	-2.62861	5.16192	0.0230874	-3.22242	-2.01322	0.702946
ENSMUSG00000103788	-2.67267	-3.73612	5.1618	0.023089	-3.99108	-3.24757	0.702946
ENSMUSG00000100635	-2.65448	-3.71556	5.16049	0.0231064	-3.99108	-3.25563	0.703055
ENSMUSG00000023132	1.17599	1.15345	5.15907	0.0231252	1.0476	-0.167406	0.703055
ENSMUSG00000108704	-2.71886	-3.37434	5.15609	0.023165	-3.85096	-2.68284	0.703055
ENSMUSG00000080836	-0.958968	-1.5278	5.15149	0.0232264	-1.80574	-0.849204	0.703055
ENSMUSG00000110407	3.1747	-3.50342	5.15128	0.0232293	-3.35282	-3.61498	0.703055
ENSMUSG00000108234	3.18714	-3.5272	5.14646	0.0232938	-3.32027	-3.61498	0.703055
ENSMUSG00000081513	-1.0733	-0.165613	5.14627	0.0232963	-0.653237	0.579849	0.703055
ENSMUSG00000105444	-2.79298	-3.46053	5.14517	0.0233111	-3.92006	-2.90474	0.703055
ENSMUSG00000113006	2.32656	-2.75264	5.14125	0.0233638	-2.87135	-3.41557	0.703055
ENSMUSG00000076666	1.31572	-2.10847	5.13876	0.0233974	-1.65692	-2.45555	0.703055
ENSMUSG00000102253	-2.65902	-3.73637	5.13693	0.0234221	-3.99108	-3.23898	0.703055
ENSMUSG00000084385	-2.65902	-3.73637	5.13693	0.0234221	-3.99108	-3.23898	0.703055
ENSMUSG00000104881	-2.65902	-3.73637	5.13693	0.0234221	-3.99108	-3.23898	0.703055
ENSMUSG00000077327	-2.65902	-3.73637	5.13693	0.0234221	-3.99108	-3.23898	0.703055
ENSMUSG00000108032	-2.65902	-3.73637	5.13693	0.0234221	-3.99108	-3.23898	0.703055
ENSMUSG00000109018	-2.65902	-3.73637	5.13693	0.0234221	-3.99108	-3.23898	0.703055
ENSMUSG00000109003	-2.65902	-3.73637	5.13693	0.0234221	-3.99108	-3.23898	0.703055
ENSMUSG00000073948	-2.65902	-3.73637	5.13693	0.0234221	-3.99108	-3.23898	0.703055
ENSMUSG00000112484	-2.65902	-3.73637	5.13693	0.0234221	-3.99108	-3.23898	0.703055
ENSMUSG00000110013	-2.65902	-3.73637	5.13693	0.0234221	-3.99108	-3.23898	0.703055
ENSMUSG00000099373	-2.65902	-3.73637	5.13693	0.0234221	-3.99108	-3.23898	0.703055
ENSMUSG00000084811	-2.65902	-3.73637	5.13693	0.0234221	-3.99108	-3.23898	0.703055
ENSMUSG00000112979	-2.65902	-3.73637	5.13693	0.0234221	-3.99108	-3.23898	0.703055
ENSMUSG00000089317	-2.65902	-3.73637	5.13693	0.0234221	-3.99108	-3.23898	0.703055
ENSMUSG00000118273	-2.65902	-3.73637	5.13693	0.0234221	-3.99108	-3.23898	0.703055
ENSMUSG00000097446	-2.65902	-3.73637	5.13693	0.0234221	-3.99108	-3.23898	0.703055
ENSMUSG00000064201	-1.21943	-2.07368	5.13408	0.0234606	-2.5832	-1.54246	0.703549
ENSMUSG00000081920	-2.59058	-3.65372	5.13214	0.0234868	-3.99108	-3.25207	0.703549
ENSMUSG00000005763	1.10674	-0.331214	5.13166	0.0234932	-0.173884	-1.10188	0.703549
ENSMUSG00000072761	1.05293	-1.58655	5.13055	0.0235083	-1.27302	-2.03359	0.703549
ENSMUSG00000045328	0.60649	4.23521	5.13015	0.0235137	4.407	3.73949	0.703549
ENSMUSG00000118569	-1.98741	-2.82605	5.12939	0.023524	-3.45068	-2.21399	0.703549
ENSMUSG00000102060	-2.6249	-3.69788	5.12883	0.0235316	-3.99108	-3.25256	0.703549
ENSMUSG00000052779	-2.64	-3.71781	5.12821	0.02354	-3.99108	-3.24236	0.703549
ENSMUSG00000086028	-2.82552	-3.48774	5.12585	0.023572	-3.85592	-2.68615	0.703641
ENSMUSG00000112205	-2.60904	-3.68069	5.12533	0.0235791	-3.99108	-3.24871	0.703641
ENSMUSG00000078153	0.564899	5.04265	5.12457	0.0235894	5.25652	4.79418	0.703641
ENSMUSG00000033491	-1.40737	-2.30938	5.12425	0.0235938	-2.83534	-1.76307	0.703641
ENSMUSG00000101768	-2.90781	-3.57504	5.11568	0.0237105	-3.91985	-2.87851	0.706741
ENSMUSG00000098588	-2.64993	-3.73702	5.11051	0.0237814	-3.99108	-3.24149	0.708373
ENSMUSG00000110396	-2.64679	-3.73677	5.10982	0.0237908	-3.99108	-3.25182	0.708373
ENSMUSG00000076530	-1.7841	-2.68822	5.10786	0.0238177	-3.22202	-1.96736	0.708793
ENSMUSG00000116896	3.10401	-3.43929	5.10573	0.0238469	-3.3975	-3.61498	0.70927
ENSMUSG00000035653	-1.20207	-2.04974	5.10483	0.0238593	-2.55325	-1.51918	0.70927
ENSMUSG00000066382	-2.6427	-3.7369	5.1008	0.0239149	-3.99108	-3.25607	0.710222
ENSMUSG00000066861	0.57252	4.76726	5.10065	0.0239169	4.97151	4.59119	0.710222
ENSMUSG00000019989	0.587313	4.50617	5.0987	0.0239438	4.26691	3.55751	0.710642
ENSMUSG00000031506	1.2038	0.637558	5.09752	0.0239601	0.967084	-0.190788	0.710743
ENSMUSG00000056069	0.980024	2.05222	5.09588	0.0239827	2.23186	1.22108	0.711033
ENSMUSG00000071273	-0.969923	-0.639805	5.09361	0.0240141	-0.99387	0.0426817	0.711585
ENSMUSG00000114533	-0.975931	-0.625858	5.09076	0.0240536	-1.06528	-0.00938371	0.712374
ENSMUSG00000097668	0.986715	-1.24742	5.08943	0.0240721	-0.972754	-1.70016	0.712375
ENSMUSG00000081313	-2.60454	-3.69776	5.08574	0.0241233	-3.99108	-3.25298	0.712375
ENSMUSG00000074403	-0.987061	-0.558539	5.08573	0.0241236	-0.973418	0.178861	0.712375
ENSMUSG00000043807	1.09378	-1.6916	5.0853	0.0241295	-1.4292	-2.17641	0.712375
ENSMUSG00000104735	-1.53843	-2.48695	5.08324	0.0241582	-2.905	-1.65362	0.712375
ENSMUSG00000110016	-2.58319	-3.67284	5.08316	0.0241592	-3.99108	-3.25246	0.712375
ENSMUSG00000021874	-0.926562	-1.41731	5.08301	0.0241614	-1.6283	-0.711881	0.712375
ENSMUSG00000104739	-1.11392	-1.9413	5.08253	0.0241681	-2.30979	-1.29736	0.712375
ENSMUSG00000049641	-1.02336	-1.56067	5.08205	0.0241748	-2.31767	-1.37807	0.712375
ENSMUSG00000064120	0.558094	5.52883	5.08073	0.0241932	5.67298	5.04894	0.712375
ENSMUSG00000024485	-1.21858	-2.07295	5.08061	0.0241949	-2.58137	-1.58866	0.712375
ENSMUSG00000084158	-2.60048	-3.69644	5.07934	0.0242126	-3.99108	-3.25723	0.712518
ENSMUSG00000081968	-2.0042	-2.83311	5.07671	0.0242493	-3.50597	-2.28695	0.712834
ENSMUSG00000032355	-1.1413	0.611887	5.0765	0.0242522	-0.0857364	1.10716	0.712834
ENSMUSG00000115103	-2.63466	-3.73742	5.07581	0.0242619	-3.99108	-3.25539	0.712834
ENSMUSG00000040505	0.873083	2.51316	5.07352	0.0242941	2.34985	1.35246	0.713402
ENSMUSG00000005583	-0.581497	4.33115	5.07191	0.0243166	3.86557	4.4783	0.713687
ENSMUSG00000112304	-2.61204	-3.71639	5.06794	0.0243723	-3.99108	-3.25553	0.714934
ENSMUSG00000093962	-2.5829	-3.68177	5.06705	0.0243849	-3.99108	-3.25246	0.714934
ENSMUSG00000110831	-2.53757	-3.2116	5.06543	0.0244076	-3.85233	-2.79809	0.715109
ENSMUSG00000104970	2.18899	-2.73549	5.06479	0.0244166	-2.68337	-3.33786	0.715109
ENSMUSG00000031165	1.19678	0.382775	5.05765	0.0245174	0.680398	-0.418847	0.717667
ENSMUSG00000020622	-2.57238	-3.28306	5.05674	0.0245303	-3.79114	-2.62912	0.717667
ENSMUSG00000032477	0.556364	5.43453	5.05475	0.0245586	5.63857	4.99532	0.717667
ENSMUSG00000085754	-2.85146	-3.53778	5.05412	0.0245675	-3.91943	-2.876	0.717667
ENSMUSG00000118391	2.82392	-3.14927	5.05403	0.0245687	-2.94928	-3.51638	0.717667
ENSMUSG00000037664	-0.54386	5.54856	5.05308	0.0245823	5.45347	5.94054	0.717685
ENSMUSG00000021730	-1.02843	-0.332522	5.05168	0.024602	-0.76091	0.405834	0.717884
ENSMUSG00000066009	0.960562	-0.80763	5.04641	0.024677	0.00256913	-0.841895	0.719671
ENSMUSG00000040747	1.05596	1.69438	5.04556	0.0246892	1.93489	0.831718	0.719671
ENSMUSG00000111070	3.19475	-3.58079	5.0408	0.0247571	-3.32202	-3.61498	0.721272
ENSMUSG00000017007	-0.981475	1.82109	5.03904	0.0247822	1.4277	2.34542	0.721537
ENSMUSG00000115774	-2.69602	-3.37487	5.03724	0.024808	-3.91943	-2.96583	0.721537
ENSMUSG00000086251	-2.61401	-3.73787	5.0366	0.0248171	-3.99108	-3.24722	0.721537
ENSMUSG00000056145	1.19838	0.621801	5.03652	0.0248183	0.870785	-0.26368	0.721537
ENSMUSG00000030157	0.588109	4.40967	5.03544	0.0248338	4.58635	3.88864	0.721612
ENSMUSG00000037973	0.977709	-1.08069	5.0317	0.0248875	-0.805485	-1.59345	0.72233
ENSMUSG00000059334	-1.73855	-2.65032	5.03151	0.0248902	-3.21801	-1.99384	0.72233
ENSMUSG00000081809	-2.5541	-3.29621	5.03099	0.0248976	-3.73732	-2.52979	0.72233
ENSMUSG00000078719	-1.62771	-2.59057	5.02505	0.0249831	-2.96593	-1.70068	0.724433
ENSMUSG00000074224	-2.52361	-3.20668	5.02302	0.0250125	-3.85286	-2.81638	0.724751
ENSMUSG00000001403	0.592734	4.33298	5.02248	0.0250203	4.46699	3.82093	0.724751
ENSMUSG00000115568	-2.87629	-3.57493	5.02113	0.0250399	-3.92001	-2.87336	0.724941
ENSMUSG00000025754	-0.98646	-1.30702	5.01826	0.0250814	-2.20198	-1.27511	0.725763
ENSMUSG00000112148	1.01167	1.87711	5.01394	0.025144	2.11034	1.08413	0.726536
ENSMUSG00000075144	-2.55777	-3.68066	5.01392	0.0251444	-3.99108	-3.25839	0.726536
ENSMUSG00000089942	1.14746	-1.7725	5.01318	0.0251551	-1.6637	-2.37292	0.726536
ENSMUSG00000065262	-2.61612	-3.73941	5.01281	0.0251604	-3.99108	-3.25071	0.726536
ENSMUSG00000057561	0.553921	5.45569	5.0108	0.0251896	5.64295	5.0516	0.727
ENSMUSG00000112379	-2.5994	-3.73836	5.00455	0.0252807	-3.99108	-3.25723	0.728312
ENSMUSG00000029299	1.19364	0.380028	5.00339	0.0252978	0.563717	-0.56572	0.728312
ENSMUSG00000081396	-0.939733	-1.45389	5.00337	0.0252981	-1.82478	-0.904821	0.728312
ENSMUSG00000047222	-2.58174	-3.71787	5.00243	0.0253118	-3.99108	-3.25246	0.728312
ENSMUSG00000022015	1.21834	-1.95518	5.00236	0.0253127	-1.66458	-2.39654	0.728312
ENSMUSG00000114068	3.04936	-3.4282	5.00229	0.0253139	-3.40551	-3.61498	0.728312
ENSMUSG00000094328	1.08475	-1.4366	5.00069	0.0253371	-1.58536	-2.32326	0.728604
ENSMUSG00000097685	-2.56342	-3.69819	4.9963	0.0254015	-3.99108	-3.25691	0.730076
ENSMUSG00000109762	-2.55714	-3.6965	4.98559	0.0255593	-3.99108	-3.25839	0.73423
ENSMUSG00000080704	-1.16511	-1.98141	4.98379	0.0255858	-2.5742	-1.56069	0.734612
ENSMUSG00000117671	-1.97027	-2.83882	4.98004	0.0256414	-3.45121	-2.20363	0.735828
ENSMUSG00000029644	0.651369	3.70177	4.97677	0.0256899	3.71293	2.99057	0.736837
ENSMUSG00000032496	0.565682	4.75248	4.97138	0.0257701	4.97405	4.32478	0.738538
ENSMUSG00000022809	0.603566	4.14996	4.96975	0.0257944	4.36809	3.67753	0.738538
ENSMUSG00000000628	0.560076	6.02212	4.96969	0.0257953	6.24332	5.79601	0.738538
ENSMUSG00000105646	-1.5689	-2.54836	4.96921	0.0258024	-2.88435	-1.62437	0.738538
ENSMUSG00000084193	-0.954305	-1.61496	4.96597	0.0258508	-1.80607	-0.880075	0.738771
ENSMUSG00000110427	-1.05872	-1.81019	4.96587	0.0258523	-2.29943	-1.3654	0.738771
ENSMUSG00000109896	-2.58109	-3.73894	4.9651	0.0258638	-3.99108	-3.25246	0.738771
ENSMUSG00000110211	-2.58109	-3.73894	4.9651	0.0258638	-3.99108	-3.25246	0.738771
ENSMUSG00000029084	0.78957	2.83819	4.9639	0.0258817	2.93169	2.06092	0.738902
ENSMUSG00000065090	-2.59404	-3.32944	4.95642	0.0259939	-3.79445	-2.63241	0.74165
ENSMUSG00000104625	-2.72649	-3.43864	4.9557	0.0260048	-3.91995	-2.96269	0.74165
ENSMUSG00000116380	1.03689	-1.59943	4.95292	0.0260466	-1.30441	-2.04738	0.742463
ENSMUSG00000046804	0.585052	4.38172	4.95038	0.0260849	4.50637	3.84018	0.743116
ENSMUSG00000042784	0.722371	8.44219	4.94962	0.0260963	8.7439	7.94544	0.743116
ENSMUSG00000116618	1.53458	-2.34325	4.94257	0.0262031	-1.95643	-2.79318	0.745773
ENSMUSG00000058258	0.571329	6.37835	4.9395	0.0262496	6.61009	5.96169	0.746713
ENSMUSG00000103629	-1.0686	-1.86536	4.93394	0.0263343	-2.27401	-1.28399	0.748738
ENSMUSG00000092368	1.17938	0.319375	4.93242	0.0263574	0.582075	-0.545912	0.749011
ENSMUSG00000086341	-2.66706	-3.39347	4.93029	0.0263899	-3.85607	-2.76151	0.749551
ENSMUSG00000028359	-2.65294	-3.36882	4.929	0.0264095	-3.91943	-2.96356	0.749725
ENSMUSG00000080283	-0.919667	-1.25019	4.92742	0.0264338	-1.70274	-0.802226	0.749765
ENSMUSG00000032089	1.0439	1.68857	4.92714	0.026438	1.91955	0.847593	0.749765
ENSMUSG00000073805	-1.19858	-2.05573	4.92114	0.02653	-2.61729	-1.67983	0.751992
ENSMUSG00000071714	1.13814	1.15649	4.91966	0.0265527	1.38035	0.267711	0.75225
ENSMUSG00000064563	3.18627	-3.6141	4.91767	0.0265833	-3.37939	-3.61498	0.752731
ENSMUSG00000052336	0.720476	3.18729	4.91268	0.0266603	3.30474	2.49745	0.754526
ENSMUSG00000099146	-1.0249	-1.75369	4.91068	0.0266911	-2.21537	-1.26705	0.755013
ENSMUSG00000036854	-0.537047	5.26047	4.90681	0.026751	4.81024	5.37124	0.756164
ENSMUSG00000030781	-0.899868	-1.32063	4.90629	0.026759	-1.5427	-0.614602	0.756164
ENSMUSG00000060477	0.587416	4.3001	4.89771	0.0268923	4.46621	3.85093	0.759419
ENSMUSG00000101588	-2.49522	-3.25374	4.89699	0.0269036	-3.78618	-2.60726	0.759419
ENSMUSG00000105602	-1.186	-2.10949	4.89513	0.0269326	-2.4224	-1.34696	0.759419
ENSMUSG00000101206	-0.987733	-1.70166	4.89453	0.0269419	-2.01814	-1.09245	0.759419
ENSMUSG00000059114	-2.87389	-3.61229	4.89448	0.0269427	-3.92006	-2.86914	0.759419
ENSMUSG00000026227	0.625848	3.86626	4.88893	0.0270294	4.02774	3.32294	0.761478
ENSMUSG00000058515	-2.73505	-3.46965	4.88666	0.0270649	-3.91985	-2.94069	0.761983
ENSMUSG00000083733	2.98327	-3.39384	4.88603	0.0270749	-3.45034	-3.61498	0.761983
ENSMUSG00000086861	-1.01933	-0.319381	4.88424	0.027103	-0.851481	0.0607605	0.76239
ENSMUSG00000053719	-2.30485	-3.09726	4.88207	0.027137	-3.72537	-2.5551	0.762958
ENSMUSG00000062751	-0.894473	-1.02058	4.87791	0.0272026	-1.24267	-0.457879	0.764415
ENSMUSG00000051682	1.20785	-1.9387	4.87693	0.0272179	-1.71595	-2.47628	0.764459
ENSMUSG00000031557	0.546365	5.52712	4.87466	0.0272539	5.72259	5.15585	0.765081
ENSMUSG00000048865	0.779723	2.84216	4.87089	0.0273134	3.08359	2.38116	0.766365
ENSMUSG00000114487	-2.67027	-3.40598	4.86997	0.027328	-3.81703	-2.71941	0.766386
ENSMUSG00000115554	-2.82462	-3.57802	4.86812	0.0273572	-3.92388	-2.93646	0.766819
ENSMUSG00000029544	-1.11329	0.3655	4.8644	0.0274164	-0.287599	0.992676	0.768088
ENSMUSG00000101141	-2.41932	-3.47907	4.86327	0.0274343	-3.99108	-3.31267	0.768137
ENSMUSG00000099411	-1.0426	-1.70592	4.86254	0.0274458	-2.41903	-1.49217	0.768137
ENSMUSG00000026564	-1.04751	1.37192	4.85955	0.0274936	0.678593	1.79637	0.769085
ENSMUSG00000000938	-1.2661	-2.21108	4.84341	0.027752	-2.62736	-1.52372	0.775922
ENSMUSG00000114103	-0.894906	-1.05842	4.84213	0.0277727	-1.34973	-0.380402	0.776109
ENSMUSG00000022523	-0.953338	-1.46922	4.83679	0.0278587	-2.02451	-1.16921	0.778121
ENSMUSG00000097239	-1.11667	0.465454	4.83446	0.0278963	-0.325541	0.762987	0.778414
ENSMUSG00000094628	-2.52659	-3.68151	4.83441	0.0278972	-3.99108	-3.29457	0.778414
ENSMUSG00000045776	-1.00162	1.62751	4.83309	0.0279185	0.888789	1.9673	0.778615
ENSMUSG00000087184	-2.82975	-3.57303	4.83152	0.027944	-3.92006	-2.96383	0.778935
ENSMUSG00000095464	-2.41654	-3.52665	4.82991	0.02797	-3.99108	-3.29722	0.779169
ENSMUSG00000112394	-2.28408	-3.14402	4.82927	0.0279805	-3.55885	-2.26054	0.779169
ENSMUSG00000117463	-2.54573	-3.28935	4.82536	0.0280441	-3.85355	-2.80457	0.780273
ENSMUSG00000107942	-1.77526	-2.71891	4.8251	0.0280482	-3.25918	-2.03012	0.780273
ENSMUSG00000037139	-0.703533	3.11674	4.82168	0.0281039	2.64109	3.41357	0.781429
ENSMUSG00000020077	0.733259	3.06715	4.81625	0.0281927	3.27113	2.47877	0.783505
ENSMUSG00000037944	0.986223	-0.689305	4.81281	0.028249	-0.342248	-1.10298	0.784408
ENSMUSG00000060802	0.799644	9.41192	4.81173	0.0282667	9.71146	9.06638	0.784408
ENSMUSG00000024653	-0.925972	1.98204	4.81167	0.0282676	1.74803	2.59914	0.784408
[truncated: 8,001 more rows]
